# Supplementary material for: Zebrafish optic nerve injury results in systemic retinal ganglion cell dedifferentiation
Source: PLoS Genet. 2025 Sep 19;21(9):e1011879. doi: 10.1371/journal.pgen.1011879 (PMC12459811; doi:10.1371/journal.pgen.1011879)
Supplement: S1 Table — Statistical analysis determining differentially expressed genes found within each RGC subtype. (XLSX) [file pgen.1011879.s001.xlsx]

## Sheet: final_RGC_subtype_markers
	p_val	avg_log2FC	pct.1	pct.2	p_val_adj	cluster	gene
gria3a	0	3.11175	0.62	0.178	0	1	gria3a
ca4a	0	2.15567	0.48	0.071	0	1	ca4a
grm6b	0	4.85965	0.418	0.027	0	1	grm6b
mef2cb	0	2.43308	0.674	0.287	0	1	mef2cb
pcdh7b	0	1.88483	0.754	0.41	0	1	pcdh7b
si:ch211-270g19.5	0	3.80611	0.365	0.041	0	1	si:ch211-270g19.5
pou6f2	0	1.74528	0.524	0.222	0	1	pou6f2
relt	0	2.51406	0.457	0.185	0	1	relt
pcdh19	0	2.32495	0.685	0.414	0	1	pcdh19
gpr22b	0	2.12203	0.419	0.161	0	1	gpr22b
sema6e	0	2.38827	0.376	0.125	0	1	sema6e
plce1	0	2.79929	0.318	0.073	0	1	plce1
si:ch211-51a6.2	0	2.31562	0.357	0.121	0	1	si:ch211-51a6.2
olfm3a	0	3.47825	0.267	0.043	0	1	olfm3a
adamtsl2	0	3.05662	0.257	0.051	0	1	adamtsl2
kcnn3	0	2.64465	0.257	0.055	0	1	kcnn3
hapln3	0	4.13153	0.218	0.019	0	1	hapln3
pcolce2b	0	4.39141	0.213	0.021	0	1	pcolce2b
adcyap1b	0	1.00905	0.882	0.711	0	1	adcyap1b
usp43b	0	3.17004	0.171	0.019	0	1	usp43b
zfhx3	0	1.26518	0.812	0.672	0	1	zfhx3
nptx1l	0	1.75706	0.685	0.563	0	1	nptx1l
mt-nd3	0	1.10332	0.912	0.95	0	1	mt-nd3
mt-nd2	0	1.08812	0.962	0.986	0	1	mt-nd2
mt-nd4	0	1.07111	0.962	0.986	0	1	mt-nd4
CABZ01072077.1	0	1.34374	0.774	0.759	0	1	CABZ01072077.1
mt-nd1	0	1.12602	0.982	0.995	0	1	mt-nd1
mt-cyb	0	1.08288	0.995	0.999	0	1	mt-cyb
mt-co1	0	0.943745	0.996	0.999	0	1	mt-co1
mt-co2	0	1.09692	0.998	1	0	1	mt-co2
mt-atp6	0	1.05042	0.999	1	0	1	mt-atp6
mt-co3	0	1.07936	0.999	1	0	1	mt-co3
rbp4l	4.08673e-303	0.851433	0.998	0.999	8.60502e-299	1	rbp4l
pde6ha	1.64438e-288	0.823103	0.999	0.999	3.4624e-284	1	pde6ha
mt-nd5	2.74476e-284	1.01257	0.903	0.94	5.77937e-280	1	mt-nd5
mef2aa	1.32092e-283	1.62931	0.702	0.714	2.78134e-279	1	mef2aa
zgc:158463	5.25618e-283	0.652219	1	1	1.10674e-278	1	zgc:158463
eef1a2	3.3206e-280	1.74198	0.431	0.194	6.99185e-276	1	eef1a2
kcnab2b	1.07355e-268	1.76428	0.513	0.301	2.26046e-264	1	kcnab2b
gngt2a	2.5174e-259	0.833182	0.972	0.971	5.30064e-255	1	gngt2a
arr3a	1.50864e-258	0.757199	0.989	0.993	3.17659e-254	1	arr3a
rtn4r	2.99311e-257	1.32667	0.721	0.715	6.30229e-253	1	rtn4r
gngt2b	5.1981e-256	0.863522	0.964	0.967	1.09451e-251	1	gngt2b
kif26ba	2.0084e-255	2.16359	0.371	0.162	4.22889e-251	1	kif26ba
guca1c	4.14289e-255	0.810594	0.974	0.98	8.72326e-251	1	guca1c
adcy2b	6.79526e-254	2.41309	0.28	0.089	1.43081e-249	1	adcy2b
camk1db	4.72786e-253	2.35819	0.364	0.161	9.95498e-249	1	camk1db
lrrn3a	9.36168e-252	2.13379	0.375	0.167	1.9712e-247	1	lrrn3a
magi2a	7.8641e-249	1.37646	0.598	0.41	1.65587e-244	1	magi2a
ngfra	1.33128e-245	1.9864	0.503	0.325	2.80315e-241	1	ngfra
fam163ba	5.59091e-241	2.18908	0.267	0.084	1.17722e-236	1	fam163ba
gabra2a	2.00153e-239	2.37212	0.229	0.061	4.21441e-235	1	gabra2a
glra2	2.00372e-230	5.16581	0.094	0.004	4.21904e-226	1	glra2
si:dkeyp-72h1.1	4.96407e-230	1.37787	0.312	0.111	1.04523e-225	1	si:dkeyp-72h1.1
whrnb	2.16391e-227	1.50264	0.514	0.309	4.55634e-223	1	whrnb
es1	4.62958e-226	0.796599	0.96	0.971	9.74805e-222	1	es1
igf1	3.87969e-221	1.32245	0.419	0.199	8.16908e-217	1	igf1
gab1	9.55218e-220	2.69441	0.235	0.072	2.01131e-215	1	gab1
dkk1a	1.53003e-217	2.37321	0.249	0.08	3.22162e-213	1	dkk1a
dacha	7.74955e-217	1.79751	0.263	0.085	1.63175e-212	1	dacha
il1rapl2	8.13976e-208	2.13999	0.219	0.062	1.71391e-203	1	il1rapl2
grm8a	2.35734e-207	2.22834	0.229	0.069	4.96361e-203	1	grm8a
inaa	5.40515e-198	0.984335	0.767	0.764	1.13811e-193	1	inaa
matn3b	1.0646e-193	2.48213	0.142	0.026	2.24162e-189	1	matn3b
b3gat2	1.86905e-192	1.94301	0.355	0.176	3.93547e-188	1	b3gat2
bnc2	8.5592e-189	2.26774	0.214	0.066	1.80222e-184	1	bnc2
dscama	6.96119e-187	2.54914	0.19	0.053	1.46575e-182	1	dscama
lrp1ba	7.10592e-183	0.927533	0.352	0.157	1.49622e-178	1	lrp1ba
prickle1b	5.3104e-179	2.01029	0.285	0.119	1.11816e-174	1	prickle1b
btbd6a	2.22314e-176	1.79677	0.366	0.19	4.68104e-172	1	btbd6a
pea15	5.97892e-176	1.54124	0.563	0.467	1.25892e-171	1	pea15
col7a1	1.24118e-173	2.49167	0.145	0.031	2.61344e-169	1	col7a1
ntrk3b	4.84533e-173	0.763697	0.549	0.375	1.02023e-168	1	ntrk3b
isl2a	2.93153e-169	1.901	0.31	0.145	6.17263e-165	1	isl2a
grin1a	3.28735e-167	0.553927	0.916	0.962	6.92185e-163	1	grin1a
gnb3b	3.62939e-167	0.808864	0.89	0.896	7.64204e-163	1	gnb3b
gnat2	6.88819e-162	0.77022	0.884	0.887	1.45038e-157	1	gnat2
atp1a3b	3.47032e-161	0.461266	0.928	0.972	7.30711e-157	1	atp1a3b
VSTM2B	7.07707e-161	1.21441	0.588	0.459	1.49015e-156	1	VSTM2B
si:ch73-252p3.1	7.78557e-161	1.86163	0.335	0.172	1.63933e-156	1	si:ch73-252p3.1
pdcb	6.8127e-159	0.764081	0.854	0.851	1.43448e-154	1	pdcb
si:ch1073-469d17.2	2.03083e-157	0.846819	0.852	0.852	4.27612e-153	1	si:ch1073-469d17.2
pde6c	4.12746e-157	0.741884	0.887	0.899	8.69078e-153	1	pde6c
pcdh7a	1.0743e-156	1.09454	0.638	0.574	2.26205e-152	1	pcdh7a
ptchd1	1.66196e-156	2.30985	0.264	0.117	3.49943e-152	1	ptchd1
timp4.3	1.49427e-154	1.35121	0.385	0.21	3.14634e-150	1	timp4.3
gfra1a	5.00378e-151	1.80546	0.182	0.056	1.0536e-146	1	gfra1a
iqsec3a	2.33939e-149	0.90161	0.719	0.769	4.92581e-145	1	iqsec3a
dlg5a	4.09995e-149	1.49974	0.55	0.486	8.63285e-145	1	dlg5a
nlgn1	5.59161e-148	1.31559	0.532	0.411	1.17737e-143	1	nlgn1
cdh13	3.82389e-145	1.4791	0.417	0.262	8.05159e-141	1	cdh13
homer3b	3.54982e-144	1.36381	0.487	0.353	7.47449e-140	1	homer3b
slc6a15	5.56426e-142	0.131358	0.16	0.396	1.17161e-137	1	slc6a15
syt6b	1.35748e-139	2.56113	0.122	0.028	2.85831e-135	1	syt6b
ckbb	1.52467e-139	0.386864	0.993	0.999	3.21034e-135	1	ckbb
fat1a	2.33151e-139	1.05394	0.529	0.382	4.90923e-135	1	fat1a
lrrc3ca	2.57316e-138	4.65025	0.061	0.003	5.41804e-134	1	lrrc3ca
tshz2	1.19629e-137	1.40815	0.522	0.421	2.5189e-133	1	tshz2
si:ch211-248l17.3	1.30824e-137	1.31124	0.268	0.119	2.75462e-133	1	si:ch211-248l17.3
ntm	7.42695e-136	1.62826	0.247	0.106	1.56382e-131	1	ntm
kcnn1b	5.86399e-134	1.95963	0.186	0.065	1.23472e-129	1	kcnn1b
slit2	8.29819e-134	1.06144	0.636	0.589	1.74727e-129	1	slit2
FO744833.2	1.86149e-130	1.35379	0.397	0.245	3.91954e-126	1	FO744833.2
slc12a5b	9.30073e-129	1.0444	0.597	0.497	1.95836e-124	1	slc12a5b
clstn2	1.79135e-128	1.01917	0.671	0.71	3.77188e-124	1	clstn2
si:ch73-233f7.1	4.17834e-128	1.34853	0.211	0.082	8.79791e-124	1	si:ch73-233f7.1
efhd1	2.94315e-127	1.12372	0.523	0.397	6.19709e-123	1	efhd1
col5a2b	1.02606e-126	4.5076	0.056	0.003	2.16047e-122	1	col5a2b
zgc:65851	3.10165e-126	0.61463	0.764	0.816	6.53083e-122	1	zgc:65851
scn4ba	2.24973e-120	0.916581	0.634	0.575	4.73703e-116	1	scn4ba
epb41a	3.83125e-117	0.598099	0.783	0.877	8.06708e-113	1	epb41a
arrdc3b	1.03644e-116	0.161133	0.083	0.251	2.18232e-112	1	arrdc3b
srgap3	3.29011e-116	0.255725	0.367	0.656	6.92766e-112	1	srgap3
adarb1b	3.81925e-116	1.50482	0.456	0.348	8.04181e-112	1	adarb1b
cdh6	1.91311e-114	1.82847	0.209	0.09	4.02824e-110	1	cdh6
pcp4a	3.28865e-113	0.676839	0.632	0.566	6.92457e-109	1	pcp4a
lgr4	2.17825e-112	1.77209	0.259	0.132	4.58653e-108	1	lgr4
sema3ga	1.05415e-111	1.48666	0.214	0.092	2.21961e-107	1	sema3ga
shisal1a	6.71046e-111	2.21914	0.166	0.062	1.41295e-106	1	shisal1a
rtn4rl2a	1.00949e-110	0.955657	0.659	0.618	2.12558e-106	1	rtn4rl2a
sybu	8.03633e-110	0.967072	0.702	0.789	1.69213e-105	1	sybu
rcvrn2	1.04431e-109	0.829589	0.789	0.794	2.19889e-105	1	rcvrn2
pleca	2.74841e-109	0.633774	0.766	0.825	5.78705e-105	1	pleca
rcvrn3	3.59711e-109	0.685409	0.836	0.853	7.57408e-105	1	rcvrn3
si:dkey-6b12.5	1.37966e-105	2.0417	0.187	0.079	2.90501e-101	1	si:dkey-6b12.5
atp1b3a	1.93087e-103	1.48191	0.578	0.62	4.06564e-99	1	atp1b3a
kcnq5b	2.05359e-103	1.92024	0.155	0.057	4.32403e-99	1	kcnq5b
fgfr1a	3.46423e-101	3.13729	0.087	0.019	7.29429e-97	1	fgfr1a
dysf	3.4807e-101	0.386582	0.213	0.44	7.32896e-97	1	dysf
map3k4	6.47631e-100	0.25509	0.147	0.336	1.36365e-95	1	map3k4
dock11	4.17418e-99	0.114041	0.123	0.297	8.78916e-95	1	dock11
bcan	1.37743e-98	0.15918	0.081	0.23	2.90031e-94	1	bcan
pcdh15a	8.86545e-98	1.04841	0.577	0.506	1.86671e-93	1	pcdh15a
mab21l2	8.40945e-97	1.56357	0.233	0.116	1.77069e-92	1	mab21l2
rgs11	9.50403e-97	0.993608	0.509	0.412	2.00117e-92	1	rgs11
arhgef9a	2.49147e-96	1.12172	0.527	0.465	5.24605e-92	1	arhgef9a
plekho1b	4.51316e-96	0.19219	0.171	0.369	9.50291e-92	1	plekho1b
kcnab2a	3.71666e-95	1.19103	0.513	0.447	7.82579e-91	1	kcnab2a
psmd2	9.82666e-95	0.180307	0.169	0.364	2.0691e-90	1	psmd2
kidins220a	2.60956e-94	0.176025	0.17	0.364	5.49469e-90	1	kidins220a
ahi1	5.05707e-94	0.188102	0.178	0.377	1.06482e-89	1	ahi1
kcnc3a	4.0293e-93	1.32618	0.296	0.173	8.4841e-89	1	kcnc3a
htra1b	1.721e-92	0.955887	0.565	0.505	3.62373e-88	1	htra1b
sipa1l3	2.15853e-92	0.13659	0.121	0.288	4.54499e-88	1	sipa1l3
pex5	2.407e-92	0.10272	0.207	0.418	5.06818e-88	1	pex5
calb2b	2.53392e-92	0.946469	0.63	0.616	5.33542e-88	1	calb2b
rnf121	3.44161e-92	0.132798	0.181	0.378	7.24664e-88	1	rnf121
KCNB2	5.5764e-91	1.5053	0.18	0.078	1.17417e-86	1	KCNB2
ipo8	2.7778e-89	0.125763	0.176	0.369	5.84894e-85	1	ipo8
znf385d	1.01758e-88	2.15755	0.1	0.028	2.14262e-84	1	znf385d
kif13ba	1.87203e-88	0.141765	0.178	0.369	3.94174e-84	1	kif13ba
isl2b	2.36225e-88	0.835446	0.604	0.552	4.97396e-84	1	isl2b
hmgcs1	6.68204e-88	0.185213	0.114	0.271	1.40697e-83	1	hmgcs1
atp1a3a	2.10483e-87	0.415803	0.831	0.935	4.43193e-83	1	atp1a3a
kitb	5.39568e-87	0.490111	0.114	0.272	1.13611e-82	1	kitb
spast	1.42973e-86	0.151575	0.113	0.268	3.01043e-82	1	spast
htr4	3.18414e-86	2.04658	0.114	0.037	6.70453e-82	1	htr4
lmna	4.62684e-86	0.198686	0.158	0.334	9.74228e-82	1	lmna
ctps1a	5.94521e-86	0.487196	0.136	0.304	1.25182e-81	1	ctps1a
pbrm1l	7.85832e-86	0.108151	0.169	0.352	1.65465e-81	1	pbrm1l
ctif	1.75791e-85	0.109573	0.171	0.355	3.70146e-81	1	ctif
FAM163B	5.05132e-85	2.69081	0.069	0.014	1.06361e-80	1	FAM163B
scpep1	1.64382e-84	0.133748	0.143	0.314	3.46123e-80	1	scpep1
slc7a5	7.00354e-84	0.194149	0.09	0.229	1.47466e-79	1	slc7a5
gmds	3.08254e-83	0.10219	0.121	0.278	6.4906e-79	1	gmds
zmat4a	3.25842e-83	2.21404	0.113	0.038	6.86093e-79	1	zmat4a
C7H16orf87	1.23251e-82	0.197738	0.335	0.576	2.59517e-78	1	C7H16orf87
spega	2.54077e-82	0.103304	0.086	0.222	5.34985e-78	1	spega
clstn1	2.6617e-82	0.356796	0.886	0.971	5.60448e-78	1	clstn1
igfbp5b	5.22544e-82	0.421251	0.73	0.722	1.10027e-77	1	igfbp5b
cacna1fb	9.76658e-82	0.288718	0.085	0.221	2.05645e-77	1	cacna1fb
brd8	2.26868e-81	0.683356	0.145	0.312	4.77693e-77	1	brd8
csnk1g1	1.06143e-80	0.126404	0.237	0.452	2.23495e-76	1	csnk1g1
clcn5a	1.48118e-80	0.124179	0.21	0.41	3.11878e-76	1	clcn5a
si:dkey-97a13.12	2.34913e-80	0.863449	0.718	0.719	4.94632e-76	1	si:dkey-97a13.12
them4	5.50357e-80	0.275568	0.215	0.417	1.15883e-75	1	them4
ncaldb	6.89964e-80	0.80768	0.703	0.68	1.45279e-75	1	ncaldb
SAMD4B	8.03588e-80	0.710387	0.675	0.655	1.69204e-75	1	SAMD4B
mrpl21	1.53127e-79	0.10568	0.111	0.258	3.22423e-75	1	mrpl21
sdc2	1.5361e-79	1.43107	0.334	0.231	3.23442e-75	1	sdc2
kcnd1	2.60579e-79	0.55878	0.709	0.673	5.48675e-75	1	kcnd1
diaph2	4.88529e-79	0.11299	0.19	0.377	1.02865e-74	1	diaph2
prss16	5.0872e-79	0.13227	0.088	0.222	1.07116e-74	1	prss16
gigyf2	6.43606e-79	0.151575	0.204	0.398	1.35518e-74	1	gigyf2
slc24a3	1.99804e-78	0.806316	0.493	0.383	4.20708e-74	1	slc24a3
arg2	2.79972e-78	0.421183	0.837	0.938	5.8951e-74	1	arg2
ano10a	5.05582e-78	0.12463	0.1	0.239	1.06455e-73	1	ano10a
kcnip1b	5.88709e-78	0.892908	0.446	0.336	1.23958e-73	1	kcnip1b
dchs1b	7.83934e-78	0.169652	0.077	0.204	1.65065e-73	1	dchs1b
adam15	1.21973e-77	0.184551	0.121	0.271	2.56826e-73	1	adam15
fam20b	1.67993e-77	0.125421	0.152	0.316	3.53727e-73	1	fam20b
cep290	2.6245e-77	0.221387	0.167	0.34	5.52615e-73	1	cep290
vps36	4.27852e-77	0.106054	0.109	0.252	9.00886e-73	1	vps36
fkbp2	6.20486e-77	0.104535	0.3	0.531	1.30649e-72	1	fkbp2
cdh22	6.41265e-77	3.12336	0.044	0.005	1.35025e-72	1	cdh22
dhx16	1.23878e-76	0.147063	0.155	0.321	2.60837e-72	1	dhx16
sulf2a	1.55954e-76	0.163001	0.138	0.295	3.28377e-72	1	sulf2a
MAF1	1.65704e-76	0.138012	0.16	0.328	3.48907e-72	1	MAF1
kalrna	4.21169e-76	0.33512	0.116	0.263	8.86812e-72	1	kalrna
snrka	1.25379e-74	0.103447	0.184	0.361	2.63998e-70	1	snrka
camsap1a	3.22251e-74	0.186603	0.216	0.411	6.78532e-70	1	camsap1a
xpo6	5.74165e-74	0.164639	0.099	0.234	1.20896e-69	1	xpo6
wsb1	1.61274e-73	0.198381	0.217	0.408	3.3958e-69	1	wsb1
ptprsa	1.77033e-73	0.350564	0.184	0.362	3.72761e-69	1	ptprsa
UBE2O	2.2765e-73	0.102198	0.174	0.344	4.79339e-69	1	UBE2O
stmn3	3.83497e-73	0.849915	0.698	0.811	8.07491e-69	1	stmn3
adam23a	4.71521e-73	0.591761	0.699	0.783	9.92835e-69	1	adam23a
cetn3	6.24027e-73	0.2331	0.133	0.284	1.31395e-68	1	cetn3
dync1h1	7.68825e-73	0.223049	0.237	0.437	1.61884e-68	1	dync1h1
dip2ca	1.26e-72	0.124045	0.177	0.347	2.65305e-68	1	dip2ca
pkd1a	1.66971e-72	3.908	0.035	0.003	3.51574e-68	1	pkd1a
scrt1a	3.23802e-72	0.874941	0.546	0.493	6.81798e-68	1	scrt1a
rapgef4	3.33832e-72	2.26282	0.073	0.019	7.02916e-68	1	rapgef4
kbtbd8	4.4753e-72	0.138712	0.158	0.319	9.42319e-68	1	kbtbd8
pmela	1.09275e-71	0.177233	0.062	0.173	2.3009e-67	1	pmela
CABZ01046980.1	1.26397e-71	0.316127	0.11	0.247	2.66142e-67	1	CABZ01046980.1
scd	1.81734e-71	0.318954	0.064	0.176	3.82658e-67	1	scd
bdnf	1.8419e-71	0.80447	0.648	0.685	3.87831e-67	1	bdnf
herpud2	2.01773e-71	0.130168	0.137	0.287	4.24853e-67	1	herpud2
nkain2	3.20631e-71	0.331648	0.142	0.298	6.7512e-67	1	nkain2
mapkapk2a	3.27562e-71	0.154322	0.271	0.481	6.89714e-67	1	mapkapk2a
dock9b	3.45481e-71	0.426642	0.194	0.373	7.27446e-67	1	dock9b
MARK4	3.60332e-71	0.14602	0.269	0.482	7.58715e-67	1	MARK4
C11H1orf50	4.08573e-71	0.193172	0.104	0.238	8.60291e-67	1	C11H1orf50
aldh18a1	5.21814e-71	0.157151	0.109	0.246	1.09873e-66	1	aldh18a1
vamp1	1.01868e-70	0.750711	0.699	0.842	2.14494e-66	1	vamp1
acsl1a	2.01865e-70	0.220785	0.048	0.15	4.25046e-66	1	acsl1a
bbip1	3.67259e-70	0.239221	0.231	0.429	7.733e-66	1	bbip1
usp38	8.06528e-70	0.184613	0.083	0.204	1.69823e-65	1	usp38
ube2g1b	1.38821e-69	0.192216	0.083	0.205	2.92301e-65	1	ube2g1b
soga3b	1.6616e-69	0.167312	0.197	0.377	3.49866e-65	1	soga3b
dnm3a	1.71588e-69	0.204171	0.037	0.131	3.61295e-65	1	dnm3a
ipo11	1.93555e-69	0.135873	0.169	0.333	4.0755e-65	1	ipo11
znf609a	2.00899e-69	0.167067	0.189	0.361	4.23012e-65	1	znf609a
znf740a	2.13372e-69	0.16969	0.152	0.306	4.49276e-65	1	znf740a
traf3ip1	3.42857e-69	0.337035	0.116	0.255	7.21921e-65	1	traf3ip1
CIR1	6.76876e-69	0.167554	0.199	0.378	1.42523e-64	1	CIR1
igf1rb	7.83357e-69	0.144615	0.294	0.515	1.64944e-64	1	igf1rb
polr2c	1.92425e-68	0.123147	0.155	0.312	4.0517e-64	1	polr2c
rgs16	2.1402e-68	0.88656	0.659	0.687	4.50642e-64	1	rgs16
trappc10	2.36205e-68	0.136098	0.134	0.278	4.97354e-64	1	trappc10
kcnc3b	2.86924e-68	1.15098	0.366	0.268	6.04147e-64	1	kcnc3b
chrnb5a	4.18597e-68	0.86681	0.56	0.543	8.81397e-64	1	chrnb5a
ckmt2a	4.25695e-68	0.798641	0.675	0.672	8.96343e-64	1	ckmt2a
igf2bp2a	5.11674e-68	0.605068	0.08	0.198	1.07738e-63	1	igf2bp2a
cdk12	6.09651e-68	0.195838	0.206	0.388	1.28368e-63	1	cdk12
mrps28	1.56915e-67	0.174578	0.182	0.349	3.30399e-63	1	mrps28
ZFP36L1.1	2.28702e-67	1.22292	0.381	0.291	4.81554e-63	1	ZFP36L1.1
btg1	3.59442e-67	0.334939	0.871	0.963	7.5684e-63	1	btg1
plekhm3	4.70508e-67	0.120764	0.143	0.291	9.90701e-63	1	plekhm3
vps37a	6.37862e-67	0.23048	0.256	0.456	1.34308e-62	1	vps37a
cnsta	6.99806e-67	0.183824	0.079	0.195	1.47351e-62	1	cnsta
hs3st3b1b	7.08219e-67	1.11713	0.267	0.165	1.49123e-62	1	hs3st3b1b
clul1.1	1.12729e-66	0.150474	0.133	0.276	2.37361e-62	1	clul1.1
si:dkey-85k7.7	1.39995e-66	1.16212	0.281	0.177	2.94773e-62	1	si:dkey-85k7.7
mtres1	1.54027e-66	0.152409	0.166	0.326	3.2432e-62	1	mtres1
prelid1b	1.71845e-66	0.235175	0.143	0.291	3.61836e-62	1	prelid1b
tgfb5	3.09371e-66	1.84543	0.086	0.027	6.51411e-62	1	tgfb5
fam102bb	3.35005e-66	1.39093	0.346	0.255	7.05387e-62	1	fam102bb
cers2a	5.28524e-66	0.268553	0.108	0.239	1.11286e-61	1	cers2a
CEP170B	5.57021e-66	0.146443	0.255	0.453	1.17286e-61	1	CEP170B
man1a1	7.36217e-66	1.69719	0.21	0.118	1.55018e-61	1	man1a1
chchd10	1.03614e-65	0.716873	0.736	0.806	2.18169e-61	1	chchd10
tm2d1	1.08926e-65	0.15954	0.107	0.237	2.29355e-61	1	tm2d1
uggt2	1.18667e-65	0.131111	0.088	0.208	2.49865e-61	1	uggt2
eno3	1.32027e-65	0.303671	0.124	0.261	2.77997e-61	1	eno3
tbl1xr1b	1.45013e-65	0.230458	0.16	0.316	3.0534e-61	1	tbl1xr1b
SAMD5	1.52823e-65	1.67279	0.112	0.043	3.21784e-61	1	SAMD5
pclob	1.93069e-65	0.428614	0.803	0.907	4.06526e-61	1	pclob
si:ch73-109d9.3	1.9528e-65	0.132189	0.139	0.283	4.11181e-61	1	si:ch73-109d9.3
egln2	3.27148e-65	0.15941	0.116	0.249	6.88842e-61	1	egln2
ascc3	3.51639e-65	0.156245	0.095	0.217	7.40411e-61	1	ascc3
dop1a	5.27069e-65	0.132147	0.208	0.386	1.1098e-60	1	dop1a
pcnx1	5.89055e-65	0.19699	0.11	0.24	1.24031e-60	1	pcnx1
prex1	2.75031e-64	1.8588	0.078	0.024	5.79105e-60	1	prex1
nt5c3a	3.97243e-64	0.133927	0.303	0.52	8.36435e-60	1	nt5c3a
mon2	4.26778e-64	0.115421	0.109	0.238	8.98624e-60	1	mon2
waslb	9.58918e-64	0.115076	0.157	0.306	2.0191e-59	1	waslb
efl1	3.32375e-63	0.212369	0.123	0.257	6.99848e-59	1	efl1
slit3	4.65639e-63	1.1777	0.248	0.148	9.8045e-59	1	slit3
si:ch211-114c12.2	4.81948e-63	0.116118	0.207	0.378	1.01479e-58	1	si:ch211-114c12.2
fn1a	6.32678e-63	0.347694	0.143	0.286	1.33217e-58	1	fn1a
clybl	1.01169e-62	0.196678	0.107	0.233	2.13021e-58	1	clybl
fhit	1.21026e-62	0.147575	0.116	0.245	2.54833e-58	1	fhit
spg7	1.31053e-62	0.195764	0.217	0.395	2.75945e-58	1	spg7
sptb	1.4275e-62	1.0612	0.423	0.345	3.00574e-58	1	sptb
ess2	1.57207e-62	0.286099	0.115	0.244	3.31016e-58	1	ess2
nxn	2.36946e-62	1.46132	0.217	0.126	4.98914e-58	1	nxn
lpcat3	2.40331e-62	0.138353	0.049	0.143	5.06042e-58	1	lpcat3
uqcrc2a	2.57437e-62	0.118706	0.296	0.509	5.42059e-58	1	uqcrc2a
dolpp1	2.58106e-62	0.197683	0.245	0.434	5.43467e-58	1	dolpp1
cep170ab	2.61252e-62	0.120037	0.179	0.337	5.50092e-58	1	cep170ab
si:ch73-269m14.2	3.30283e-62	0.130893	0.315	0.533	6.95445e-58	1	si:ch73-269m14.2
smg1	4.55367e-62	0.114021	0.16	0.311	9.5882e-58	1	smg1
tk2	6.33743e-62	0.265145	0.162	0.314	1.33441e-57	1	tk2
mrpl35	1.86009e-61	0.148072	0.16	0.307	3.91661e-57	1	mrpl35
aldh7a1	2.05335e-61	0.292969	0.24	0.428	4.32354e-57	1	aldh7a1
stk24b	2.83541e-61	0.1252	0.134	0.27	5.97024e-57	1	stk24b
mical3a.1	3.5833e-61	0.147324	0.388	0.629	7.54499e-57	1	mical3a.1
myh9b	4.6631e-61	0.355638	0.101	0.223	9.81863e-57	1	myh9b
rgs7bpa	4.97227e-61	1.51854	0.225	0.135	1.04696e-56	1	rgs7bpa
sos1	5.52342e-61	0.122674	0.106	0.227	1.16301e-56	1	sos1
SYT2	9.26403e-61	0.729367	0.562	0.517	1.95063e-56	1	SYT2
prpf6	1.1004e-60	0.127753	0.19	0.351	2.31701e-56	1	prpf6
tmem131l	1.12262e-60	0.233476	0.242	0.431	2.36378e-56	1	tmem131l
zgc:66474	1.17292e-60	0.219016	0.203	0.372	2.46971e-56	1	zgc:66474
phf12a	1.18212e-60	0.103222	0.137	0.274	2.48907e-56	1	phf12a
cabp2b	1.27387e-60	0.142546	0.056	0.152	2.68226e-56	1	cabp2b
herc1	2.1829e-60	0.16965	0.245	0.434	4.59632e-56	1	herc1
spty2d1	2.33828e-60	0.143557	0.281	0.484	4.92348e-56	1	spty2d1
aspg	2.60806e-60	0.13079	0.16	0.307	5.49152e-56	1	aspg
atp13a1	2.62773e-60	0.154085	0.102	0.222	5.53295e-56	1	atp13a1
mb21d2	4.95407e-60	0.186895	0.179	0.334	1.04313e-55	1	mb21d2
uqcc2	5.11231e-60	0.10905	0.303	0.514	1.07645e-55	1	uqcc2
chm	5.45709e-60	0.142302	0.242	0.43	1.14904e-55	1	chm
flj13639	6.15518e-60	0.282277	0.052	0.146	1.29603e-55	1	flj13639
si:ch211-126j24.1	9.46084e-60	0.106235	0.212	0.382	1.99208e-55	1	si:ch211-126j24.1
ATXN7L3	1.20952e-59	0.150851	0.098	0.215	2.54677e-55	1	ATXN7L3
rabl6a	1.41386e-59	0.134493	0.104	0.224	2.97702e-55	1	rabl6a
sall4	1.64435e-59	0.21297	0.211	0.383	3.46234e-55	1	sall4
shoc2	2.16307e-59	0.151315	0.151	0.292	4.55457e-55	1	shoc2
six3a	2.24511e-59	0.813785	0.308	0.206	4.72731e-55	1	six3a
rbpms2a	2.30488e-59	0.389538	0.905	0.968	4.85316e-55	1	rbpms2a
hgsnat	3.62709e-59	0.315606	0.137	0.275	7.6372e-55	1	hgsnat
zgc:92912	3.63211e-59	0.908711	0.567	0.596	7.64778e-55	1	zgc:92912
hexim1	3.67756e-59	0.127239	0.277	0.477	7.74346e-55	1	hexim1
nf2b	4.36777e-59	0.101018	0.08	0.187	9.19678e-55	1	nf2b
C25H11orf96	5.81214e-59	0.893197	0.174	0.091	1.2238e-54	1	C25H11orf96
mogs	6.23666e-59	0.114149	0.057	0.152	1.31319e-54	1	mogs
cwf19l2	6.63995e-59	0.144474	0.081	0.189	1.39811e-54	1	cwf19l2
arhgap12a	6.80098e-59	1.25422	0.202	0.113	1.43201e-54	1	arhgap12a
clcn6	8.07808e-59	0.112503	0.081	0.188	1.70092e-54	1	clcn6
tmem59	8.31327e-59	0.107538	0.328	0.549	1.75044e-54	1	tmem59
lrrc58b	1.0319e-58	0.178159	0.053	0.146	2.17276e-54	1	lrrc58b
hnrnpa0l	1.31671e-58	0.12493	0.11	0.231	2.77246e-54	1	hnrnpa0l
nup107	1.40845e-58	0.317777	0.071	0.173	2.96563e-54	1	nup107
zc3h18	1.48661e-58	0.147252	0.28	0.481	3.13021e-54	1	zc3h18
CU457778.9	1.55366e-58	0.133927	0.075	0.179	3.27138e-54	1	CU457778.9
tnika	1.56678e-58	0.109833	0.3	0.505	3.299e-54	1	tnika
mt-atp8	2.04161e-58	0.945809	0.624	0.659	4.29881e-54	1	mt-atp8
waplb	2.11821e-58	0.208311	0.221	0.395	4.4601e-54	1	waplb
pspc1	3.21412e-58	0.102074	0.254	0.446	6.76765e-54	1	pspc1
si:ch73-109d9.1	3.30114e-58	0.148496	0.097	0.212	6.95088e-54	1	si:ch73-109d9.1
gpr78a	3.98886e-58	1.19052	0.135	0.061	8.39894e-54	1	gpr78a
mpped1	4.02954e-58	2.02574	0.103	0.041	8.48461e-54	1	mpped1
oxr1b	4.09193e-58	1.0153	0.518	0.502	8.61597e-54	1	oxr1b
ccnyl1	4.23084e-58	0.138289	0.117	0.241	8.90846e-54	1	ccnyl1
ccdc174	4.85965e-58	0.157563	0.091	0.202	1.02325e-53	1	ccdc174
aspscr1	5.27329e-58	0.206239	0.12	0.247	1.11034e-53	1	aspscr1
prss23	5.61275e-58	0.510632	0.054	0.146	1.18182e-53	1	prss23
cdipt	7.51617e-58	0.121506	0.31	0.52	1.5826e-53	1	cdipt
slc1a1	8.41489e-58	0.180374	0.203	0.367	1.77184e-53	1	slc1a1
kcng4a	8.46333e-58	2.15853	0.079	0.026	1.78204e-53	1	kcng4a
cers6	9.36851e-58	0.154036	0.144	0.28	1.97263e-53	1	cers6
TAFA3	1.01529e-57	1.11855	0.291	0.197	2.1378e-53	1	TAFA3
cplx4a	1.16019e-57	0.781777	0.671	0.677	2.4429e-53	1	cplx4a
pgd	1.32199e-57	0.275081	0.297	0.506	2.78358e-53	1	pgd
trim24	1.49136e-57	0.13292	0.143	0.278	3.14021e-53	1	trim24
si:ch211-106h4.9	1.54442e-57	1.09506	0.339	0.245	3.25194e-53	1	si:ch211-106h4.9
selenoo1	1.70617e-57	0.237914	0.145	0.281	3.59251e-53	1	selenoo1
tob1a	2.20233e-57	0.532574	0.721	0.763	4.63723e-53	1	tob1a
tasor2	2.76214e-57	0.103392	0.205	0.366	5.81596e-53	1	tasor2
P4HTM	3.12271e-57	0.110219	0.166	0.31	6.57519e-53	1	P4HTM
tyw1	4.51972e-57	0.193879	0.106	0.225	9.51672e-53	1	tyw1
tcf25	4.95007e-57	0.266985	0.285	0.49	1.04229e-52	1	tcf25
smim7	5.80663e-57	0.161612	0.229	0.405	1.22264e-52	1	smim7
dhx29	6.36628e-57	0.131883	0.162	0.307	1.34048e-52	1	dhx29
fstl5	6.38706e-57	0.558465	0.716	0.81	1.34486e-52	1	fstl5
usp47	6.49374e-57	0.106501	0.116	0.238	1.36732e-52	1	usp47
ibtk	7.62425e-57	0.134117	0.136	0.267	1.60536e-52	1	ibtk
zgc:165409	8.85809e-57	0.150591	0.047	0.134	1.86516e-52	1	zgc:165409
zc3h11a	9.47164e-57	0.150622	0.245	0.423	1.99435e-52	1	zc3h11a
sap130b	1.0951e-56	0.20865	0.059	0.153	2.30585e-52	1	sap130b
npc1	1.19073e-56	0.280599	0.067	0.168	2.5072e-52	1	npc1
wdr47b	1.32225e-56	0.117982	0.197	0.356	2.78412e-52	1	wdr47b
usp24	1.84121e-56	0.162754	0.104	0.221	3.87686e-52	1	usp24
stk25b	2.68472e-56	0.117407	0.219	0.386	5.65295e-52	1	stk25b
LTN1	3.14053e-56	0.1464	0.065	0.161	6.61269e-52	1	LTN1
senp2	3.786e-56	0.214591	0.271	0.464	7.97181e-52	1	senp2
mettl5	4.04984e-56	0.182306	0.102	0.216	8.52734e-52	1	mettl5
FP236542.1	4.12406e-56	3.22761	0.044	0.008	8.68363e-52	1	FP236542.1
nptna	4.40148e-56	0.524207	0.72	0.854	9.26775e-52	1	nptna
ano10b	5.28207e-56	0.30256	0.058	0.151	1.11219e-51	1	ano10b
bach2b	5.34744e-56	0.393278	0.29	0.494	1.12596e-51	1	bach2b
epha6	8.85764e-56	0.804495	0.345	0.243	1.86507e-51	1	epha6
bnip2	1.16874e-55	0.184876	0.031	0.109	2.46089e-51	1	bnip2
ggps1	1.18885e-55	0.280924	0.27	0.462	2.50325e-51	1	ggps1
nucb2a	1.19278e-55	0.109743	0.41	0.647	2.51152e-51	1	nucb2a
ch25hl3	1.35015e-55	0.101224	0.153	0.291	2.84288e-51	1	ch25hl3
smg6	2.48287e-55	0.215266	0.163	0.306	5.22793e-51	1	smg6
poglut2	2.50822e-55	0.114791	0.045	0.129	5.2813e-51	1	poglut2
rgs17	2.82966e-55	0.103662	0.194	0.35	5.95814e-51	1	rgs17
si:ch211-233a24.2	2.8702e-55	0.190702	0.258	0.442	6.0435e-51	1	si:ch211-233a24.2
si:ch211-208k15.1	2.90663e-55	0.167167	0.242	0.42	6.12019e-51	1	si:ch211-208k15.1
wwp1	4.02205e-55	0.170733	0.109	0.225	8.46882e-51	1	wwp1
usp12b	4.23071e-55	0.243674	0.141	0.274	8.90817e-51	1	usp12b
ERC1	4.31667e-55	0.105671	0.052	0.141	9.08918e-51	1	ERC1
leng1	4.56298e-55	0.136645	0.18	0.329	9.6078e-51	1	leng1
relch	5.66186e-55	0.251182	0.161	0.301	1.19216e-50	1	relch
enox2	6.28439e-55	1.18597	0.397	0.325	1.32324e-50	1	enox2
plekha8	7.05915e-55	0.191704	0.082	0.185	1.48637e-50	1	plekha8
slc35f6	7.61414e-55	0.189762	0.063	0.157	1.60323e-50	1	slc35f6
pcbp4	8.91216e-55	0.55598	0.699	0.838	1.87654e-50	1	pcbp4
tcirg1b	9.4944e-55	0.379473	0.068	0.165	1.99914e-50	1	tcirg1b
gpatch1	1.02098e-54	0.163608	0.081	0.185	2.14977e-50	1	gpatch1
vrk1	1.34167e-54	0.355622	0.146	0.282	2.82502e-50	1	vrk1
kif3b	1.48966e-54	0.228455	0.151	0.288	3.13663e-50	1	kif3b
pde6gb	2.42293e-54	1.8588	0.228	0.146	5.10173e-50	1	pde6gb
nf1a	2.58141e-54	0.178575	0.196	0.352	5.43541e-50	1	nf1a
spartb	2.61109e-54	0.130477	0.062	0.155	5.49792e-50	1	spartb
mvb12ba	2.78796e-54	0.303506	0.169	0.314	5.87033e-50	1	mvb12ba
ptpro.1	3.54313e-54	0.256205	0.037	0.116	7.46042e-50	1	ptpro.1
ZNF821	3.67007e-54	0.184985	0.04	0.121	7.7277e-50	1	ZNF821
pcdh9	4.28547e-54	1.1907	0.342	0.257	9.02348e-50	1	pcdh9
hip1	4.67068e-54	0.419525	0.212	0.381	9.83458e-50	1	hip1
zbtb17	5.87192e-54	0.117383	0.125	0.246	1.23639e-49	1	zbtb17
MTRFR	6.04281e-54	0.16313	0.113	0.23	1.27237e-49	1	MTRFR
atp2b3b	6.04963e-54	0.321061	0.842	0.94	1.27381e-49	1	atp2b3b
fnip1	6.57362e-54	0.220984	0.168	0.312	1.38414e-49	1	fnip1
nipbla	8.19661e-54	0.126116	0.137	0.265	1.72588e-49	1	nipbla
tcf3a	1.18646e-53	0.235662	0.044	0.126	2.49821e-49	1	tcf3a
slc45a4b	1.24422e-53	0.132302	0.048	0.133	2.61983e-49	1	slc45a4b
acvr1l	1.34467e-53	0.160834	0.213	0.377	2.83133e-49	1	acvr1l
si:ch211-231f6.6	1.40384e-53	0.124735	0.112	0.227	2.95593e-49	1	si:ch211-231f6.6
phf14	1.80454e-53	0.255188	0.385	0.608	3.79964e-49	1	phf14
tmx2b	2.05838e-53	0.103192	0.273	0.463	4.33412e-49	1	tmx2b
abcg1	2.11761e-53	1.13345	0.345	0.261	4.45883e-49	1	abcg1
srgap2	2.40787e-53	0.128126	0.234	0.406	5.07002e-49	1	srgap2
cdk7	2.493e-53	0.120743	0.062	0.153	5.24926e-49	1	cdk7
SPEN	3.25201e-53	0.163983	0.211	0.372	6.84744e-49	1	SPEN
map9	3.37923e-53	0.200773	0.078	0.177	7.11531e-49	1	map9
ube2w	3.6948e-53	0.130251	0.096	0.205	7.77977e-49	1	ube2w
usp48	4.54213e-53	0.138667	0.084	0.187	9.5639e-49	1	usp48
crppa	4.64936e-53	0.100038	0.1	0.209	9.78969e-49	1	crppa
zgc:113208	5.00043e-53	0.151567	0.235	0.402	1.05289e-48	1	zgc:113208
zdhhc21	6.13061e-53	0.200205	0.112	0.229	1.29086e-48	1	zdhhc21
gpr158a	6.51351e-53	0.717536	0.652	0.724	1.37149e-48	1	gpr158a
kdm2ab	8.46184e-53	0.270033	0.11	0.224	1.78172e-48	1	kdm2ab
gpr108	9.05113e-53	0.122466	0.096	0.204	1.90581e-48	1	gpr108
si:dkeyp-121d4.3	1.26551e-52	0.117314	0.173	0.315	2.66467e-48	1	si:dkeyp-121d4.3
si:ch211-117c9.5	1.49027e-52	0.251477	0.221	0.384	3.13792e-48	1	si:ch211-117c9.5
gfra4b	1.52149e-52	1.7219	0.067	0.021	3.20364e-48	1	gfra4b
zgc:162160	1.55498e-52	1.3774	0.19	0.11	3.27416e-48	1	zgc:162160
CSRNP3	1.58049e-52	0.111263	0.246	0.422	3.32787e-48	1	CSRNP3
caska	1.67894e-52	0.203908	0.171	0.312	3.53517e-48	1	caska
si:dkey-13p1.4	1.78677e-52	2.3618	0.062	0.018	3.76222e-48	1	si:dkey-13p1.4
pdia4	1.80638e-52	0.111729	0.086	0.188	3.80352e-48	1	pdia4
zdhhc18a	2.84502e-52	0.110093	0.087	0.19	5.99046e-48	1	zdhhc18a
mccc1	3.07425e-52	0.112981	0.114	0.23	6.47315e-48	1	mccc1
gabrg1	3.67979e-52	2.48801	0.047	0.011	7.74817e-48	1	gabrg1
ddhd1a	3.98526e-52	0.274639	0.14	0.267	8.39137e-48	1	ddhd1a
si:ch211-81a5.8	4.10251e-52	0.769086	0.665	0.68	8.63824e-48	1	si:ch211-81a5.8
znf827	4.76932e-52	0.183114	0.259	0.439	1.00423e-47	1	znf827
kcng2	5.35539e-52	1.39382	0.144	0.073	1.12763e-47	1	kcng2
n4bp1	6.75268e-52	0.120973	0.102	0.211	1.42185e-47	1	n4bp1
rgs8	7.31959e-52	1.18238	0.569	0.667	1.54121e-47	1	rgs8
lztfl1	7.70664e-52	0.188675	0.258	0.444	1.62271e-47	1	lztfl1
wdr60	8.53145e-52	0.271907	0.075	0.171	1.79638e-47	1	wdr60
zgc:171971	9.4417e-52	0.108498	0.177	0.319	1.98805e-47	1	zgc:171971
cux1b	1.04272e-51	0.111975	0.102	0.211	2.19556e-47	1	cux1b
xpo1b	1.13805e-51	0.240321	0.202	0.354	2.39627e-47	1	xpo1b
cwc22	1.74446e-51	0.195179	0.115	0.23	3.67314e-47	1	cwc22
si:dkey-109j17.5	1.87269e-51	0.10399	0.069	0.162	3.94314e-47	1	si:dkey-109j17.5
lrp1ab	2.20708e-51	0.260809	0.224	0.391	4.64723e-47	1	lrp1ab
ATP11B	2.82517e-51	0.176334	0.079	0.177	5.94868e-47	1	ATP11B
pfn1	3.49559e-51	0.135362	0.066	0.157	7.36031e-47	1	pfn1
naga	3.7808e-51	0.480659	0.046	0.127	7.96086e-47	1	naga
rnf8	4.28194e-51	0.146101	0.21	0.366	9.01606e-47	1	rnf8
sh3rf2	4.49584e-51	0.887438	0.34	0.247	9.46645e-47	1	sh3rf2
setd7	5.67627e-51	0.112835	0.26	0.437	1.1952e-46	1	setd7
rangrf	6.99051e-51	0.28099	0.066	0.157	1.47192e-46	1	rangrf
morc3a	7.35025e-51	0.107484	0.129	0.249	1.54767e-46	1	morc3a
thap7	8.95358e-51	0.113106	0.062	0.151	1.88527e-46	1	thap7
znf280d	9.87736e-51	0.21773	0.115	0.229	2.07978e-46	1	znf280d
hmx4	1.17803e-50	0.855111	0.511	0.478	2.48045e-46	1	hmx4
micall1a	1.22649e-50	0.121522	0.073	0.166	2.58249e-46	1	micall1a
ube2f	1.44078e-50	0.135079	0.241	0.415	3.0337e-46	1	ube2f
tapt1b	1.5055e-50	0.19949	0.296	0.493	3.16998e-46	1	tapt1b
tapbp.1	1.53663e-50	0.152146	0.057	0.143	3.23554e-46	1	tapbp.1
rexo1	1.67538e-50	0.617643	0.173	0.318	3.52768e-46	1	rexo1
aarsd1	2.09151e-50	0.102384	0.084	0.184	4.40388e-46	1	aarsd1
tra2b	2.22343e-50	0.203538	0.171	0.31	4.68166e-46	1	tra2b
slc36a4	2.29771e-50	0.173806	0.189	0.334	4.83805e-46	1	slc36a4
tnfsf12	2.64615e-50	2.6124	0.042	0.009	5.57173e-46	1	tnfsf12
bbs5	2.84538e-50	0.246999	0.1	0.207	5.99123e-46	1	bbs5
nphp3	3.23753e-50	0.265809	0.136	0.26	6.81695e-46	1	nphp3
si:dkey-121a11.3	3.91401e-50	0.152193	0.047	0.128	8.24134e-46	1	si:dkey-121a11.3
micos13	3.99665e-50	0.10721	0.321	0.526	8.41534e-46	1	micos13
crebzf	4.11336e-50	0.233646	0.41	0.648	8.66108e-46	1	crebzf
nomo	4.20088e-50	0.298591	0.191	0.342	8.84538e-46	1	nomo
TENT5A	4.51726e-50	0.57455	0.032	0.103	9.51154e-46	1	TENT5A
tmbim1a	4.56593e-50	0.262694	0.024	0.091	9.61403e-46	1	tmbim1a
TENM2	6.29121e-50	0.933824	0.413	0.336	1.32468e-45	1	TENM2
zgc:112962	7.13035e-50	0.158529	0.095	0.198	1.50137e-45	1	zgc:112962
gpn3	7.30104e-50	0.314913	0.096	0.201	1.53731e-45	1	gpn3
arl13b	7.79634e-50	0.247373	0.127	0.247	1.6416e-45	1	arl13b
mcee	8.08381e-50	0.166299	0.097	0.201	1.70213e-45	1	mcee
lrp12	8.13728e-50	0.136418	0.214	0.37	1.71339e-45	1	lrp12
isoc2	8.73467e-50	0.152597	0.088	0.189	1.83917e-45	1	isoc2
fermt2	9.17464e-50	0.372072	0.071	0.164	1.93181e-45	1	fermt2
si:dkey-178k16.1	9.26822e-50	0.294012	0.259	0.435	1.95152e-45	1	si:dkey-178k16.1
si:ch211-209l18.4	9.36368e-50	0.185268	0.129	0.248	1.97162e-45	1	si:ch211-209l18.4
si:ch211-13c6.2	1.04387e-49	0.156511	0.204	0.354	2.19798e-45	1	si:ch211-13c6.2
map7d3	1.20017e-49	0.487639	0.183	0.329	2.52707e-45	1	map7d3
pikfyve	1.7239e-49	0.308583	0.22	0.384	3.62984e-45	1	pikfyve
ide	1.72806e-49	0.31897	0.185	0.329	3.63861e-45	1	ide
slkb	2.39183e-49	0.359483	0.282	0.469	5.03623e-45	1	slkb
scaf11	2.40913e-49	0.282425	0.09	0.191	5.07267e-45	1	scaf11
fnbp1b	2.45794e-49	0.476533	0.118	0.232	5.17544e-45	1	fnbp1b
cox11	3.64012e-49	0.146648	0.115	0.227	7.66464e-45	1	cox11
slc9a8	3.92781e-49	0.123461	0.077	0.172	8.27041e-45	1	slc9a8
srpk3	4.09986e-49	0.170608	0.203	0.353	8.63267e-45	1	srpk3
ppip5k2	4.28362e-49	0.164226	0.14	0.261	9.01959e-45	1	ppip5k2
idh3b	4.40499e-49	0.109497	0.272	0.459	9.27516e-45	1	idh3b
eif4g3b	4.55201e-49	0.159894	0.103	0.21	9.58472e-45	1	eif4g3b
tsc1b	4.6119e-49	0.19511	0.181	0.325	9.71082e-45	1	tsc1b
glg1a	5.58002e-49	0.342249	0.121	0.236	1.17493e-44	1	glg1a
slc30a9	6.02736e-49	0.138761	0.144	0.268	1.26912e-44	1	slc30a9
fmn2b	6.34178e-49	0.137029	0.306	0.5	1.33532e-44	1	fmn2b
CABZ01041962.1	6.88027e-49	0.130332	0.089	0.189	1.44871e-44	1	CABZ01041962.1
tmem53	6.99816e-49	0.152316	0.052	0.133	1.47353e-44	1	tmem53
abhd12	7.47383e-49	0.115222	0.337	0.54	1.57369e-44	1	abhd12
2025-03-08	7.55735e-49	0.271198	0.242	0.408	1.59128e-44	1	2025-03-08
atp6v0a2a	1.24761e-48	0.166714	0.083	0.179	2.62698e-44	1	atp6v0a2a
ptdss2	1.36118e-48	0.238025	0.091	0.191	2.86609e-44	1	ptdss2
kank1a	1.41605e-48	1.64135	0.076	0.027	2.98164e-44	1	kank1a
mrps33	2.17992e-48	0.177774	0.197	0.345	4.59004e-44	1	mrps33
ubn1	2.49954e-48	0.165114	0.225	0.385	5.26304e-44	1	ubn1
camk2g2	2.50665e-48	0.675826	0.627	0.743	5.278e-44	1	camk2g2
fhod3b	2.61031e-48	1.04895	0.304	0.217	5.49628e-44	1	fhod3b
snx29	2.73345e-48	0.293337	0.129	0.247	5.75556e-44	1	snx29
si:ch211-214b16.4	3.09758e-48	0.510572	0.121	0.235	6.52227e-44	1	si:ch211-214b16.4
kcnh7	3.7502e-48	0.10005	0.269	0.444	7.89643e-44	1	kcnh7
cpne5b	4.33859e-48	1.61518	0.148	0.08	9.13534e-44	1	cpne5b
pik3ca	4.46993e-48	0.346644	0.073	0.165	9.41189e-44	1	pik3ca
LO017771.1	5.37075e-48	0.118174	0.149	0.273	1.13087e-43	1	LO017771.1
epn3a	5.81634e-48	0.179805	0.149	0.274	1.22469e-43	1	epn3a
wdr81	6.11037e-48	0.23947	0.106	0.214	1.2866e-43	1	wdr81
atp5f1b	6.94469e-48	0.286239	0.868	0.957	1.46227e-43	1	atp5f1b
trarg1a	9.5099e-48	0.889751	0.499	0.498	2.0024e-43	1	trarg1a
snx18a	1.03438e-47	0.137412	0.106	0.212	2.178e-43	1	snx18a
znf143a	1.07037e-47	0.306161	0.062	0.148	2.25377e-43	1	znf143a
etfa	1.09627e-47	0.22508	0.277	0.466	2.3083e-43	1	etfa
grk6	1.19063e-47	0.25862	0.157	0.286	2.507e-43	1	grk6
dcp2	1.24795e-47	0.154641	0.141	0.263	2.62768e-43	1	dcp2
rph3ab	1.25364e-47	0.102489	0.117	0.228	2.63966e-43	1	rph3ab
si:ch211-194c3.5	1.27141e-47	0.239671	0.311	0.505	2.67707e-43	1	si:ch211-194c3.5
si:ch73-389b16.2	1.28972e-47	0.272109	0.156	0.285	2.71564e-43	1	si:ch73-389b16.2
rabl2	1.36143e-47	0.109302	0.059	0.144	2.86663e-43	1	rabl2
klhl3	1.48063e-47	0.156495	0.107	0.214	3.1176e-43	1	klhl3
picalma	1.51698e-47	0.129565	0.25	0.416	3.19416e-43	1	picalma
kdm4b	1.52103e-47	0.111634	0.364	0.58	3.20269e-43	1	kdm4b
cdh10a	1.85705e-47	1.97589	0.085	0.034	3.91021e-43	1	cdh10a
shisa4	1.88744e-47	0.121995	0.209	0.356	3.9742e-43	1	shisa4
ttbk2b	2.25251e-47	0.129845	0.139	0.259	4.74289e-43	1	ttbk2b
bend5	2.25298e-47	0.107583	0.101	0.204	4.74388e-43	1	bend5
bach1a	2.26771e-47	0.145816	0.117	0.228	4.77489e-43	1	bach1a
mospd2	2.34217e-47	0.161964	0.061	0.145	4.93167e-43	1	mospd2
wu:fe05a04	3.04502e-47	0.124149	0.065	0.151	6.4116e-43	1	wu:fe05a04
atcaya	3.90024e-47	0.10964	0.283	0.469	8.21234e-43	1	atcaya
zgc:174877	5.94673e-47	0.253922	0.067	0.155	1.25214e-42	1	zgc:174877
gramd2aa	5.96115e-47	1.49434	0.148	0.08	1.25518e-42	1	gramd2aa
zgc:162339	6.47719e-47	0.123872	0.1	0.203	1.36384e-42	1	zgc:162339
agpat3	7.3481e-47	0.114674	0.3	0.487	1.54722e-42	1	agpat3
spag9a	7.43447e-47	0.30083	0.221	0.376	1.5654e-42	1	spag9a
si:dkey-54n8.2	7.82266e-47	0.11311	0.042	0.116	1.64714e-42	1	si:dkey-54n8.2
prkcea	8.08128e-47	0.160652	0.308	0.5	1.70159e-42	1	prkcea
aplp1	8.11375e-47	0.334705	0.808	0.928	1.70843e-42	1	aplp1
rerea	8.23323e-47	0.107518	0.225	0.376	1.73359e-42	1	rerea
rbp3	8.25468e-47	0.775354	0.65	0.68	1.7381e-42	1	rbp3
mat2b	9.12245e-47	0.294512	0.199	0.347	1.92082e-42	1	mat2b
dlgap4a	9.47103e-47	0.167615	0.267	0.44	1.99422e-42	1	dlgap4a
golga5	1.13347e-46	0.109285	0.083	0.177	2.38664e-42	1	golga5
trnau1apb	1.16976e-46	0.225318	0.285	0.469	2.46304e-42	1	trnau1apb
slc44a5a	1.18068e-46	0.2807	0.099	0.201	2.48605e-42	1	slc44a5a
zgc:162948	1.31702e-46	0.162914	0.066	0.152	2.77311e-42	1	zgc:162948
tmem185	1.4046e-46	0.318301	0.095	0.195	2.95752e-42	1	tmem185
tlcd4a	1.42905e-46	0.108249	0.241	0.403	3.00901e-42	1	tlcd4a
gabrb1	1.43048e-46	0.401636	0.372	0.272	3.01201e-42	1	gabrb1
ppp1r14bb	1.4894e-46	0.140965	0.223	0.372	3.13608e-42	1	ppp1r14bb
ephb3a	1.76611e-46	0.153384	0.094	0.192	3.71871e-42	1	ephb3a
mmp17a	1.87374e-46	1.65183	0.1	0.044	3.94535e-42	1	mmp17a
gale	1.91601e-46	0.191819	0.051	0.129	4.03435e-42	1	gale
gnal	2.21817e-46	0.252422	0.339	0.549	4.67058e-42	1	gnal
fbrs	2.50118e-46	0.28314	0.209	0.361	5.26649e-42	1	fbrs
lrrc29	2.63903e-46	0.161347	0.069	0.155	5.55674e-42	1	lrrc29
aak1a	3.06652e-46	0.179369	0.177	0.312	6.45686e-42	1	aak1a
map4k6	3.51261e-46	0.153979	0.096	0.196	7.39616e-42	1	map4k6
tars3	3.51627e-46	0.280379	0.19	0.333	7.40386e-42	1	tars3
kmt2e	4.1252e-46	0.113723	0.289	0.473	8.68601e-42	1	kmt2e
pip4k2aa	4.47479e-46	0.114283	0.354	0.564	9.42212e-42	1	pip4k2aa
tgfa	4.53245e-46	2.53538	0.043	0.01	9.54352e-42	1	tgfa
kdm2aa	4.56767e-46	0.283702	0.215	0.369	9.61769e-42	1	kdm2aa
lig1	5.16832e-46	0.117932	0.059	0.141	1.08824e-41	1	lig1
rpn2	5.17604e-46	0.241557	0.097	0.198	1.08987e-41	1	rpn2
si:dkey-71b5.3	5.31536e-46	0.517016	0.149	0.274	1.1192e-41	1	si:dkey-71b5.3
mcf2l2	5.33335e-46	0.3494	0.375	0.572	1.12299e-41	1	mcf2l2
arfgef1	6.64631e-46	0.244513	0.288	0.478	1.39945e-41	1	arfgef1
znf281b	8.80376e-46	0.112003	0.064	0.148	1.85372e-41	1	znf281b
def8	1.09168e-45	0.132459	0.195	0.336	2.29865e-41	1	def8
adipoqb	1.14452e-45	4.6152	0.019	0.001	2.4099e-41	1	adipoqb
FO704786.1	1.33924e-45	0.142384	0.133	0.249	2.81991e-41	1	FO704786.1
si:dkey-159n16.2	1.37038e-45	0.193429	0.164	0.291	2.88548e-41	1	si:dkey-159n16.2
luzp2	1.74686e-45	0.640389	0.56	0.542	3.67818e-41	1	luzp2
rap1gap2b	1.83338e-45	1.39719	0.157	0.088	3.86037e-41	1	rap1gap2b
ell2	1.99914e-45	0.338417	0.126	0.239	4.2094e-41	1	ell2
arhgef12b	2.21959e-45	1.43249	0.351	0.3	4.67357e-41	1	arhgef12b
bbs7	2.27538e-45	0.464839	0.07	0.156	4.79105e-41	1	bbs7
slc25a32a	2.61021e-45	0.140383	0.264	0.431	5.49607e-41	1	slc25a32a
chd1	2.85276e-45	0.253341	0.262	0.434	6.00677e-41	1	chd1
zfand4	3.25536e-45	0.252826	0.057	0.136	6.85449e-41	1	zfand4
pnpla7a	3.3324e-45	0.112056	0.029	0.093	7.01669e-41	1	pnpla7a
mcrs1	4.79329e-45	0.375002	0.113	0.22	1.00928e-40	1	mcrs1
rnd1b	4.84612e-45	1.02053	0.293	0.211	1.0204e-40	1	rnd1b
jph1a	4.87328e-45	0.663207	0.188	0.33	1.02612e-40	1	jph1a
arntl1b	4.98132e-45	0.534176	0.037	0.107	1.04887e-40	1	arntl1b
TESK1.1	5.80787e-45	0.257939	0.102	0.203	1.22291e-40	1	TESK1.1
tbc1d10aa	6.32078e-45	0.297679	0.053	0.131	1.3309e-40	1	tbc1d10aa
jtb	8.64549e-45	0.186175	0.123	0.233	1.82039e-40	1	jtb
brinp3b	9.53059e-45	1.73269	0.067	0.024	2.00676e-40	1	brinp3b
tmem198a	1.00305e-44	0.317488	0.105	0.208	2.11203e-40	1	tmem198a
ppfia4	1.1106e-44	0.14159	0.654	0.859	2.33848e-40	1	ppfia4
PRRC2B	1.53672e-44	0.121223	0.15	0.271	3.23572e-40	1	PRRC2B
si:ch73-367f21.4	1.63859e-44	0.110581	0.055	0.134	3.45022e-40	1	si:ch73-367f21.4
ENSDARG00000105118	1.77306e-44	0.131622	0.184	0.318	3.73335e-40	1	ENSDARG00000105118
khdrbs1b	1.89805e-44	0.696984	0.591	0.638	3.99653e-40	1	khdrbs1b
kdm5ba	1.99435e-44	0.138508	0.275	0.452	4.1993e-40	1	kdm5ba
ogt.1	2.13831e-44	0.160357	0.225	0.377	4.50243e-40	1	ogt.1
tmem63a	2.32752e-44	0.143608	0.037	0.104	4.90083e-40	1	tmem63a
sbno1	2.393e-44	0.284311	0.093	0.188	5.03871e-40	1	sbno1
nsdhl	2.43396e-44	0.164218	0.038	0.106	5.12494e-40	1	nsdhl
ppp3cca	2.50957e-44	0.133189	0.155	0.276	5.28415e-40	1	ppp3cca
epc1b	2.53465e-44	0.144954	0.233	0.386	5.33696e-40	1	epc1b
atp2b3a	2.68743e-44	0.516709	0.692	0.764	5.65865e-40	1	atp2b3a
tnk2b	2.73696e-44	0.312841	0.078	0.168	5.76294e-40	1	tnk2b
AREL1	3.13061e-44	0.138833	0.099	0.197	6.59181e-40	1	AREL1
fastkd1	3.30194e-44	0.256123	0.035	0.102	6.95256e-40	1	fastkd1
slc35b1	3.3372e-44	0.103603	0.069	0.154	7.02681e-40	1	slc35b1
aifm1	3.5903e-44	0.158196	0.139	0.255	7.55974e-40	1	aifm1
mafk	3.66411e-44	0.105172	0.044	0.117	7.71515e-40	1	mafk
cc2d2a	4.40271e-44	0.36282	0.061	0.143	9.27035e-40	1	cc2d2a
cox7c	4.72871e-44	0.324332	0.827	0.939	9.95678e-40	1	cox7c
stk39	4.75719e-44	0.247361	0.078	0.167	1.00167e-39	1	stk39
ndrg1b	5.42873e-44	0.825255	0.592	0.576	1.14307e-39	1	ndrg1b
npdc1a	6.52447e-44	0.21934	0.151	0.269	1.37379e-39	1	npdc1a
si:ch211-67e16.11	7.86129e-44	0.358432	0.248	0.158	1.65527e-39	1	si:ch211-67e16.11
si:dkey-235d18.5	8.02503e-44	0.694609	0.066	0.149	1.68975e-39	1	si:dkey-235d18.5
ccng2	8.58929e-44	0.208238	0.143	0.259	1.80856e-39	1	ccng2
mtmr3	9.74236e-44	0.121329	0.11	0.211	2.05135e-39	1	mtmr3
rbsn	1.06116e-43	0.119056	0.103	0.202	2.23438e-39	1	rbsn
si:dkey-206p8.1	1.57723e-43	0.224592	0.029	0.091	3.32102e-39	1	si:dkey-206p8.1
arfrp1	1.65203e-43	0.128767	0.046	0.118	3.47851e-39	1	arfrp1
taf1	1.70319e-43	0.213004	0.234	0.39	3.58625e-39	1	taf1
sdhaf4	1.72759e-43	0.159102	0.241	0.4	3.63761e-39	1	sdhaf4
ttll7	2.37551e-43	0.131708	0.396	0.613	5.00188e-39	1	ttll7
hsf1	2.60416e-43	0.15012	0.118	0.224	5.48331e-39	1	hsf1
tmem259	2.62937e-43	0.214846	0.076	0.162	5.53641e-39	1	tmem259
suox	2.64896e-43	0.309173	0.045	0.116	5.57765e-39	1	suox
bckdhb	2.8744e-43	0.284931	0.169	0.298	6.05233e-39	1	bckdhb
pdf	2.94233e-43	0.150165	0.041	0.11	6.19538e-39	1	pdf
dlat	3.7909e-43	0.161696	0.338	0.544	7.98213e-39	1	dlat
TMEM216	3.80387e-43	0.178783	0.051	0.126	8.00942e-39	1	TMEM216
suz12b	4.2404e-43	0.116523	0.155	0.275	8.92858e-39	1	suz12b
tmem178	4.31122e-43	0.654936	0.335	0.252	9.07769e-39	1	tmem178
si:ch211-149b19.2	4.75241e-43	1.16536	0.276	0.201	1.00067e-38	1	si:ch211-149b19.2
taok1a	4.76159e-43	0.119766	0.387	0.595	1.0026e-38	1	taok1a
large2	7.16853e-43	0.980128	0.386	0.314	1.50941e-38	1	large2
tmem9	7.64284e-43	0.111847	0.278	0.452	1.60928e-38	1	tmem9
st6gal1	7.71046e-43	0.915253	0.374	0.305	1.62351e-38	1	st6gal1
tbl2	8.34824e-43	0.104341	0.037	0.102	1.75781e-38	1	tbl2
gna13b	8.77313e-43	0.274026	0.051	0.125	1.84727e-38	1	gna13b
icmt	8.98318e-43	0.481462	0.096	0.192	1.8915e-38	1	icmt
nr1d4b	9.57382e-43	0.386794	0.04	0.108	2.01586e-38	1	nr1d4b
kmt2ba	1.00193e-42	0.274672	0.223	0.373	2.10967e-38	1	kmt2ba
metap1d	1.00608e-42	0.267555	0.035	0.101	2.1184e-38	1	metap1d
ssh1b	1.11542e-42	0.254676	0.257	0.423	2.34863e-38	1	ssh1b
si:dkey-154p10.3	1.15116e-42	0.351116	0.083	0.173	2.42389e-38	1	si:dkey-154p10.3
washc4	1.18264e-42	0.124603	0.094	0.187	2.49017e-38	1	washc4
SRBD1	1.2333e-42	0.557847	0.131	0.243	2.59684e-38	1	SRBD1
ago3a	1.27547e-42	0.125376	0.051	0.126	2.68563e-38	1	ago3a
gnptab	1.33047e-42	0.247069	0.061	0.14	2.80144e-38	1	gnptab
si:ch73-109d9.2	1.3476e-42	0.237111	0.13	0.24	2.8375e-38	1	si:ch73-109d9.2
si:dkey-46i9.1	1.47325e-42	0.586909	0.632	0.703	3.10208e-38	1	si:dkey-46i9.1
alg1	1.4807e-42	0.294196	0.092	0.185	3.11777e-38	1	alg1
BX511034.1	1.49182e-42	0.263596	0.04	0.109	3.14118e-38	1	BX511034.1
mpdu1b	1.62552e-42	0.134861	0.081	0.17	3.4227e-38	1	mpdu1b
slc30a5	1.70542e-42	0.444606	0.117	0.221	3.59093e-38	1	slc30a5
EIF2AK4	1.84669e-42	0.226321	0.113	0.214	3.88838e-38	1	EIF2AK4
wdr54	1.95179e-42	0.188049	0.051	0.123	4.10969e-38	1	wdr54
tbcc	2.37754e-42	0.267575	0.082	0.17	5.00614e-38	1	tbcc
cdca4	2.45236e-42	0.104545	0.123	0.229	5.16369e-38	1	cdca4
cpeb4a	2.48857e-42	0.113645	0.267	0.43	5.23993e-38	1	cpeb4a
ptcd3	2.52049e-42	0.228275	0.219	0.368	5.30715e-38	1	ptcd3
hook1	2.55884e-42	0.169057	0.149	0.265	5.38789e-38	1	hook1
si:ch211-113e8.11	2.6683e-42	0.267667	0.101	0.197	5.61838e-38	1	si:ch211-113e8.11
igfbp1a	2.71782e-42	0.520286	0.093	0.187	5.72265e-38	1	igfbp1a
tfap4	3.57738e-42	0.15951	0.129	0.236	7.53253e-38	1	tfap4
opn1lw2	3.5892e-42	0.903833	0.495	0.451	7.55742e-38	1	opn1lw2
cpda	3.59496e-42	0.270393	0.103	0.201	7.56954e-38	1	cpda
xpc	3.77046e-42	0.169087	0.161	0.28	7.93908e-38	1	xpc
gpd2	4.16175e-42	0.222616	0.052	0.126	8.76298e-38	1	gpd2
atp5l	4.18223e-42	0.314301	0.824	0.936	8.80611e-38	1	atp5l
sec22ba	4.85427e-42	0.283781	0.057	0.134	1.02211e-37	1	sec22ba
polr1a	5.35515e-42	0.186058	0.1	0.194	1.12758e-37	1	polr1a
bhlhe40	6.20797e-42	0.462752	0.749	0.81	1.30715e-37	1	bhlhe40
prkdc	6.70924e-42	0.1819	0.083	0.171	1.4127e-37	1	prkdc
ccdc85cb	6.86235e-42	1.68987	0.204	0.136	1.44494e-37	1	ccdc85cb
slc38a10	7.48032e-42	0.357703	0.1	0.197	1.57506e-37	1	slc38a10
zgc:113263	7.89751e-42	0.302353	0.091	0.183	1.6629e-37	1	zgc:113263
stt3a	8.30512e-42	0.202053	0.058	0.135	1.74873e-37	1	stt3a
acot13	8.32604e-42	0.207828	0.139	0.251	1.75313e-37	1	acot13
rprd2a	9.60089e-42	0.329198	0.094	0.188	2.02156e-37	1	rprd2a
faub	1.04488e-41	0.116202	0.154	0.272	2.20011e-37	1	faub
stk11ip	1.15084e-41	0.150487	0.106	0.203	2.42322e-37	1	stk11ip
tmem94	1.20629e-41	0.410292	0.19	0.324	2.53995e-37	1	tmem94
nlk2	1.23335e-41	1.13356	0.342	0.277	2.59694e-37	1	nlk2
dnajb1a	1.31808e-41	0.121097	0.161	0.281	2.77535e-37	1	dnajb1a
mettl16	1.67871e-41	0.115134	0.067	0.147	3.53469e-37	1	mettl16
ebf3a	1.85647e-41	0.329498	0.441	0.358	3.90899e-37	1	ebf3a
slc48a1a	1.99151e-41	0.211785	0.181	0.31	4.19332e-37	1	slc48a1a
ankib1b	2.03312e-41	0.180083	0.067	0.147	4.28095e-37	1	ankib1b
gdf6a	2.09031e-41	5.44209	0.017	0.001	4.40136e-37	1	gdf6a
rrm2b	2.20472e-41	0.130306	0.09	0.182	4.64226e-37	1	rrm2b
hadh	2.29636e-41	0.42174	0.057	0.133	4.83523e-37	1	hadh
si:dkey-71b5.7	2.59374e-41	0.725459	0.105	0.205	5.46139e-37	1	si:dkey-71b5.7
si:ch211-51h4.2	2.61505e-41	0.112473	0.063	0.141	5.50624e-37	1	si:ch211-51h4.2
sdhdb	2.7678e-41	0.133698	0.395	0.612	5.82788e-37	1	sdhdb
prss12	2.79107e-41	0.539199	0.052	0.125	5.87688e-37	1	prss12
snapin	2.90826e-41	0.115648	0.266	0.434	6.12362e-37	1	snapin
tln2b	3.0136e-41	0.133514	0.052	0.125	6.34543e-37	1	tln2b
vti1b	3.02137e-41	0.180817	0.069	0.15	6.3618e-37	1	vti1b
slc39a10	3.23747e-41	0.225742	0.071	0.153	6.81682e-37	1	slc39a10
zgc:195245	4.09504e-41	0.800129	0.587	0.577	8.62251e-37	1	zgc:195245
mre11a	4.80567e-41	0.457359	0.049	0.12	1.01188e-36	1	mre11a
si:ch211-269e2.1	5.00299e-41	0.183466	0.079	0.165	1.05343e-36	1	si:ch211-269e2.1
kcnf1b	5.17213e-41	1.4454	0.07	0.027	1.08904e-36	1	kcnf1b
rbms2a	5.22579e-41	0.112358	0.101	0.196	1.10034e-36	1	rbms2a
znf1154.2	5.38045e-41	0.173328	0.058	0.133	1.13291e-36	1	znf1154.2
KCTD5	6.11737e-41	1.21327	0.253	0.182	1.28807e-36	1	KCTD5
sco2	6.1463e-41	0.273591	0.067	0.146	1.29417e-36	1	sco2
slc15a4	6.88058e-41	0.271492	0.058	0.133	1.44877e-36	1	slc15a4
igsf9ba	7.29648e-41	0.328108	0.26	0.424	1.53635e-36	1	igsf9ba
crfb1	7.62142e-41	0.189171	0.077	0.16	1.60477e-36	1	crfb1
mmd	8.67835e-41	0.102892	0.069	0.149	1.82731e-36	1	mmd
apba2a	9.39208e-41	0.177919	0.228	0.376	1.9776e-36	1	apba2a
srpk1a	1.13195e-40	0.159172	0.267	0.432	2.38344e-36	1	srpk1a
lrch3	1.22008e-40	0.288763	0.068	0.148	2.56901e-36	1	lrch3
smap1	1.32748e-40	0.135586	0.419	0.639	2.79515e-36	1	smap1
ZNF335	1.45408e-40	0.211874	0.062	0.139	3.06172e-36	1	ZNF335
ZNF462	1.48407e-40	0.113678	0.098	0.191	3.12486e-36	1	ZNF462
aig1	1.79133e-40	0.12533	0.091	0.18	3.77183e-36	1	aig1
npat	1.81421e-40	0.144859	0.111	0.21	3.82e-36	1	npat
atp10d	2.05338e-40	0.535167	0.058	0.134	4.32361e-36	1	atp10d
mief1	2.11404e-40	0.199262	0.112	0.211	4.45133e-36	1	mief1
pdss2	2.35535e-40	0.371195	0.067	0.146	4.95942e-36	1	pdss2
zc3h10	2.37135e-40	0.254	0.086	0.175	4.99312e-36	1	zc3h10
PCP4	2.84527e-40	1.84347	0.068	0.026	5.991e-36	1	PCP4
ndufb11	3.16301e-40	0.258835	0.242	0.399	6.66003e-36	1	ndufb11
si:ch73-173p19.1	3.1756e-40	0.209652	0.079	0.163	6.68655e-36	1	si:ch73-173p19.1
mat2aa	3.45403e-40	0.51957	0.243	0.401	7.27281e-36	1	mat2aa
psen2	4.56531e-40	0.113148	0.064	0.142	9.61272e-36	1	psen2
atraid	5.08135e-40	0.206295	0.09	0.179	1.06993e-35	1	atraid
si:ch211-247j9.1	5.39623e-40	0.526985	0.145	0.26	1.13623e-35	1	si:ch211-247j9.1
arhgap10	5.62467e-40	0.18216	0.108	0.204	1.18433e-35	1	arhgap10
tmeff1a	5.83936e-40	0.13463	0.105	0.199	1.22954e-35	1	tmeff1a
fto	6.27005e-40	0.246486	0.309	0.489	1.32022e-35	1	fto
fbxo38	6.47175e-40	0.247812	0.051	0.122	1.36269e-35	1	fbxo38
clasrp	6.86766e-40	0.192557	0.221	0.363	1.44605e-35	1	clasrp
slbp	7.35165e-40	0.272774	0.072	0.154	1.54796e-35	1	slbp
MTERF4	7.65847e-40	0.131542	0.053	0.124	1.61257e-35	1	MTERF4
frya	7.93657e-40	1.04862	0.307	0.233	1.67112e-35	1	frya
cdc27	7.95874e-40	0.285388	0.173	0.299	1.67579e-35	1	cdc27
tmem39b	8.23555e-40	0.283592	0.064	0.141	1.73408e-35	1	tmem39b
bicra	8.45739e-40	0.23589	0.116	0.217	1.78079e-35	1	bicra
pcdh1g22	8.76487e-40	0.249657	0.156	0.272	1.84553e-35	1	pcdh1g22
si:ch211-160f23.7	1.02236e-39	0.822677	0.363	0.289	2.15267e-35	1	si:ch211-160f23.7
pi4k2b	1.08779e-39	0.320527	0.089	0.178	2.29045e-35	1	pi4k2b
dtx4a	1.10914e-39	0.362567	0.184	0.313	2.33541e-35	1	dtx4a
dusp1	1.24746e-39	0.43447	0.083	0.168	2.62664e-35	1	dusp1
atp5pd	1.26162e-39	0.440662	0.732	0.886	2.65646e-35	1	atp5pd
adsl	1.51349e-39	0.239067	0.085	0.172	3.1868e-35	1	adsl
ufl1	1.67965e-39	0.267659	0.087	0.174	3.53667e-35	1	ufl1
cbln4	1.68192e-39	0.845465	0.324	0.249	3.54144e-35	1	cbln4
CU104709.1	1.70136e-39	0.196686	0.301	0.474	3.58239e-35	1	CU104709.1
plxna3	1.86409e-39	0.369167	0.325	0.512	3.92502e-35	1	plxna3
CABZ01061591.1	1.95324e-39	2.07904	0.073	0.029	4.11274e-35	1	CABZ01061591.1
smurf2	2.01978e-39	0.149438	0.141	0.25	4.25285e-35	1	smurf2
rp1l1b	2.06035e-39	0.660523	0.65	0.667	4.33828e-35	1	rp1l1b
ank3b.1	2.39351e-39	0.173007	0.099	0.191	5.03978e-35	1	ank3b.1
pir	2.42266e-39	0.131735	0.045	0.112	5.10116e-35	1	pir
shroom4	2.46503e-39	1.69976	0.246	0.184	5.19037e-35	1	shroom4
slc24a2	2.67669e-39	0.677284	0.65	0.671	5.63604e-35	1	slc24a2
nrxn3b	2.88779e-39	1.0028	0.413	0.364	6.08053e-35	1	nrxn3b
nme2a	3.08021e-39	0.868322	0.562	0.559	6.48569e-35	1	nme2a
plch2a	3.47619e-39	0.141233	0.297	0.469	7.31947e-35	1	plch2a
FO704673.1	3.52797e-39	2.0911	0.043	0.012	7.42849e-35	1	FO704673.1
micu1	3.69513e-39	0.320651	0.276	0.446	7.78047e-35	1	micu1
appl2	3.69978e-39	0.168053	0.086	0.172	7.79025e-35	1	appl2
eif1axa	3.74276e-39	0.109646	0.049	0.118	7.88077e-35	1	eif1axa
phc2a	3.96837e-39	0.46201	0.138	0.248	8.3558e-35	1	phc2a
cobll1a	4.06409e-39	0.502658	0.03	0.09	8.55734e-35	1	cobll1a
HECTD4	4.23742e-39	0.306567	0.117	0.217	8.92231e-35	1	HECTD4
cog5	4.23827e-39	0.138944	0.051	0.121	8.92409e-35	1	cog5
gtf2ird1	4.32197e-39	0.186928	0.093	0.182	9.10034e-35	1	gtf2ird1
BX890543.1	4.84528e-39	2.19194	0.056	0.019	1.02022e-34	1	BX890543.1
scamp2	6.97089e-39	0.139326	0.057	0.13	1.46779e-34	1	scamp2
tmem106ba	7.14687e-39	0.169742	0.296	0.465	1.50485e-34	1	tmem106ba
strn4	7.88506e-39	0.183158	0.066	0.142	1.66028e-34	1	strn4
cd2ap	8.85749e-39	0.224937	0.071	0.151	1.86503e-34	1	cd2ap
jade1	8.96537e-39	0.112744	0.219	0.354	1.88775e-34	1	jade1
sfswap	9.34395e-39	0.127354	0.356	0.552	1.96746e-34	1	sfswap
ankrd13b	9.45972e-39	0.158839	0.328	0.514	1.99184e-34	1	ankrd13b
uvrag	1.07123e-38	0.30754	0.155	0.269	2.25559e-34	1	uvrag
lrp1ba.1	1.14644e-38	0.837097	0.12	0.061	2.41394e-34	1	lrp1ba.1
sufu	1.17607e-38	0.508097	0.076	0.159	2.47633e-34	1	sufu
mbd3a	1.32073e-38	0.147108	0.067	0.143	2.78093e-34	1	mbd3a
snap47	1.35498e-38	0.112077	0.102	0.194	2.85304e-34	1	snap47
tbl1xr1a	1.44619e-38	0.227058	0.312	0.494	3.04509e-34	1	tbl1xr1a
RASGRF1	1.64709e-38	0.865258	0.381	0.318	3.46811e-34	1	RASGRF1
rmnd1	1.66543e-38	0.118712	0.067	0.144	3.50673e-34	1	rmnd1
fndc3a	1.76173e-38	0.245851	0.184	0.309	3.70949e-34	1	fndc3a
GANAB	1.93279e-38	0.322512	0.075	0.154	4.06969e-34	1	GANAB
mknk2a	2.01443e-38	0.825784	0.306	0.227	4.24159e-34	1	mknk2a
mntb	2.11247e-38	0.106325	0.22	0.356	4.44801e-34	1	mntb
cmc1	2.13071e-38	0.127526	0.336	0.532	4.48643e-34	1	cmc1
chst2a	2.42782e-38	0.186717	0.254	0.404	5.11201e-34	1	chst2a
ccar1	2.49148e-38	0.30151	0.172	0.293	5.24605e-34	1	ccar1
rgs9a	2.57499e-38	0.87571	0.527	0.504	5.42191e-34	1	rgs9a
irf2bp1	2.61934e-38	0.182564	0.089	0.174	5.51528e-34	1	irf2bp1
atxn7l2a	2.65352e-38	0.351976	0.056	0.127	5.58726e-34	1	atxn7l2a
ndufs8a	2.807e-38	0.127656	0.36	0.558	5.91042e-34	1	ndufs8a
kcnip2	2.89723e-38	0.718046	0.175	0.104	6.10041e-34	1	kcnip2
CABZ01052576.1	3.60749e-38	0.287305	0.047	0.114	7.59593e-34	1	CABZ01052576.1
zrsr2	3.818e-38	0.473827	0.139	0.248	8.03917e-34	1	zrsr2
gulp1b	3.86952e-38	1.3768	0.05	0.016	8.14766e-34	1	gulp1b
si:dkey-4c15.13	3.90671e-38	0.176385	0.051	0.119	8.22597e-34	1	si:dkey-4c15.13
kctd7	4.01957e-38	0.251139	0.099	0.188	8.46361e-34	1	kctd7
RAP1GDS1	4.67964e-38	0.343687	0.171	0.289	9.85344e-34	1	RAP1GDS1
tnfaip3	4.75795e-38	0.371022	0.069	0.147	1.00183e-33	1	tnfaip3
si:dkey-100n23.3	4.95319e-38	0.403681	0.119	0.219	1.04294e-33	1	si:dkey-100n23.3
ipo13	5.14635e-38	0.128835	0.08	0.161	1.08362e-33	1	ipo13
letm2	6.417e-38	0.277539	0.314	0.497	1.35116e-33	1	letm2
ift81	6.6516e-38	0.138341	0.047	0.113	1.40056e-33	1	ift81
si:ch211-239j9.1	7.42726e-38	0.32838	0.151	0.262	1.56388e-33	1	si:ch211-239j9.1
gabpa	7.64196e-38	0.271255	0.214	0.354	1.60909e-33	1	gabpa
pde4d	8.03507e-38	0.199802	0.142	0.248	1.69187e-33	1	pde4d
vezf1a	8.13014e-38	0.126982	0.023	0.076	1.71188e-33	1	vezf1a
si:ch211-213a13.2.1	8.45885e-38	0.197844	0.162	0.276	1.78109e-33	1	si:ch211-213a13.2.1
si:ch211-183d21.1	9.43416e-38	2.78934	0.036	0.009	1.98646e-33	1	si:ch211-183d21.1
tipin	9.75366e-38	0.104103	0.027	0.083	2.05373e-33	1	tipin
ripor1	9.79373e-38	0.154898	0.038	0.1	2.06217e-33	1	ripor1
ctsd	1.08283e-37	0.208417	0.413	0.619	2.28001e-33	1	ctsd
myoz1b	1.14289e-37	5.6894	0.015	0.001	2.40647e-33	1	myoz1b
TENM2.1	1.18944e-37	0.207141	0.345	0.534	2.50448e-33	1	TENM2.1
pptc7a	1.30903e-37	0.177753	0.324	0.499	2.7563e-33	1	pptc7a
plk3	1.34293e-37	0.222808	0.335	0.518	2.82768e-33	1	plk3
pde6d	1.34953e-37	0.306451	0.14	0.246	2.84156e-33	1	pde6d
lifra	1.34986e-37	0.154517	0.153	0.263	2.84227e-33	1	lifra
RASA2	1.38878e-37	0.319679	0.147	0.257	2.92422e-33	1	RASA2
si:ch211-149k12.3	1.39431e-37	0.33028	0.091	0.178	2.93586e-33	1	si:ch211-149k12.3
BX548028.1	1.4236e-37	1.03338	0.212	0.35	2.99754e-33	1	BX548028.1
si:dkey-32e23.4	1.44857e-37	0.205632	0.105	0.196	3.05012e-33	1	si:dkey-32e23.4
acin1b	1.51183e-37	0.120974	0.349	0.539	3.18332e-33	1	acin1b
hsp70.1	1.54523e-37	0.180266	0.738	0.71	3.25365e-33	1	hsp70.1
eps8a	1.64763e-37	0.342388	0.094	0.182	3.46925e-33	1	eps8a
SIPA1	1.6578e-37	0.1293	0.251	0.397	3.49065e-33	1	SIPA1
fsd1l	1.73812e-37	0.385697	0.14	0.249	3.65979e-33	1	fsd1l
trit1	1.74105e-37	0.18091	0.098	0.186	3.66595e-33	1	trit1
dcun1d4	1.74513e-37	0.157428	0.149	0.257	3.67455e-33	1	dcun1d4
tm9sf5	1.80437e-37	0.128591	0.108	0.201	3.79929e-33	1	tm9sf5
uxs1	1.91993e-37	0.168653	0.08	0.161	4.0426e-33	1	uxs1
acoxl	1.96546e-37	0.259869	0.041	0.103	4.13847e-33	1	acoxl
zmynd11	2.06452e-37	0.244385	0.299	0.474	4.34704e-33	1	zmynd11
EPB41L2	2.19946e-37	0.225062	0.334	0.518	4.63119e-33	1	EPB41L2
ercc6	2.6785e-37	0.191256	0.134	0.236	5.63985e-33	1	ercc6
afg3l2	2.72202e-37	0.236541	0.162	0.277	5.73148e-33	1	afg3l2
mest	2.76659e-37	0.128851	0.052	0.121	5.82534e-33	1	mest
vwc2	2.9317e-37	1.13689	0.062	0.023	6.17299e-33	1	vwc2
anapc1	2.935e-37	0.190808	0.065	0.139	6.17993e-33	1	anapc1
larp1	2.93851e-37	0.142558	0.061	0.133	6.18733e-33	1	larp1
ythdf3	2.96572e-37	0.294276	0.128	0.228	6.24462e-33	1	ythdf3
eef1da	3.45551e-37	0.148585	0.099	0.187	7.27592e-33	1	eef1da
ino80	3.73861e-37	0.51902	0.197	0.328	7.87201e-33	1	ino80
vsnl1a	4.80338e-37	0.449458	0.716	0.813	1.0114e-32	1	vsnl1a
mynn	5.18052e-37	0.164408	0.076	0.154	1.09081e-32	1	mynn
ptgr1	5.8789e-37	0.130175	0.314	0.483	1.23786e-32	1	ptgr1
bahd1	6.29859e-37	0.110801	0.222	0.355	1.32623e-32	1	bahd1
tnpo1	7.04961e-37	0.347729	0.18	0.302	1.48437e-32	1	tnpo1
snx13	7.36579e-37	0.299217	0.088	0.172	1.55094e-32	1	snx13
cyb5d2	8.04962e-37	0.155913	0.059	0.13	1.69493e-32	1	cyb5d2
zbtb41	8.09457e-37	0.354835	0.116	0.212	1.70439e-32	1	zbtb41
atad2b	8.11503e-37	0.299424	0.116	0.212	1.7087e-32	1	atad2b
spry4	8.93934e-37	0.60243	0.412	0.333	1.88227e-32	1	spry4
si:ch73-376l24.2	1.07058e-36	0.381729	0.055	0.124	2.25422e-32	1	si:ch73-376l24.2
rb1cc1	1.13613e-36	0.131794	0.221	0.357	2.39223e-32	1	rb1cc1
sdhaf1	1.1457e-36	0.203142	0.049	0.116	2.41238e-32	1	sdhaf1
erc2	1.15948e-36	0.132448	0.379	0.577	2.44141e-32	1	erc2
bmp4	1.29368e-36	1.88652	0.063	0.024	2.72396e-32	1	bmp4
spag7	1.36282e-36	0.104909	0.392	0.6	2.86955e-32	1	spag7
bicdl1	1.43455e-36	0.50871	0.154	0.265	3.02058e-32	1	bicdl1
DOCK4	1.46747e-36	0.29577	0.271	0.434	3.08991e-32	1	DOCK4
nup210	1.66067e-36	0.251477	0.037	0.096	3.4967e-32	1	nup210
btbd10a	1.84758e-36	0.820633	0.569	0.674	3.89027e-32	1	btbd10a
ttbk1b	1.90681e-36	0.106652	0.331	0.51	4.01498e-32	1	ttbk1b
rock2a	1.92174e-36	1.18838	0.097	0.047	4.04642e-32	1	rock2a
rnf34a	2.21146e-36	0.364255	0.139	0.243	4.65644e-32	1	rnf34a
xpnpep3	2.40602e-36	0.306997	0.072	0.148	5.06612e-32	1	xpnpep3
tmbim4	2.45221e-36	0.145007	0.408	0.624	5.16337e-32	1	tmbim4
arhgap5	2.45417e-36	0.111785	0.458	0.671	5.1675e-32	1	arhgap5
tpm1	3.0475e-36	0.15699	0.243	0.388	6.41682e-32	1	tpm1
LO017784.1	3.07533e-36	0.145113	0.057	0.126	6.47542e-32	1	LO017784.1
polr3a	3.10324e-36	0.332243	0.093	0.178	6.53419e-32	1	polr3a
CABZ01044277.1	3.18353e-36	0.511466	0.14	0.247	6.70325e-32	1	CABZ01044277.1
clgn	3.86393e-36	0.155443	0.391	0.602	8.1359e-32	1	clgn
pdik1l	3.88596e-36	0.119801	0.091	0.175	8.18229e-32	1	pdik1l
pld7	4.23724e-36	0.276133	0.125	0.224	8.92193e-32	1	pld7
nf1b	4.91413e-36	0.203651	0.085	0.166	1.03472e-31	1	nf1b
fam120a	5.59172e-36	0.309651	0.264	0.418	1.17739e-31	1	fam120a
ophn1	5.62786e-36	0.203406	0.028	0.081	1.185e-31	1	ophn1
cntnap5b	7.11938e-36	1.76527	0.247	0.187	1.49906e-31	1	cntnap5b
igf1ra	8.60824e-36	0.185121	0.08	0.159	1.81255e-31	1	igf1ra
gpc1a	9.10924e-36	0.12217	0.257	0.407	1.91804e-31	1	gpc1a
yme1l1b	9.64149e-36	0.144612	0.109	0.199	2.03011e-31	1	yme1l1b
tmem132e	9.79859e-36	1.67327	0.292	0.248	2.06319e-31	1	tmem132e
uqcrb	1.02485e-35	0.402917	0.741	0.894	2.15793e-31	1	uqcrb
araf	1.13241e-35	0.215315	0.102	0.189	2.38441e-31	1	araf
si:ch73-236c18.9	1.187e-35	0.115339	0.051	0.117	2.49934e-31	1	si:ch73-236c18.9
crata	1.35545e-35	0.212946	0.088	0.17	2.85404e-31	1	crata
gbf1	1.38314e-35	0.264029	0.162	0.274	2.91234e-31	1	gbf1
ppifb	1.39432e-35	0.160074	0.337	0.528	2.93589e-31	1	ppifb
tsg101b	1.42323e-35	0.131088	0.028	0.082	2.99675e-31	1	tsg101b
cox7a2a	1.72578e-35	0.348536	0.77	0.908	3.63381e-31	1	cox7a2a
znf106a	1.87536e-35	0.110774	0.054	0.12	3.94875e-31	1	znf106a
cox18	1.92175e-35	0.249358	0.054	0.121	4.04644e-31	1	cox18
phf20l1	2.19354e-35	0.159441	0.096	0.181	4.61871e-31	1	phf20l1
ryr1b	2.24055e-35	0.265971	0.208	0.334	4.7177e-31	1	ryr1b
pias2	2.28375e-35	0.388636	0.113	0.206	4.80867e-31	1	pias2
pex26	2.31884e-35	0.306919	0.059	0.129	4.88254e-31	1	pex26
exoc4	2.44795e-35	0.173893	0.093	0.176	5.15441e-31	1	exoc4
stxbp5l	2.52719e-35	0.715115	0.565	0.578	5.32125e-31	1	stxbp5l
apoeb	2.84624e-35	0.208639	0.168	0.279	5.99304e-31	1	apoeb
azin1a	2.95541e-35	0.18297	0.053	0.119	6.22291e-31	1	azin1a
rprd1a	3.11731e-35	0.104769	0.092	0.175	6.56381e-31	1	rprd1a
dcaf12	3.5412e-35	0.508598	0.182	0.303	7.45636e-31	1	dcaf12
nrde2	3.5508e-35	0.505641	0.073	0.149	7.47657e-31	1	nrde2
zdhhc5b	3.83207e-35	0.219258	0.145	0.249	8.0688e-31	1	zdhhc5b
CC2D1A	3.88118e-35	0.166286	0.043	0.105	8.17222e-31	1	CC2D1A
gon4l	4.03463e-35	0.237788	0.134	0.233	8.49531e-31	1	gon4l
RAPGEF4	4.24182e-35	0.230405	0.266	0.418	8.93157e-31	1	RAPGEF4
nrd1b	4.27329e-35	0.204911	0.06	0.129	8.99783e-31	1	nrd1b
cdc42bpaa	4.6825e-35	0.226531	0.081	0.159	9.85947e-31	1	cdc42bpaa
stxbp5a	4.89788e-35	0.732959	0.544	0.57	1.0313e-30	1	stxbp5a
zgc:152938	5.07788e-35	0.209186	0.077	0.154	1.0692e-30	1	zgc:152938
phactr1	5.13104e-35	0.225558	0.27	0.42	1.08039e-30	1	phactr1
si:ch211-254n4.3	6.73422e-35	1.18105	0.284	0.222	1.41796e-30	1	si:ch211-254n4.3
aifm4	7.01781e-35	0.102405	0.019	0.066	1.47767e-30	1	aifm4
bcl2l16	7.38271e-35	0.622931	0.051	0.116	1.5545e-30	1	bcl2l16
ftr90.1	7.69743e-35	0.129878	0.057	0.124	1.62077e-30	1	ftr90.1
rnf150b	7.79113e-35	0.152165	0.068	0.141	1.6405e-30	1	rnf150b
asah1a	7.81318e-35	0.111337	0.043	0.103	1.64514e-30	1	asah1a
specc1la	7.97421e-35	0.180157	0.134	0.233	1.67905e-30	1	specc1la
zmynd8	8.31628e-35	0.153437	0.294	0.454	1.75108e-30	1	zmynd8
exoc6	8.35962e-35	0.131646	0.454	0.68	1.7602e-30	1	exoc6
pex13	8.38566e-35	0.233701	0.052	0.116	1.76569e-30	1	pex13
nsfa	8.56581e-35	0.437734	0.725	0.883	1.80362e-30	1	nsfa
suclg2	9.15994e-35	0.226613	0.06	0.128	1.92872e-30	1	suclg2
kcnj3a	9.66965e-35	0.301357	0.174	0.289	2.03604e-30	1	kcnj3a
iars2	9.82847e-35	0.660992	0.111	0.203	2.06948e-30	1	iars2
elovl4b	1.06968e-34	0.382989	0.131	0.228	2.25233e-30	1	elovl4b
ttc26	1.0922e-34	0.144706	0.042	0.102	2.29973e-30	1	ttc26
odf2b	1.39515e-34	0.149803	0.057	0.124	2.93763e-30	1	odf2b
snw1	1.41032e-34	0.104055	0.373	0.574	2.96956e-30	1	snw1
glrx2	1.45476e-34	0.183009	0.061	0.13	3.06313e-30	1	glrx2
CABZ01080375.1	1.46142e-34	0.17683	0.199	0.323	3.07718e-30	1	CABZ01080375.1
mark2a	1.56421e-34	0.131699	0.059	0.128	3.29361e-30	1	mark2a
hbegfa	1.5722e-34	0.259053	0.13	0.226	3.31042e-30	1	hbegfa
zbtb11	1.59671e-34	0.150654	0.068	0.139	3.36203e-30	1	zbtb11
esyt2a	1.6429e-34	0.514705	0.064	0.135	3.45929e-30	1	esyt2a
sdf2	1.84838e-34	0.158726	0.057	0.124	3.89194e-30	1	sdf2
gcdha	1.97981e-34	0.446895	0.189	0.311	4.16869e-30	1	gcdha
gcdhb	2.00366e-34	0.205803	0.075	0.15	4.2189e-30	1	gcdhb
si:ch73-376l24.6	2.03572e-34	0.425189	0.041	0.101	4.28641e-30	1	si:ch73-376l24.6
scn1lab	2.13498e-34	0.291542	0.314	0.487	4.49541e-30	1	scn1lab
scyl3	2.14885e-34	0.138262	0.072	0.145	4.52462e-30	1	scyl3
cdk5rap2	2.15236e-34	0.351873	0.238	0.381	4.53202e-30	1	cdk5rap2
si:dkeyp-72g9.4	2.25252e-34	0.640967	0.638	0.778	4.74291e-30	1	si:dkeyp-72g9.4
nocta	2.43977e-34	0.114917	0.274	0.42	5.13718e-30	1	nocta
raf1b	2.657e-34	0.334977	0.048	0.111	5.59457e-30	1	raf1b
cdr2a	2.75072e-34	0.303389	0.102	0.187	5.79191e-30	1	cdr2a
cox14	2.8727e-34	0.108994	0.407	0.612	6.04876e-30	1	cox14
ficd	2.94723e-34	0.353338	0.048	0.11	6.20568e-30	1	ficd
camk1gb	2.96327e-34	0.726656	0.615	0.635	6.23946e-30	1	camk1gb
sp3b	3.0721e-34	0.113398	0.067	0.139	6.46862e-30	1	sp3b
tnnt2a	3.10995e-34	2.439	0.041	0.013	6.5483e-30	1	tnnt2a
pcbp3	3.48105e-34	0.857701	0.557	0.627	7.32969e-30	1	pcbp3
emc8	3.67548e-34	0.104189	0.083	0.159	7.7391e-30	1	emc8
jarid2a	3.74381e-34	0.297786	0.064	0.133	7.88297e-30	1	jarid2a
cpox	4.24445e-34	0.129927	0.03	0.083	8.93711e-30	1	cpox
ppil2	4.32076e-34	0.135355	0.051	0.114	9.0978e-30	1	ppil2
slc35f4	5.48226e-34	1.76735	0.066	0.027	1.15434e-29	1	slc35f4
lrrfip1b	6.68085e-34	0.218157	0.214	0.34	1.40672e-29	1	lrrfip1b
tsc2	7.39012e-34	0.270613	0.166	0.276	1.55606e-29	1	tsc2
fdft1	7.97931e-34	0.323866	0.063	0.132	1.68012e-29	1	fdft1
zgc:110796	8.18593e-34	0.616852	0.103	0.189	1.72363e-29	1	zgc:110796
si:dkeyp-115e12.6	8.75865e-34	0.309421	0.131	0.228	1.84422e-29	1	si:dkeyp-115e12.6
zgc:163098	9.33692e-34	0.268179	0.17	0.282	1.96598e-29	1	zgc:163098
iqsec2a	9.42498e-34	0.398826	0.075	0.149	1.98452e-29	1	iqsec2a
tmem260	9.45481e-34	0.131025	0.038	0.095	1.9908e-29	1	tmem260
pcdh1g29	9.69382e-34	0.158934	0.108	0.194	2.04113e-29	1	pcdh1g29
insrb	1.06883e-33	0.191453	0.068	0.14	2.25053e-29	1	insrb
fnbp4	1.10466e-33	0.118955	0.445	0.663	2.32597e-29	1	fnbp4
sash1b	1.17917e-33	1.49617	0.066	0.027	2.48286e-29	1	sash1b
depdc5	1.18986e-33	0.131201	0.07	0.141	2.50537e-29	1	depdc5
rtn3	1.26683e-33	0.447818	0.704	0.842	2.66743e-29	1	rtn3
ENSDARG00000059507	1.43669e-33	0.173641	0.035	0.09	3.02509e-29	1	ENSDARG00000059507
ska2	1.44029e-33	0.1464	0.239	0.374	3.03268e-29	1	ska2
BX324216.3	1.46418e-33	0.100865	0.06	0.127	3.08298e-29	1	BX324216.3
CABZ01113599.1	1.50272e-33	0.322766	0.032	0.085	3.16413e-29	1	CABZ01113599.1
nfrkb	1.63151e-33	0.152896	0.067	0.138	3.43531e-29	1	nfrkb
desma	1.72399e-33	1.08865	0.128	0.072	3.63004e-29	1	desma
mfsd8	1.98484e-33	0.147282	0.051	0.113	4.17928e-29	1	mfsd8
zgc:136439	2.04673e-33	0.202191	0.028	0.078	4.3096e-29	1	zgc:136439
asah1b	2.10218e-33	0.46114	0.087	0.165	4.42635e-29	1	asah1b
tbc1d24	2.1547e-33	0.11058	0.15	0.251	4.53693e-29	1	tbc1d24
akr7a3	2.18191e-33	0.231492	0.078	0.153	4.59423e-29	1	akr7a3
mta3	2.203e-33	0.182106	0.064	0.132	4.63863e-29	1	mta3
ttc9b	2.21243e-33	0.241262	0.039	0.096	4.6585e-29	1	ttc9b
gpr22a	2.23407e-33	1.20157	0.146	0.089	4.70407e-29	1	gpr22a
stra6	2.88129e-33	0.64935	0.059	0.126	6.06684e-29	1	stra6
pigw	2.89048e-33	0.201062	0.036	0.092	6.08619e-29	1	pigw
ranbp10	2.94616e-33	0.197314	0.076	0.149	6.20344e-29	1	ranbp10
hif1al	3.24889e-33	0.105093	0.19	0.307	6.84087e-29	1	hif1al
usf3	3.38237e-33	0.172674	0.073	0.146	7.12193e-29	1	usf3
msl2a	3.48899e-33	0.189794	0.054	0.118	7.34642e-29	1	msl2a
pnisr	3.50595e-33	0.134961	0.393	0.588	7.38213e-29	1	pnisr
plod3	3.65828e-33	0.369934	0.044	0.102	7.70288e-29	1	plod3
znf1035	3.66319e-33	0.204382	0.335	0.507	7.71321e-29	1	znf1035
gpalpp1	3.72635e-33	0.258937	0.144	0.245	7.84621e-29	1	gpalpp1
trappc8	3.81836e-33	0.44099	0.093	0.173	8.03994e-29	1	trappc8
fbxw11a	4.31388e-33	0.114226	0.108	0.193	9.08331e-29	1	fbxw11a
klf13	4.93004e-33	0.243809	0.241	0.381	1.03807e-28	1	klf13
cplx2l	5.25834e-33	0.390934	0.768	0.902	1.1072e-28	1	cplx2l
gas8	5.69974e-33	0.11962	0.079	0.153	1.20014e-28	1	gas8
BCR	5.78968e-33	0.762079	0.05	0.112	1.21907e-28	1	BCR
tom1l2	6.13079e-33	0.169312	0.162	0.267	1.2909e-28	1	tom1l2
abcc1	6.91102e-33	0.130769	0.079	0.153	1.45519e-28	1	abcc1
slc9a7	6.92306e-33	0.216067	0.278	0.433	1.45772e-28	1	slc9a7
aars2	7.19246e-33	0.195543	0.049	0.11	1.51444e-28	1	aars2
rp2	7.24133e-33	0.488403	0.091	0.171	1.52474e-28	1	rp2
lss	7.29657e-33	0.126306	0.028	0.079	1.53637e-28	1	lss
grk4	7.48842e-33	0.104928	0.376	0.57	1.57676e-28	1	grk4
pcf11	7.8702e-33	0.223447	0.429	0.641	1.65715e-28	1	pcf11
abcg4a	8.59745e-33	0.419321	0.139	0.238	1.81028e-28	1	abcg4a
TESK1	8.63948e-33	1.31524	0.244	0.183	1.81913e-28	1	TESK1
ttc14	8.78367e-33	0.188701	0.191	0.308	1.84949e-28	1	ttc14
ostm1	9.3896e-33	0.260285	0.097	0.18	1.97707e-28	1	ostm1
grk7a	1.10533e-32	0.734158	0.601	0.613	2.32739e-28	1	grk7a
wdr48b	1.33646e-32	0.11584	0.053	0.115	2.81405e-28	1	wdr48b
si:ch211-253b8.2	1.44793e-32	0.246565	0.051	0.113	3.04877e-28	1	si:ch211-253b8.2
ap4e1	1.4913e-32	0.33627	0.046	0.107	3.14008e-28	1	ap4e1
kazna	1.65105e-32	0.311308	0.043	0.102	3.47645e-28	1	kazna
rprd2b	1.73722e-32	0.210488	0.283	0.436	3.65789e-28	1	rprd2b
phf2	1.93072e-32	0.146271	0.313	0.477	4.06533e-28	1	phf2
FAM135B	1.9437e-32	0.22265	0.095	0.176	4.09266e-28	1	FAM135B
RNF157	2.50526e-32	0.241656	0.292	0.453	5.27508e-28	1	RNF157
si:dkey-114l24.2	2.78788e-32	2.30169	0.035	0.01	5.87016e-28	1	si:dkey-114l24.2
rorcb	2.98427e-32	0.263829	0.111	0.196	6.28368e-28	1	rorcb
slc25a28	3.10481e-32	0.161657	0.273	0.418	6.53748e-28	1	slc25a28
pcdh2ab6	3.1246e-32	0.133888	0.082	0.156	6.57917e-28	1	pcdh2ab6
galnt11	3.22646e-32	0.336657	0.086	0.163	6.79364e-28	1	galnt11
kif1aa	3.36738e-32	0.307142	0.903	0.955	7.09036e-28	1	kif1aa
txnipa	3.79094e-32	0.327977	0.02	0.066	7.98219e-28	1	txnipa
CABZ01102240.1	3.94564e-32	0.185564	0.403	0.609	8.30793e-28	1	CABZ01102240.1
pdcd7	3.9695e-32	0.508094	0.183	0.298	8.35818e-28	1	pdcd7
phgdh	5.11051e-32	0.419388	0.044	0.102	1.07607e-27	1	phgdh
pitpnb	5.47809e-32	0.379491	0.128	0.221	1.15347e-27	1	pitpnb
ttc3	6.06171e-32	0.31294	0.141	0.239	1.27635e-27	1	ttc3
cptp	6.38971e-32	0.183314	0.166	0.271	1.34542e-27	1	cptp
tnrc6c2	6.4343e-32	0.150607	0.221	0.345	1.35481e-27	1	tnrc6c2
dhx34	7.35124e-32	0.232969	0.049	0.108	1.54788e-27	1	dhx34
faima	7.96007e-32	0.257152	0.047	0.107	1.67607e-27	1	faima
fkbp3	7.9953e-32	0.121946	0.389	0.586	1.68349e-27	1	fkbp3
si:ch73-130a3.4	8.67273e-32	0.148912	0.031	0.081	1.82613e-27	1	si:ch73-130a3.4
prune	1.03676e-31	0.110922	0.03	0.081	2.18299e-27	1	prune
CABZ01029822.1	1.05832e-31	0.273245	0.143	0.24	2.2284e-27	1	CABZ01029822.1
msl1b	1.08707e-31	0.349603	0.098	0.179	2.28894e-27	1	msl1b
engase	1.1316e-31	0.345896	0.046	0.104	2.3827e-27	1	engase
GK3P	1.20429e-31	0.285933	0.119	0.208	2.53575e-27	1	GK3P
vars2	1.24699e-31	0.416922	0.082	0.155	2.62565e-27	1	vars2
rgs20	1.27023e-31	0.353732	0.328	0.497	2.6746e-27	1	rgs20
DYNC2H1	1.29839e-31	0.530609	0.067	0.135	2.73389e-27	1	DYNC2H1
mnta	1.31089e-31	0.218366	0.239	0.372	2.76021e-27	1	mnta
sez6b	1.33226e-31	0.967814	0.257	0.19	2.80522e-27	1	sez6b
gcfc2	1.35002e-31	0.217341	0.046	0.105	2.84259e-27	1	gcfc2
si:ch73-160h15.3	1.53889e-31	0.272131	0.076	0.147	3.24028e-27	1	si:ch73-160h15.3
pla2g12a	1.55486e-31	0.132152	0.029	0.08	3.27391e-27	1	pla2g12a
gtf3c3	1.62554e-31	0.236719	0.084	0.159	3.42274e-27	1	gtf3c3
isca2	1.67757e-31	0.230989	0.285	0.438	3.5323e-27	1	isca2
cers2b	1.68115e-31	0.418088	0.112	0.199	3.53983e-27	1	cers2b
si:dkey-57k2.7.1	1.69357e-31	0.16035	0.057	0.121	3.56599e-27	1	si:dkey-57k2.7.1
dyrk1aa	1.90646e-31	0.149128	0.089	0.166	4.01424e-27	1	dyrk1aa
jak2b	2.04829e-31	0.161114	0.118	0.206	4.31287e-27	1	jak2b
chico	2.27174e-31	0.128466	0.026	0.074	4.78338e-27	1	chico
tmem30ab	2.31403e-31	0.119337	0.128	0.218	4.87242e-27	1	tmem30ab
igsf8	2.34512e-31	0.113868	0.166	0.27	4.93789e-27	1	igsf8
PLEKHH3	2.60205e-31	0.20238	0.204	0.322	5.47888e-27	1	PLEKHH3
fgd4a	2.6183e-31	0.318127	0.216	0.342	5.51309e-27	1	fgd4a
dgkg	2.77601e-31	0.136549	0.074	0.144	5.84518e-27	1	dgkg
tmem161b	2.91132e-31	0.194567	0.076	0.146	6.13007e-27	1	tmem161b
xrn2	2.98416e-31	0.221545	0.396	0.597	6.28345e-27	1	xrn2
si:ch211-220f16.2	3.62443e-31	0.248467	0.333	0.508	7.6316e-27	1	si:ch211-220f16.2
scg2b	3.77792e-31	0.517214	0.668	0.767	7.95479e-27	1	scg2b
si:ch73-347e22.4	3.93611e-31	0.169325	0.075	0.145	8.28787e-27	1	si:ch73-347e22.4
ndufa10	4.01621e-31	0.153567	0.4	0.61	8.45654e-27	1	ndufa10
tmem131	4.33919e-31	0.187401	0.371	0.564	9.1366e-27	1	tmem131
ppp2r2ca	4.71046e-31	0.141634	0.373	0.571	9.91834e-27	1	ppp2r2ca
sema4ab	4.85502e-31	0.188989	0.025	0.072	1.02227e-26	1	sema4ab
tsga10	5.07202e-31	2.25514	0.032	0.008	1.06796e-26	1	tsga10
heatr5a	5.36312e-31	0.336684	0.05	0.109	1.12926e-26	1	heatr5a
dek	5.57177e-31	0.165432	0.2	0.316	1.17319e-26	1	dek
rbm12	5.57579e-31	0.235344	0.077	0.147	1.17404e-26	1	rbm12
mt-nd4l	5.62289e-31	1.05706	0.54	0.588	1.18396e-26	1	mt-nd4l
SANBR	5.75918e-31	0.21799	0.279	0.431	1.21265e-26	1	SANBR
CABZ01063556.1	5.82022e-31	0.143068	0.123	0.211	1.22551e-26	1	CABZ01063556.1
scaf4b	6.03791e-31	0.403819	0.149	0.249	1.27134e-26	1	scaf4b
btbd2a	6.16129e-31	0.157431	0.231	0.361	1.29732e-26	1	btbd2a
trip4	6.2433e-31	0.368609	0.048	0.106	1.31459e-26	1	trip4
si:dkey-29p23.1	6.28887e-31	0.262826	0.104	0.185	1.32418e-26	1	si:dkey-29p23.1
pcdh1g33	6.47871e-31	0.181708	0.079	0.15	1.36416e-26	1	pcdh1g33
map3k14a	6.60475e-31	0.419154	0.119	0.206	1.3907e-26	1	map3k14a
cables2a	6.69314e-31	0.23417	0.098	0.177	1.40931e-26	1	cables2a
uggt1	6.88861e-31	0.511519	0.098	0.179	1.45047e-26	1	uggt1
zc3h7bb	7.44038e-31	0.311903	0.068	0.136	1.56665e-26	1	zc3h7bb
idh3a	7.95061e-31	0.156388	0.265	0.405	1.67408e-26	1	idh3a
hint2	7.98884e-31	0.176086	0.242	0.376	1.68213e-26	1	hint2
senp7b	7.99529e-31	0.187093	0.105	0.187	1.68349e-26	1	senp7b
zgc:193541	9.08119e-31	0.34529	0.74	0.895	1.91214e-26	1	zgc:193541
adam22	9.09034e-31	0.252983	0.384	0.579	1.91406e-26	1	adam22
gpx4a	9.28764e-31	0.196922	0.178	0.285	1.9556e-26	1	gpx4a
si:ch211-286b5.5	1.00386e-30	0.197729	0.096	0.173	2.11373e-26	1	si:ch211-286b5.5
dis3	1.06162e-30	0.303662	0.062	0.126	2.23535e-26	1	dis3
pcloa	1.16707e-30	0.225073	0.833	0.938	2.45738e-26	1	pcloa
ralgapa2	1.19202e-30	0.340398	0.381	0.578	2.50993e-26	1	ralgapa2
spata20	1.21717e-30	0.286024	0.15	0.25	2.56287e-26	1	spata20
shprh	1.26553e-30	0.137653	0.045	0.102	2.66471e-26	1	shprh
sppl3	1.43269e-30	0.325321	0.071	0.139	3.01668e-26	1	sppl3
mfn1b	1.45544e-30	0.323419	0.176	0.285	3.06457e-26	1	mfn1b
adck5	1.55552e-30	0.376257	0.05	0.108	3.27531e-26	1	adck5
mapkbp1	1.66904e-30	0.333236	0.079	0.15	3.51433e-26	1	mapkbp1
ift172	1.779e-30	0.282616	0.065	0.13	3.74587e-26	1	ift172
gpank1	1.87993e-30	0.107502	0.069	0.137	3.95838e-26	1	gpank1
map1ab	1.91505e-30	0.21708	0.894	0.951	4.03234e-26	1	map1ab
znf1148	2.02136e-30	0.333412	0.019	0.063	4.25618e-26	1	znf1148
ca10a	2.53574e-30	0.573352	0.653	0.679	5.33924e-26	1	ca10a
plin6	2.85967e-30	0.395191	0.018	0.06	6.02132e-26	1	plin6
etv5b	3.28726e-30	0.636052	0.308	0.235	6.92165e-26	1	etv5b
ccdc126	3.31337e-30	0.115836	0.065	0.13	6.97664e-26	1	ccdc126
map2k4a	3.43311e-30	0.270329	0.324	0.501	7.22875e-26	1	map2k4a
ddrgk1	3.738e-30	0.143634	0.052	0.111	7.87074e-26	1	ddrgk1
sik3	3.93193e-30	0.102366	0.065	0.13	8.27906e-26	1	sik3
ube3b	3.99694e-30	0.254779	0.065	0.13	8.41596e-26	1	ube3b
nuak1a	4.50351e-30	1.19556	0.156	0.099	9.48258e-26	1	nuak1a
xkrx	5.30345e-30	0.155334	0.033	0.084	1.11669e-25	1	xkrx
sema7a	5.57125e-30	0.358794	0.134	0.225	1.17308e-25	1	sema7a
HTRA2.6	5.82722e-30	0.698996	0.07	0.138	1.22698e-25	1	HTRA2.6
bend3	5.83221e-30	0.213009	0.076	0.145	1.22803e-25	1	bend3
zfyve26	5.88064e-30	0.133535	0.044	0.1	1.23823e-25	1	zfyve26
chd2	5.96664e-30	0.204811	0.349	0.523	1.25633e-25	1	chd2
ssh2b	6.03579e-30	0.279856	0.043	0.098	1.27089e-25	1	ssh2b
me2	6.38222e-30	0.331112	0.069	0.135	1.34384e-25	1	me2
cbx8a	6.89085e-30	0.288757	0.166	0.267	1.45094e-25	1	cbx8a
gatad2b	7.20311e-30	0.219927	0.19	0.301	1.51669e-25	1	gatad2b
arhgef11	7.77466e-30	0.244637	0.244	0.376	1.63703e-25	1	arhgef11
khdc4	7.79091e-30	0.17172	0.167	0.268	1.64045e-25	1	khdc4
kdm4ab	7.91249e-30	0.36494	0.12	0.206	1.66605e-25	1	kdm4ab
kmt2d	8.10798e-30	0.185764	0.112	0.196	1.70722e-25	1	kmt2d
sptlc2a	8.50547e-30	0.237719	0.077	0.147	1.79091e-25	1	sptlc2a
FO704772.3	8.54604e-30	0.661158	0.652	0.729	1.79946e-25	1	FO704772.3
ABCA7	8.77569e-30	0.280988	0.142	0.235	1.84781e-25	1	ABCA7
st13	9.11289e-30	0.111654	0.403	0.602	1.91881e-25	1	st13
smc5	1.06454e-29	0.238012	0.099	0.175	2.24149e-25	1	smc5
usp54b	1.14278e-29	0.175131	0.17	0.271	2.40624e-25	1	usp54b
astn1	1.18522e-29	0.212664	0.301	0.456	2.4956e-25	1	astn1
cdk5r1a	1.22241e-29	0.18286	0.127	0.215	2.57391e-25	1	cdk5r1a
rps6kb1a	1.22675e-29	0.179741	0.059	0.121	2.58305e-25	1	rps6kb1a
asap2a	1.27042e-29	0.284941	0.233	0.365	2.67499e-25	1	asap2a
brd9	1.28484e-29	0.29445	0.392	0.594	2.70536e-25	1	brd9
si:dkeyp-27e10.3	1.51334e-29	0.152446	0.112	0.193	3.18649e-25	1	si:dkeyp-27e10.3
dachd	1.68726e-29	0.208125	0.253	0.38	3.5527e-25	1	dachd
si:ch211-161m3.4	1.76537e-29	0.131399	0.043	0.097	3.71716e-25	1	si:ch211-161m3.4
far1	1.81428e-29	0.178904	0.052	0.11	3.82015e-25	1	far1
TRIM67	1.83162e-29	0.246946	0.024	0.069	3.85666e-25	1	TRIM67
ENSDARG00000076371	1.83886e-29	0.281658	0.037	0.088	3.87191e-25	1	ENSDARG00000076371
adamtsl3	1.85128e-29	1.13098	0.127	0.075	3.89805e-25	1	adamtsl3
cln3	1.8676e-29	0.381178	0.031	0.08	3.93241e-25	1	cln3
hmox2a	2.03176e-29	0.130629	0.134	0.224	4.27806e-25	1	hmox2a
minpp1a	2.08701e-29	0.310439	0.06	0.122	4.39442e-25	1	minpp1a
arv1	2.31532e-29	0.141871	0.04	0.093	4.87513e-25	1	arv1
col12a1a	2.3542e-29	0.110893	0.031	0.079	4.95701e-25	1	col12a1a
slc25a35	2.4175e-29	0.172536	0.091	0.164	5.09028e-25	1	slc25a35
fgf6a	2.43717e-29	0.745657	0.118	0.204	5.13171e-25	1	fgf6a
crbn	2.59551e-29	0.127401	0.084	0.156	5.4651e-25	1	crbn
slc25a3a	2.66323e-29	0.810973	0.557	0.567	5.60769e-25	1	slc25a3a
snx15	2.74801e-29	0.183379	0.072	0.139	5.78621e-25	1	snx15
ubald1a	2.75273e-29	0.107489	0.347	0.514	5.79614e-25	1	ubald1a
chst12a	2.81595e-29	0.116309	0.104	0.181	5.92927e-25	1	chst12a
ttc17	2.84934e-29	0.116554	0.073	0.14	5.99956e-25	1	ttc17
carf	3.23461e-29	0.166601	0.066	0.131	6.8108e-25	1	carf
adck1	3.39624e-29	0.254885	0.085	0.157	7.15112e-25	1	adck1
zgc:154075	3.44516e-29	0.131353	0.055	0.114	7.25413e-25	1	zgc:154075
tmem129	3.53385e-29	0.291929	0.033	0.083	7.44087e-25	1	tmem129
socs5a	3.54815e-29	0.237335	0.125	0.211	7.47099e-25	1	socs5a
usp25	3.7828e-29	0.263545	0.202	0.315	7.96506e-25	1	usp25
ntrk2b	4.03512e-29	0.198583	0.14	0.231	8.49635e-25	1	ntrk2b
ppp2r2bb	4.11419e-29	0.305532	0.12	0.204	8.66284e-25	1	ppp2r2bb
gramd1a	4.28874e-29	0.32141	0.249	0.385	9.03037e-25	1	gramd1a
rorb	4.46701e-29	0.438876	0.121	0.207	9.40574e-25	1	rorb
arrb2b	4.76804e-29	0.205135	0.263	0.408	1.00396e-24	1	arrb2b
dclk2b	4.9204e-29	0.423501	0.047	0.103	1.03604e-24	1	dclk2b
pla2g6	5.08481e-29	0.322271	0.175	0.282	1.07066e-24	1	pla2g6
dnajb6b	5.59574e-29	0.230307	0.097	0.174	1.17824e-24	1	dnajb6b
hsf2	5.86779e-29	0.147534	0.391	0.583	1.23552e-24	1	hsf2
numbl	6.02977e-29	0.344894	0.118	0.202	1.26963e-24	1	numbl
si:ch73-92e7.4.1	6.31421e-29	0.220518	0.067	0.131	1.32952e-24	1	si:ch73-92e7.4.1
cbr4	6.63545e-29	0.261963	0.06	0.121	1.39716e-24	1	cbr4
stk17al	6.99933e-29	1.20221	0.073	0.034	1.47378e-24	1	stk17al
gde1	7.14744e-29	0.258868	0.09	0.164	1.50497e-24	1	gde1
tut4	7.32612e-29	0.200306	0.062	0.124	1.54259e-24	1	tut4
acox1	7.67391e-29	0.316107	0.085	0.157	1.61582e-24	1	acox1
TATDN3	8.58145e-29	0.111296	0.045	0.1	1.80691e-24	1	TATDN3
b4galnt1b	8.63149e-29	0.141834	0.066	0.129	1.81745e-24	1	b4galnt1b
cdk10	8.91583e-29	0.320096	0.042	0.095	1.87732e-24	1	cdk10
jagn1b	1.01667e-28	0.444982	0.076	0.144	2.14069e-24	1	jagn1b
si:dkey-43f9.4	1.02706e-28	0.202091	0.062	0.124	2.16257e-24	1	si:dkey-43f9.4
si:dkey-111e8.1	1.0644e-28	0.129379	0.037	0.087	2.2412e-24	1	si:dkey-111e8.1
ulk1a	1.09285e-28	0.194687	0.016	0.055	2.30111e-24	1	ulk1a
chordc1a	1.123e-28	0.227547	0.093	0.167	2.36458e-24	1	chordc1a
atp23	1.24466e-28	0.141081	0.05	0.105	2.62077e-24	1	atp23
CABZ01087948.1	1.32779e-28	0.222377	0.045	0.099	2.79579e-24	1	CABZ01087948.1
ttc13	1.65133e-28	0.180714	0.048	0.103	3.47704e-24	1	ttc13
tbxas1	1.68931e-28	0.268866	0.094	0.168	3.55701e-24	1	tbxas1
ctnna1	1.89538e-28	0.374748	0.029	0.075	3.99092e-24	1	ctnna1
med13a	1.97959e-28	0.290469	0.21	0.328	4.16822e-24	1	med13a
tenm4	2.12149e-28	0.696771	0.607	0.67	4.467e-24	1	tenm4
rbm15	2.13739e-28	0.34814	0.151	0.247	4.50048e-24	1	rbm15
ptpn9a	2.14874e-28	0.244067	0.058	0.119	4.52438e-24	1	ptpn9a
znf1009.1	2.21613e-28	0.436792	0.147	0.241	4.66629e-24	1	znf1009.1
smarca2	2.28103e-28	0.200536	0.212	0.33	4.80293e-24	1	smarca2
ubr2	2.3116e-28	0.180971	0.057	0.116	4.86731e-24	1	ubr2
slc40a1	2.47427e-28	0.147378	0.088	0.158	5.20982e-24	1	slc40a1
adamts5	2.48356e-28	1.34779	0.091	0.048	5.22938e-24	1	adamts5
dnajc11b	2.79242e-28	0.188486	0.098	0.173	5.87973e-24	1	dnajc11b
cyb5r4	2.90746e-28	0.177863	0.035	0.084	6.12194e-24	1	cyb5r4
LO017872.1	2.97917e-28	0.22364	0.032	0.08	6.27295e-24	1	LO017872.1
slc4a7	3.12729e-28	0.464469	0.07	0.135	6.58481e-24	1	slc4a7
CABP4	3.1687e-28	0.762311	0.582	0.591	6.67201e-24	1	CABP4
urb1	3.42455e-28	0.413732	0.128	0.215	7.21074e-24	1	urb1
rnf128a	3.57892e-28	0.40951	0.029	0.075	7.53576e-24	1	rnf128a
kdm6al	3.70661e-28	0.111051	0.116	0.197	7.80465e-24	1	kdm6al
abcg2c	3.87748e-28	0.306301	0.022	0.064	8.16443e-24	1	abcg2c
jak2a	3.89171e-28	0.168781	0.041	0.093	8.19438e-24	1	jak2a
edem2	3.92554e-28	0.275985	0.047	0.101	8.26563e-24	1	edem2
ndufaf5	4.14233e-28	0.298639	0.141	0.23	8.7221e-24	1	ndufaf5
NDUFB1	4.24934e-28	0.2738	0.355	0.537	8.9474e-24	1	NDUFB1
si:ch211-154o6.3	4.34024e-28	0.254796	0.058	0.118	9.13882e-24	1	si:ch211-154o6.3
sema3c	4.67369e-28	0.203474	0.057	0.116	9.84092e-24	1	sema3c
kifc3	4.89108e-28	0.303509	0.23	0.355	1.02987e-23	1	kifc3
zfand5a	5.07192e-28	0.30764	0.486	0.701	1.06794e-23	1	zfand5a
rngtt	5.22132e-28	0.413924	0.254	0.392	1.0994e-23	1	rngtt
si:ch211-255f4.7	5.23628e-28	0.188889	0.045	0.099	1.10255e-23	1	si:ch211-255f4.7
fth1b	5.63181e-28	0.194914	0.329	0.498	1.18583e-23	1	fth1b
dync2li1	5.77109e-28	0.220207	0.027	0.072	1.21516e-23	1	dync2li1
srebf1	5.905e-28	0.272591	0.081	0.149	1.24336e-23	1	srebf1
eepd1	5.99803e-28	0.427842	0.047	0.101	1.26295e-23	1	eepd1
fuom	6.24986e-28	0.323935	0.043	0.095	1.31597e-23	1	fuom
rbm11	6.3276e-28	0.112273	0.11	0.188	1.33234e-23	1	rbm11
si:dkey-199f5.8	6.34005e-28	0.174728	0.033	0.08	1.33496e-23	1	si:dkey-199f5.8
arl9	6.47333e-28	0.348547	0.041	0.093	1.36302e-23	1	arl9
p4htm	6.62751e-28	0.144874	0.225	0.343	1.39549e-23	1	p4htm
smpd4	6.91153e-28	0.128349	0.027	0.071	1.45529e-23	1	smpd4
tnikb	7.05346e-28	0.266965	0.353	0.529	1.48518e-23	1	tnikb
polr3glb	7.09272e-28	0.357512	0.26	0.403	1.49344e-23	1	polr3glb
USP53	7.14678e-28	0.129096	0.024	0.067	1.50483e-23	1	USP53
trim47	8.45057e-28	0.183254	0.108	0.185	1.77935e-23	1	trim47
mpp3a	8.61226e-28	0.261257	0.256	0.39	1.8134e-23	1	mpp3a
cdk5rap1	9.12753e-28	0.31577	0.09	0.162	1.92189e-23	1	cdk5rap1
anapc4	9.5158e-28	0.148334	0.04	0.091	2.00365e-23	1	anapc4
parp12b	1.06531e-27	0.274457	0.107	0.185	2.24311e-23	1	parp12b
cs	1.08221e-27	0.123632	0.392	0.583	2.2787e-23	1	cs
xpo1a	1.08678e-27	0.457577	0.116	0.197	2.28832e-23	1	xpo1a
slc20a1b	1.13285e-27	0.256301	0.389	0.58	2.38532e-23	1	slc20a1b
dnmt3ab	1.13448e-27	0.147101	0.249	0.375	2.38876e-23	1	dnmt3ab
si:ch73-375g18.1	1.14952e-27	0.303567	0.088	0.158	2.42044e-23	1	si:ch73-375g18.1
rtn4ip1	1.21886e-27	0.186391	0.072	0.135	2.56643e-23	1	rtn4ip1
cers4b	1.23055e-27	0.318091	0.159	0.257	2.59104e-23	1	cers4b
dlg1l	1.23428e-27	0.164289	0.221	0.335	2.5989e-23	1	dlg1l
ap3b1a	1.24865e-27	0.218335	0.025	0.067	2.62915e-23	1	ap3b1a
mut	1.24995e-27	0.225403	0.14	0.229	2.63189e-23	1	mut
si:ch1073-104i17.1	1.29236e-27	0.322569	0.033	0.08	2.7212e-23	1	si:ch1073-104i17.1
slc25a24l	1.38236e-27	0.342577	0.029	0.074	2.9107e-23	1	slc25a24l
orai1b	1.39055e-27	0.27687	0.033	0.08	2.92795e-23	1	orai1b
coq4	1.57941e-27	0.174483	0.1	0.174	3.32561e-23	1	coq4
si:ch211-1e14.1	1.63703e-27	0.366737	0.038	0.088	3.44693e-23	1	si:ch211-1e14.1
msi2b	1.7806e-27	0.474413	0.67	0.763	3.74923e-23	1	msi2b
cox4i1	1.88397e-27	0.296586	0.815	0.937	3.96688e-23	1	cox4i1
anxa11b	1.92918e-27	0.161266	0.349	0.525	4.06208e-23	1	anxa11b
si:dkey-7j14.5	1.99141e-27	0.347543	0.749	0.899	4.19312e-23	1	si:dkey-7j14.5
atf2	2.0785e-27	0.157914	0.021	0.061	4.37649e-23	1	atf2
zgc:86896	2.43547e-27	0.652923	0.072	0.135	5.12813e-23	1	zgc:86896
lrrc73	2.48543e-27	0.374272	0.186	0.292	5.23333e-23	1	lrrc73
TRAPPC9	2.68067e-27	0.358136	0.069	0.132	5.64443e-23	1	TRAPPC9
taldo1	2.77828e-27	0.165499	0.03	0.075	5.84995e-23	1	taldo1
sp3a	3.04856e-27	0.217355	0.051	0.107	6.41906e-23	1	sp3a
frmpd3	3.35368e-27	0.753126	0.381	0.329	7.06151e-23	1	frmpd3
ctc1	3.37679e-27	0.397244	0.023	0.065	7.11016e-23	1	ctc1
pbxip1a	4.01443e-27	0.134286	0.318	0.469	8.45279e-23	1	pbxip1a
evi5b	5.09309e-27	0.510403	0.092	0.163	1.0724e-22	1	evi5b
stimate	5.53783e-27	0.494856	0.07	0.134	1.16605e-22	1	stimate
kat5a	5.64215e-27	0.128308	0.096	0.168	1.18801e-22	1	kat5a
fbxw8	5.74362e-27	0.3704	0.071	0.134	1.20938e-22	1	fbxw8
bbs2	6.04705e-27	0.175771	0.039	0.089	1.27327e-22	1	bbs2
si:dkey-14d8.1	6.20245e-27	0.252145	0.027	0.071	1.30599e-22	1	si:dkey-14d8.1
si:ch1073-296i8.2	6.23546e-27	0.408473	0.019	0.059	1.31294e-22	1	si:ch1073-296i8.2
brms1	6.44007e-27	0.38604	0.102	0.177	1.35602e-22	1	brms1
git2b	6.70931e-27	0.291246	0.044	0.097	1.41271e-22	1	git2b
prkcdb	7.2506e-27	2.14324	0.09	0.049	1.52669e-22	1	prkcdb
stag1b	7.49178e-27	0.410849	0.092	0.164	1.57747e-22	1	stag1b
htt	7.62078e-27	0.243683	0.359	0.535	1.60463e-22	1	htt
tusc3	8.00478e-27	0.226598	0.404	0.605	1.68549e-22	1	tusc3
mov10a	8.08221e-27	0.249173	0.064	0.123	1.70179e-22	1	mov10a
si:ch211-285j22.3	8.66403e-27	0.853645	0.485	0.467	1.8243e-22	1	si:ch211-285j22.3
BX294434.1	9.17582e-27	0.225496	0.034	0.081	1.93206e-22	1	BX294434.1
sms	9.30865e-27	0.146356	0.317	0.479	1.96003e-22	1	sms
pde7a	1.00017e-26	0.253539	0.21	0.32	2.10596e-22	1	pde7a
arfgef3	1.0174e-26	0.307762	0.071	0.134	2.14224e-22	1	arfgef3
cacna1ia	1.14502e-26	1.07146	0.113	0.065	2.41095e-22	1	cacna1ia
si:dkey-13p1.3	1.21318e-26	0.561506	0.05	0.105	2.55446e-22	1	si:dkey-13p1.3
plekhm2	1.24533e-26	0.171834	0.095	0.166	2.62217e-22	1	plekhm2
fan1	1.28003e-26	0.378197	0.06	0.118	2.69523e-22	1	fan1
si:ch73-206p6.1	1.30886e-26	0.167072	0.048	0.1	2.75594e-22	1	si:ch73-206p6.1
ppp1r10	1.37418e-26	0.171972	0.366	0.532	2.89347e-22	1	ppp1r10
kcnh1b	1.42384e-26	1.90329	0.048	0.019	2.99804e-22	1	kcnh1b
cdkn2aip	1.42479e-26	0.136058	0.045	0.096	3.00004e-22	1	cdkn2aip
b4galt5	1.5454e-26	0.310719	0.06	0.118	3.254e-22	1	b4galt5
asl	1.64401e-26	1.52186	0.136	0.088	3.46164e-22	1	asl
ftr22	1.75295e-26	0.1929	0.013	0.047	3.69102e-22	1	ftr22
sec24d	1.80866e-26	0.120365	0.044	0.094	3.80831e-22	1	sec24d
vps13d	1.88956e-26	0.310597	0.124	0.206	3.97866e-22	1	vps13d
clpxb	2.62399e-26	0.101786	0.03	0.075	5.52507e-22	1	clpxb
tmem175	2.628e-26	0.264424	0.027	0.07	5.53352e-22	1	tmem175
tmem101	2.73425e-26	0.152807	0.053	0.108	5.75724e-22	1	tmem101
pdk2a	2.73784e-26	0.236988	0.177	0.277	5.7648e-22	1	pdk2a
mavs	2.76019e-26	0.280767	0.119	0.199	5.81186e-22	1	mavs
st7l	2.91345e-26	0.446331	0.06	0.117	6.13457e-22	1	st7l
brca2	2.97785e-26	0.42152	0.027	0.07	6.27016e-22	1	brca2
ttbk2a	3.09853e-26	0.276402	0.332	0.495	6.52427e-22	1	ttbk2a
sdhaf2	3.11837e-26	0.197201	0.178	0.278	6.56605e-22	1	sdhaf2
zgc:63863	3.28544e-26	0.111414	0.112	0.189	6.91782e-22	1	zgc:63863
atad5a	3.56334e-26	0.208416	0.021	0.06	7.50297e-22	1	atad5a
usp40	4.00132e-26	0.233648	0.077	0.141	8.42517e-22	1	usp40
stxbp5b	4.19503e-26	0.286532	0.108	0.184	8.83307e-22	1	stxbp5b
numb	4.50822e-26	0.296699	0.068	0.129	9.49251e-22	1	numb
xrcc4	4.66297e-26	0.255063	0.074	0.137	9.81836e-22	1	xrcc4
si:dkey-230p4.1	4.81512e-26	0.259527	0.2	0.308	1.01387e-21	1	si:dkey-230p4.1
hspa12a	4.92326e-26	0.229562	0.276	0.415	1.03664e-21	1	hspa12a
si:ch211-158d24.2	4.92876e-26	0.31732	0.061	0.119	1.0378e-21	1	si:ch211-158d24.2
CABZ01021433.1	5.00215e-26	0.485064	0.112	0.191	1.05325e-21	1	CABZ01021433.1
si:dkey-126g1.9	5.35551e-26	0.788199	0.509	0.493	1.12766e-21	1	si:dkey-126g1.9
mtrf1l	5.37693e-26	0.386836	0.028	0.071	1.13217e-21	1	mtrf1l
pcnt	5.69461e-26	0.432151	0.122	0.203	1.19906e-21	1	pcnt
cbx8b	6.03705e-26	0.140432	0.199	0.302	1.27116e-21	1	cbx8b
vti1a	6.27665e-26	0.41052	0.111	0.188	1.32161e-21	1	vti1a
lrp3	6.77593e-26	0.117495	0.027	0.069	1.42674e-21	1	lrp3
wrap53	6.8265e-26	0.215364	0.015	0.051	1.43739e-21	1	wrap53
chrnb3a	7.13313e-26	0.121986	0.223	0.336	1.50195e-21	1	chrnb3a
vwa8	7.17428e-26	0.474386	0.046	0.097	1.51062e-21	1	vwa8
mmp24	7.25237e-26	0.213078	0.19	0.293	1.52706e-21	1	mmp24
znf711	7.27416e-26	0.277107	0.073	0.136	1.53165e-21	1	znf711
triob	7.42734e-26	0.450257	0.11	0.186	1.5639e-21	1	triob
atp1b2a	7.52734e-26	0.239632	0.823	0.952	1.58496e-21	1	atp1b2a
si:dkeyp-84f3.9	7.76549e-26	0.105335	0.08	0.145	1.6351e-21	1	si:dkeyp-84f3.9
epc1a	7.77601e-26	0.164704	0.05	0.103	1.63732e-21	1	epc1a
unc5c	7.9924e-26	0.293176	0.062	0.12	1.68288e-21	1	unc5c
CABZ01079192.1	8.16363e-26	0.512805	0.011	0.043	1.71893e-21	1	CABZ01079192.1
wdr19	8.37024e-26	0.159773	0.045	0.096	1.76244e-21	1	wdr19
si:ch211-204c21.1	8.58173e-26	0.207578	0.019	0.057	1.80697e-21	1	si:ch211-204c21.1
ablim3	8.76774e-26	0.406558	0.134	0.219	1.84613e-21	1	ablim3
atm	8.80888e-26	0.175146	0.036	0.083	1.8548e-21	1	atm
kctd9a	8.91476e-26	0.356519	0.108	0.184	1.87709e-21	1	kctd9a
kcnj13	1.02512e-25	0.419817	0.072	0.134	2.15848e-21	1	kcnj13
rbm15b	1.09893e-25	0.135881	0.068	0.128	2.31392e-21	1	rbm15b
nfkbiaa	1.18214e-25	0.38085	0.024	0.064	2.48912e-21	1	nfkbiaa
swt1	1.2642e-25	0.503583	0.097	0.168	2.6619e-21	1	swt1
dnmt3bb.3	1.27697e-25	0.172896	0.025	0.066	2.68879e-21	1	dnmt3bb.3
ogfr	1.27971e-25	0.172438	0.144	0.231	2.69455e-21	1	ogfr
tom1	1.30605e-25	0.245506	0.156	0.247	2.75002e-21	1	tom1
apela	1.31654e-25	5.79924	0.01	0	2.7721e-21	1	apela
tmem42b	1.355e-25	0.15273	0.122	0.2	2.8531e-21	1	tmem42b
pisd	1.40577e-25	0.271574	0.109	0.183	2.95999e-21	1	pisd
clu	1.42693e-25	0.42067	0.681	0.786	3.00453e-21	1	clu
aopep	1.49081e-25	0.542487	0.066	0.126	3.13905e-21	1	aopep
ptk7a	1.49422e-25	0.413456	0.033	0.078	3.14623e-21	1	ptk7a
mcmbp	1.55192e-25	0.628794	0.073	0.136	3.26773e-21	1	mcmbp
atp5pf	1.66003e-25	0.327225	0.741	0.881	3.49536e-21	1	atp5pf
si:ch211-266d19.4	1.72952e-25	0.181486	0.048	0.099	3.64167e-21	1	si:ch211-266d19.4
ogdhl	1.78604e-25	0.733558	0.251	0.188	3.76068e-21	1	ogdhl
man2a2	1.80851e-25	0.419541	0.319	0.48	3.808e-21	1	man2a2
fabp7a	1.8246e-25	0.239034	0.162	0.253	3.84188e-21	1	fabp7a
ENSDARG00000035771	1.83038e-25	0.275013	0.085	0.151	3.85405e-21	1	ENSDARG00000035771
CABZ01102170.1	1.86604e-25	0.298252	0.285	0.424	3.92914e-21	1	CABZ01102170.1
negr1	1.88562e-25	0.246512	0.252	0.378	3.97037e-21	1	negr1
ttyh3a	1.89139e-25	0.364769	0.195	0.304	3.98251e-21	1	ttyh3a
smdt1b	1.89955e-25	0.162696	0.407	0.603	3.9997e-21	1	smdt1b
dock3	2.0018e-25	0.184782	0.286	0.419	4.215e-21	1	dock3
lin7c	2.00919e-25	0.200205	0.297	0.441	4.23055e-21	1	lin7c
si:dkeyp-72e1.9	2.22155e-25	0.927527	0.245	0.188	4.67769e-21	1	si:dkeyp-72e1.9
clmn	2.23867e-25	1.14185	0.126	0.079	4.71374e-21	1	clmn
zgc:112023	2.24615e-25	0.164171	0.092	0.16	4.72949e-21	1	zgc:112023
fam160b1	2.40377e-25	0.274031	0.089	0.156	5.06137e-21	1	fam160b1
tnfaip8l1	2.46742e-25	2.10786	0.034	0.011	5.19541e-21	1	tnfaip8l1
lingo2b	2.5548e-25	0.347924	0.068	0.127	5.37938e-21	1	lingo2b
cdc37l1	2.68138e-25	0.290687	0.057	0.112	5.64592e-21	1	cdc37l1
alkbh8	2.80199e-25	0.155344	0.022	0.06	5.89987e-21	1	alkbh8
si:dkey-147f3.8.1	2.87009e-25	0.235749	0.038	0.085	6.04326e-21	1	si:dkey-147f3.8.1
agpat2	3.00681e-25	0.179945	0.098	0.167	6.33113e-21	1	agpat2
rnls	3.04248e-25	0.342896	0.074	0.136	6.40625e-21	1	rnls
pon2	3.05373e-25	2.22215	0.034	0.011	6.42993e-21	1	pon2
fbxw4	3.356e-25	0.474585	0.075	0.137	7.06639e-21	1	fbxw4
si:ch211-194b1.1	3.38629e-25	0.222105	0.277	0.412	7.13018e-21	1	si:ch211-194b1.1
sema5bb	3.44975e-25	2.52178	0.072	0.037	7.26379e-21	1	sema5bb
slc9a6b	4.16564e-25	0.466135	0.067	0.127	8.77117e-21	1	slc9a6b
si:ch73-233f7.6	4.57122e-25	0.154765	0.064	0.122	9.62516e-21	1	si:ch73-233f7.6
c4	4.57448e-25	0.626711	0.277	0.42	9.63202e-21	1	c4
plekha1b	4.60612e-25	1.2504	0.206	0.154	9.69865e-21	1	plekha1b
si:ch211-91p5.3	4.74199e-25	0.146532	0.015	0.05	9.98473e-21	1	si:ch211-91p5.3
galns	4.74474e-25	0.232393	0.014	0.048	9.99052e-21	1	galns
sft2d1	4.82625e-25	0.190789	0.043	0.091	1.01621e-20	1	sft2d1
serpina10a	4.86211e-25	0.111738	0.444	0.646	1.02377e-20	1	serpina10a
saal1	5.14376e-25	0.295049	0.02	0.057	1.08307e-20	1	saal1
zgc:92606	5.15503e-25	0.111464	0.455	0.653	1.08544e-20	1	zgc:92606
rnpc3	5.32771e-25	0.275625	0.252	0.38	1.1218e-20	1	rnpc3
trabd	5.35613e-25	0.123066	0.019	0.057	1.12779e-20	1	trabd
mysm1	5.74615e-25	0.127367	0.058	0.113	1.20991e-20	1	mysm1
si:dkey-65b13.13	5.77163e-25	0.803496	0.508	0.505	1.21528e-20	1	si:dkey-65b13.13
ddhd2	6.0152e-25	0.150173	0.084	0.149	1.26656e-20	1	ddhd2
rbm25a	6.05625e-25	0.21093	0.262	0.387	1.27521e-20	1	rbm25a
rptor	6.07131e-25	0.363002	0.136	0.22	1.27838e-20	1	rptor
znf513a	6.07697e-25	0.26368	0.054	0.107	1.27957e-20	1	znf513a
rock1	6.35403e-25	0.111799	0.089	0.155	1.33791e-20	1	rock1
ints7	6.52177e-25	0.33381	0.035	0.081	1.37322e-20	1	ints7
sars2	6.68578e-25	0.413603	0.071	0.131	1.40776e-20	1	sars2
slco4a1	6.9261e-25	0.178678	0.033	0.076	1.45836e-20	1	slco4a1
hdac11	7.34427e-25	0.199943	0.093	0.161	1.54641e-20	1	hdac11
aldocb	7.91432e-25	0.196747	0.875	0.968	1.66644e-20	1	aldocb
si:dkey-172j4.3	8.58955e-25	0.347242	0.073	0.134	1.80862e-20	1	si:dkey-172j4.3
srgap1b	8.78677e-25	0.666216	0.319	0.26	1.85014e-20	1	srgap1b
wwc1	9.45421e-25	0.401346	0.189	0.293	1.99068e-20	1	wwc1
hebp2	9.53748e-25	0.177578	0.028	0.069	2.00821e-20	1	hebp2
rxrba	1.05285e-24	0.295962	0.108	0.18	2.21689e-20	1	rxrba
atp5mf	1.09798e-24	0.291763	0.758	0.909	2.3119e-20	1	atp5mf
slc39a14	1.10912e-24	0.129855	0.056	0.109	2.33537e-20	1	slc39a14
ptpra	1.12894e-24	0.350794	0.108	0.182	2.37711e-20	1	ptpra
rbfox3b	1.19802e-24	0.227793	0.153	0.241	2.52254e-20	1	rbfox3b
slc2a1b	1.30722e-24	0.142836	0.032	0.075	2.75248e-20	1	slc2a1b
lyrm7	1.43493e-24	0.231698	0.189	0.29	3.02139e-20	1	lyrm7
ice2	1.4437e-24	0.147191	0.05	0.101	3.03985e-20	1	ice2
brf1b	1.45881e-24	0.125097	0.046	0.095	3.07168e-20	1	brf1b
mthfsd	1.4649e-24	0.14996	0.035	0.079	3.08449e-20	1	mthfsd
ulk1b	1.50837e-24	0.182453	0.118	0.193	3.17603e-20	1	ulk1b
crtc1a	1.60944e-24	0.11182	0.08	0.142	3.38884e-20	1	crtc1a
zgc:122979	1.70669e-24	0.406144	0.47	0.41	3.59361e-20	1	zgc:122979
BX927333.1	1.82373e-24	0.990185	0.122	0.075	3.84005e-20	1	BX927333.1
si:dkey-263j23.1	1.94871e-24	0.234169	0.04	0.087	4.10321e-20	1	si:dkey-263j23.1
mto1	2.10603e-24	0.344491	0.057	0.11	4.43446e-20	1	mto1
tsc1a	2.17865e-24	0.336898	0.111	0.184	4.58736e-20	1	tsc1a
nav2a	2.25255e-24	0.170214	0.047	0.097	4.74296e-20	1	nav2a
zgc:152891	2.61828e-24	2.09984	0.018	0.004	5.51306e-20	1	zgc:152891
lrrcc1	2.69463e-24	0.122531	0.029	0.071	5.67382e-20	1	lrrcc1
creb1b	2.73683e-24	0.272395	0.128	0.207	5.76267e-20	1	creb1b
zfpl1	2.80382e-24	0.13322	0.038	0.083	5.90372e-20	1	zfpl1
sccpdhb	3.03682e-24	0.354936	0.3	0.449	6.39432e-20	1	sccpdhb
rab11fip3	3.22597e-24	0.33816	0.358	0.528	6.7926e-20	1	rab11fip3
scml2	3.30622e-24	0.222749	0.059	0.113	6.96157e-20	1	scml2
tmem120b	3.33743e-24	0.100505	0.025	0.064	7.0273e-20	1	tmem120b
eral1	3.5428e-24	0.190102	0.05	0.1	7.45972e-20	1	eral1
rab3ab	3.67921e-24	0.613909	0.617	0.726	7.74695e-20	1	rab3ab
nrcama	3.73866e-24	0.267462	0.374	0.549	7.87212e-20	1	nrcama
pkdcca	3.91135e-24	0.37091	0.129	0.208	8.23574e-20	1	pkdcca
glb1	3.94164e-24	0.214035	0.059	0.113	8.29952e-20	1	glb1
atp8a2	4.39701e-24	0.24844	0.37	0.549	9.25835e-20	1	atp8a2
mtfmt	4.40569e-24	0.228978	0.043	0.091	9.27662e-20	1	mtfmt
ubald2	4.65463e-24	0.154029	0.045	0.094	9.80079e-20	1	ubald2
fam13b	4.79413e-24	0.113898	0.402	0.578	1.00945e-19	1	fam13b
ppip5k1a	4.85205e-24	0.235753	0.224	0.335	1.02165e-19	1	ppip5k1a
epha3	5.65429e-24	0.251127	0.12	0.195	1.19057e-19	1	epha3
ip6k1	5.7603e-24	0.240466	0.319	0.462	1.21289e-19	1	ip6k1
tiam2a	6.1706e-24	0.334153	0.05	0.1	1.29928e-19	1	tiam2a
zgc:171490	6.32223e-24	0.277457	0.103	0.172	1.33121e-19	1	zgc:171490
dop1b	6.51114e-24	0.294022	0.278	0.414	1.37098e-19	1	dop1b
DDX17	6.5634e-24	0.116014	0.388	0.552	1.38199e-19	1	DDX17
pdlim3b	6.99289e-24	0.712737	0.012	0.044	1.47242e-19	1	pdlim3b
rufy1	7.015e-24	0.376339	0.056	0.108	1.47708e-19	1	rufy1
tdrkh	7.10096e-24	0.336643	0.121	0.197	1.49518e-19	1	tdrkh
scly	7.57048e-24	0.397435	0.031	0.073	1.59404e-19	1	scly
bbs4	7.70571e-24	0.310706	0.054	0.105	1.62251e-19	1	bbs4
CABZ01111953.1	7.80577e-24	0.120722	0.086	0.149	1.64358e-19	1	CABZ01111953.1
2025-03-05	7.92991e-24	0.244113	0.096	0.162	1.66972e-19	1	2025-03-05
nlgn2a	8.28549e-24	0.215159	0.303	0.444	1.74459e-19	1	nlgn2a
si:dkeyp-20g2.1	8.41754e-24	0.475152	0.064	0.119	1.7724e-19	1	si:dkeyp-20g2.1
htr7c	9.36056e-24	0.879957	0.152	0.101	1.97096e-19	1	htr7c
hnrnpa3	9.64593e-24	0.104913	0.133	0.211	2.03105e-19	1	hnrnpa3
mrs2	9.86993e-24	0.136706	0.026	0.066	2.07821e-19	1	mrs2
rc3h1a	9.99068e-24	0.226578	0.029	0.07	2.10364e-19	1	rc3h1a
scn8ab	1.03639e-23	0.613142	0.562	0.617	2.18222e-19	1	scn8ab
foxn2b	1.04696e-23	0.146678	0.37	0.536	2.20447e-19	1	foxn2b
tet3	1.05545e-23	0.171891	0.397	0.572	2.22235e-19	1	tet3
map3k9	1.05749e-23	0.346935	0.065	0.12	2.22666e-19	1	map3k9
cadpsb	1.07176e-23	0.357457	0.704	0.846	2.25671e-19	1	cadpsb
pcmtd1	1.09725e-23	0.171082	0.18	0.274	2.31036e-19	1	pcmtd1
lpar1	1.10549e-23	1.67439	0.036	0.013	2.32771e-19	1	lpar1
tsta3	1.10592e-23	0.210197	0.04	0.086	2.32862e-19	1	tsta3
tnrc6c1	1.17196e-23	0.351068	0.729	0.838	2.46768e-19	1	tnrc6c1
rnpepl1	1.17294e-23	0.198453	0.02	0.056	2.46975e-19	1	rnpepl1
mapkap1	1.18005e-23	0.345007	0.067	0.123	2.4847e-19	1	mapkap1
znf143b	1.2045e-23	0.174466	0.06	0.113	2.5362e-19	1	znf143b
znf653	1.21976e-23	0.119082	0.066	0.121	2.56833e-19	1	znf653
l3mbtl3	1.28087e-23	0.320574	0.045	0.093	2.697e-19	1	l3mbtl3
mid1ip1l	1.49025e-23	0.283263	0.287	0.418	3.13787e-19	1	mid1ip1l
stxbp1b	1.51665e-23	0.543963	0.19	0.293	3.19346e-19	1	stxbp1b
aldh1l2	1.52811e-23	0.295788	0.036	0.08	3.21759e-19	1	aldh1l2
fh	1.53067e-23	0.294184	0.127	0.205	3.22299e-19	1	fh
lpin1	1.54217e-23	0.79465	0.375	0.337	3.24719e-19	1	lpin1
gpaa1	1.58919e-23	0.119949	0.018	0.053	3.3462e-19	1	gpaa1
b3glctb	1.62937e-23	0.435004	0.066	0.121	3.43079e-19	1	b3glctb
traf2b	1.74023e-23	0.159045	0.053	0.104	3.66423e-19	1	traf2b
CABZ01079241.1	1.79914e-23	0.117116	0.076	0.135	3.78827e-19	1	CABZ01079241.1
inpp5b	1.88998e-23	0.252429	0.043	0.09	3.97955e-19	1	inpp5b
polr2a	1.92232e-23	0.246695	0.423	0.611	4.04765e-19	1	polr2a
st6galnac3	2.08374e-23	0.163863	0.076	0.135	4.38753e-19	1	st6galnac3
ubac1	2.12104e-23	0.186625	0.245	0.361	4.46605e-19	1	ubac1
mlxip	2.22826e-23	0.213428	0.047	0.095	4.69182e-19	1	mlxip
arhgef12a	2.23272e-23	0.175155	0.046	0.094	4.70122e-19	1	arhgef12a
si:dkey-61n16.5	2.37225e-23	0.64818	0.564	0.578	4.99501e-19	1	si:dkey-61n16.5
dbh	2.41514e-23	2.3776	0.021	0.005	5.08531e-19	1	dbh
lingo1b	2.41601e-23	0.381335	0.153	0.24	5.08715e-19	1	lingo1b
nfyc	2.4716e-23	0.173004	0.162	0.251	5.20421e-19	1	nfyc
kcnk1b	2.59061e-23	0.116623	0.058	0.11	5.45479e-19	1	kcnk1b
zc3h6	2.99556e-23	0.226308	0.12	0.195	6.30745e-19	1	zc3h6
mpc2	3.25374e-23	0.143379	0.442	0.638	6.85108e-19	1	mpc2
sgsm1b	3.3104e-23	0.135698	0.22	0.324	6.97038e-19	1	sgsm1b
camk1a	3.33472e-23	0.985997	0.135	0.088	7.02158e-19	1	camk1a
dhrs7b	3.38427e-23	0.210222	0.037	0.08	7.12593e-19	1	dhrs7b
gemin4	3.55948e-23	0.117377	0.02	0.056	7.49484e-19	1	gemin4
csmd2	4.05235e-23	0.721568	0.369	0.324	8.53262e-19	1	csmd2
lrrc4bb	4.11813e-23	0.123393	0.18	0.272	8.67114e-19	1	lrrc4bb
cdyl	4.1823e-23	0.518452	0.081	0.143	8.80626e-19	1	cdyl
gria4b	4.30888e-23	0.12756	0.12	0.191	9.07278e-19	1	gria4b
bphl	4.36842e-23	0.412239	0.038	0.082	9.19815e-19	1	bphl
parp16	4.44473e-23	0.191296	0.047	0.095	9.35883e-19	1	parp16
hsd17b10	4.58103e-23	0.262936	0.296	0.443	9.64582e-19	1	hsd17b10
si:ch211-282j22.3	4.69457e-23	0.188386	0.024	0.062	9.8849e-19	1	si:ch211-282j22.3
cbx6b	4.93824e-23	0.103427	0.029	0.069	1.0398e-18	1	cbx6b
plecb	5.39807e-23	0.539778	0.202	0.308	1.13662e-18	1	plecb
pank4	6.68718e-23	0.411941	0.093	0.158	1.40805e-18	1	pank4
gatb	6.91678e-23	0.142457	0.044	0.089	1.4564e-18	1	gatb
LRRC75A	7.06532e-23	0.496148	0.203	0.31	1.48767e-18	1	LRRC75A
ahr1b	7.71647e-23	0.763183	0.518	0.552	1.62478e-18	1	ahr1b
myo1b	8.08972e-23	0.31682	0.067	0.122	1.70337e-18	1	myo1b
igsf9bb	8.17596e-23	0.162543	0.108	0.177	1.72153e-18	1	igsf9bb
frmd3	8.24591e-23	1.38588	0.222	0.176	1.73626e-18	1	frmd3
ndufs3	8.8301e-23	0.150003	0.452	0.666	1.85927e-18	1	ndufs3
ints8	8.8736e-23	0.510511	0.128	0.206	1.86843e-18	1	ints8
ndufa9a	8.96833e-23	0.226485	0.378	0.561	1.88837e-18	1	ndufa9a
wu:fj64h06	9.42515e-23	0.209	0.023	0.06	1.98456e-18	1	wu:fj64h06
cgrrf1	9.45211e-23	0.33735	0.043	0.089	1.99024e-18	1	cgrrf1
si:dkey-110g7.8	9.51604e-23	0.445627	0.186	0.284	2.0037e-18	1	si:dkey-110g7.8
nalcn	1.01236e-22	0.212208	0.124	0.199	2.13163e-18	1	nalcn
ano11	1.10453e-22	0.925235	0.179	0.126	2.32569e-18	1	ano11
rnaseh2b	1.10681e-22	0.16017	0.044	0.089	2.3305e-18	1	rnaseh2b
prkar1ab	1.10762e-22	0.119046	0.181	0.272	2.33221e-18	1	prkar1ab
cep85l	1.12708e-22	0.206646	0.212	0.315	2.37319e-18	1	cep85l
angptl2b	1.15517e-22	1.19505	0.118	0.074	2.43233e-18	1	angptl2b
zbtb38	1.18451e-22	0.240207	0.201	0.301	2.4941e-18	1	zbtb38
ldlrad4a	1.21505e-22	0.153391	0.224	0.328	2.55842e-18	1	ldlrad4a
trim46a	1.22143e-22	0.43256	0.061	0.115	2.57184e-18	1	trim46a
fam172a	1.23136e-22	0.490462	0.176	0.272	2.59276e-18	1	fam172a
sbno2a	1.25554e-22	0.418681	0.061	0.114	2.64367e-18	1	sbno2a
gatd3a	1.31462e-22	0.322813	0.141	0.222	2.76806e-18	1	gatd3a
cfap57	1.393e-22	0.241873	0.011	0.04	2.9331e-18	1	cfap57
zfyve19	1.51002e-22	0.18724	0.066	0.12	3.17951e-18	1	zfyve19
nt5dc1	1.57642e-22	0.226307	0.051	0.1	3.31931e-18	1	nt5dc1
snx27a	1.63859e-22	0.25197	0.171	0.261	3.45022e-18	1	snx27a
tmem138	1.70117e-22	0.674898	0.058	0.11	3.58198e-18	1	tmem138
nfu1	1.71893e-22	0.300196	0.235	0.35	3.61938e-18	1	nfu1
atp5mc3b	1.83356e-22	0.21575	0.844	0.951	3.86074e-18	1	atp5mc3b
flr	1.85922e-22	0.41651	0.072	0.129	3.91478e-18	1	flr
pik3r2	1.96131e-22	0.2026	0.345	0.5	4.12974e-18	1	pik3r2
SLC24A2	1.9805e-22	0.753401	0.436	0.424	4.17014e-18	1	SLC24A2
sucla2	2.06261e-22	0.246042	0.369	0.548	4.34303e-18	1	sucla2
spred2b	2.11274e-22	0.282318	0.162	0.249	4.44858e-18	1	spred2b
acap2	2.16389e-22	0.149024	0.039	0.082	4.5563e-18	1	acap2
zbtb16a	2.17281e-22	0.742609	0.46	0.452	4.57507e-18	1	zbtb16a
galnt13	2.18711e-22	0.386376	0.137	0.216	4.60518e-18	1	galnt13
atp6v0a1b	2.31858e-22	0.105807	0.404	0.576	4.88201e-18	1	atp6v0a1b
mboat2b	2.41981e-22	0.362033	0.19	0.289	5.09515e-18	1	mboat2b
si:ch211-193k19.1	2.44393e-22	0.246744	0.076	0.134	5.14594e-18	1	si:ch211-193k19.1
nav3	2.62821e-22	0.127245	0.478	0.663	5.53396e-18	1	nav3
setd5	2.78131e-22	0.374759	0.095	0.159	5.85632e-18	1	setd5
poldip2	2.82578e-22	0.357708	0.218	0.327	5.94996e-18	1	poldip2
tcaim	2.90303e-22	0.360722	0.117	0.19	6.11261e-18	1	tcaim
bmp2k	3.12216e-22	0.197334	0.043	0.087	6.57403e-18	1	bmp2k
atp5meb	3.25806e-22	0.28876	0.738	0.892	6.86017e-18	1	atp5meb
hnrnpm	3.34452e-22	0.184415	0.475	0.679	7.04221e-18	1	hnrnpm
nudt18	3.40303e-22	0.219072	0.053	0.102	7.16542e-18	1	nudt18
cluha	3.53633e-22	0.388358	0.15	0.233	7.44609e-18	1	cluha
gal3st3	3.59805e-22	0.210708	0.138	0.215	7.57606e-18	1	gal3st3
desi1b	3.76385e-22	0.282856	0.019	0.054	7.92517e-18	1	desi1b
dgke	3.8342e-22	0.214529	0.076	0.134	8.07329e-18	1	dgke
zgc:162958	3.85132e-22	0.155262	0.046	0.092	8.10935e-18	1	zgc:162958
map4l	3.86475e-22	0.418608	0.815	0.948	8.13761e-18	1	map4l
kcna2a	4.10305e-22	0.894558	0.239	0.187	8.63939e-18	1	kcna2a
cox7b	4.14473e-22	0.280313	0.754	0.903	8.72714e-18	1	cox7b
si:ch211-235e9.6	4.15257e-22	0.143269	0.482	0.691	8.74364e-18	1	si:ch211-235e9.6
kat7a	4.7661e-22	0.303282	0.149	0.232	1.00355e-17	1	kat7a
zgc:91890	5.03928e-22	0.409104	0.045	0.091	1.06107e-17	1	zgc:91890
si:ch211-141e20.2	5.57977e-22	0.348916	0.209	0.311	1.17488e-17	1	si:ch211-141e20.2
wrap73	5.64912e-22	0.316136	0.032	0.072	1.18948e-17	1	wrap73
dag1	6.03523e-22	0.209931	0.36	0.52	1.27078e-17	1	dag1
tspan9a	6.09858e-22	1.70129	0.05	0.022	1.28412e-17	1	tspan9a
mios	6.20316e-22	0.269563	0.039	0.081	1.30614e-17	1	mios
necab3	6.50687e-22	0.309015	0.199	0.299	1.37009e-17	1	necab3
dpy19l3	6.83952e-22	0.371729	0.125	0.199	1.44013e-17	1	dpy19l3
larp4aa	7.42505e-22	0.15058	0.063	0.115	1.56342e-17	1	larp4aa
si:dkey-193c22.1	7.44585e-22	0.128064	0.083	0.142	1.5678e-17	1	si:dkey-193c22.1
mid1	8.07035e-22	1.26923	0.169	0.122	1.69929e-17	1	mid1
phyhiplb	8.08864e-22	0.68568	0.549	0.625	1.70314e-17	1	phyhiplb
fndc3ba	8.19084e-22	0.284956	0.051	0.098	1.72466e-17	1	fndc3ba
birc6	8.41007e-22	0.278047	0.389	0.572	1.77083e-17	1	birc6
fthl27.1	9.39868e-22	0.253479	0.008	0.034	1.97899e-17	1	fthl27.1
zgc:123305	1.02624e-21	0.194151	0.013	0.043	2.16086e-17	1	zgc:123305
paxbp1	1.06453e-21	0.264269	0.385	0.553	2.24147e-17	1	paxbp1
zgc:158564	1.06513e-21	0.130689	0.525	0.734	2.24274e-17	1	zgc:158564
mroh1	1.08141e-21	0.390322	0.197	0.3	2.27701e-17	1	mroh1
zbtb14	1.08399e-21	0.195614	0.044	0.089	2.28244e-17	1	zbtb14
dnajc27	1.20721e-21	0.100206	0.133	0.208	2.5419e-17	1	dnajc27
cep135	1.35565e-21	0.309514	0.06	0.111	2.85446e-17	1	cep135
wfs1b	1.36815e-21	0.254943	0.029	0.067	2.88079e-17	1	wfs1b
rev3l	1.43925e-21	0.39174	0.226	0.335	3.03049e-17	1	rev3l
im:7138535	1.44786e-21	0.125066	0.066	0.118	3.04861e-17	1	im:7138535
slc39a9	1.47732e-21	0.290747	0.035	0.076	3.11064e-17	1	slc39a9
dcaf17	1.51628e-21	0.150998	0.046	0.091	3.19269e-17	1	dcaf17
si:ch211-151o1.4	1.54462e-21	0.189968	0.034	0.075	3.25234e-17	1	si:ch211-151o1.4
bbx	1.56355e-21	0.260009	0.182	0.274	3.29222e-17	1	bbx
si:ch211-63p21.1	1.63021e-21	0.567927	0.503	0.494	3.43257e-17	1	si:ch211-63p21.1
tep1	1.67484e-21	0.53253	0.064	0.116	3.52655e-17	1	tep1
bin1a	1.70288e-21	0.165692	0.347	0.501	3.58558e-17	1	bin1a
abhd2a	1.73268e-21	0.24324	0.296	0.429	3.64833e-17	1	abhd2a
COQ10A	1.81536e-21	0.214977	0.047	0.093	3.82241e-17	1	COQ10A
dlg1	1.94502e-21	0.142551	0.399	0.566	4.09544e-17	1	dlg1
rims2b	1.95497e-21	0.171056	0.37	0.525	4.11639e-17	1	rims2b
gfm2	1.97664e-21	0.140656	0.035	0.076	4.16201e-17	1	gfm2
usp28	2.12842e-21	0.42197	0.022	0.056	4.4816e-17	1	usp28
lca5	2.15978e-21	0.148566	0.029	0.067	4.54763e-17	1	lca5
ssh2a	2.18877e-21	0.42261	0.116	0.187	4.60868e-17	1	ssh2a
si:zfos-452g4.1	2.23223e-21	0.188736	0.025	0.061	4.70019e-17	1	si:zfos-452g4.1
si:dkey-48p11.3	2.28029e-21	0.24213	0.034	0.073	4.80138e-17	1	si:dkey-48p11.3
asap1b	2.29251e-21	0.373776	0.707	0.831	4.8271e-17	1	asap1b
bptf	2.29686e-21	0.252071	0.426	0.62	4.83627e-17	1	bptf
tmem151a	2.2987e-21	0.338708	0.102	0.168	4.84015e-17	1	tmem151a
wdr35	2.40773e-21	0.470547	0.049	0.096	5.06971e-17	1	wdr35
CR753886.1	2.421e-21	0.515505	0.054	0.103	5.09765e-17	1	CR753886.1
pde4cb	2.51141e-21	0.558665	0.028	0.066	5.28803e-17	1	pde4cb
nipsnap2	2.57165e-21	0.22465	0.066	0.118	5.41487e-17	1	nipsnap2
CABZ01117348.1	2.88169e-21	0.103264	0.019	0.052	6.06768e-17	1	CABZ01117348.1
si:ch211-207k7.4	3.08947e-21	0.111075	0.032	0.071	6.50518e-17	1	si:ch211-207k7.4
ttc21b	3.18649e-21	0.281738	0.046	0.091	6.70948e-17	1	ttc21b
pknox1.2	3.1926e-21	0.183502	0.071	0.125	6.72235e-17	1	pknox1.2
pigo	3.26401e-21	0.264905	0.056	0.105	6.87269e-17	1	pigo
tepsin	3.26976e-21	0.22693	0.046	0.091	6.88482e-17	1	tepsin
slc16a4	3.53083e-21	0.759014	0.135	0.088	7.43451e-17	1	slc16a4
coq8aa	3.60896e-21	0.226574	0.161	0.243	7.59903e-17	1	coq8aa
gpr146	3.62799e-21	0.266858	0.074	0.129	7.63909e-17	1	gpr146
akap12b	3.67086e-21	0.559867	0.631	0.79	7.72937e-17	1	akap12b
hprt1l	4.04441e-21	0.220709	0.065	0.117	8.5159e-17	1	hprt1l
si:ch211-216b21.2	4.06204e-21	1.06775	0.111	0.07	8.55302e-17	1	si:ch211-216b21.2
cuedc1b	4.14357e-21	0.218471	0.056	0.105	8.7247e-17	1	cuedc1b
dyrk3	4.20009e-21	0.526722	0.093	0.156	8.84371e-17	1	dyrk3
ctdsplb	4.2009e-21	0.119624	0.078	0.133	8.84541e-17	1	ctdsplb
fosab	4.29688e-21	0.288465	0.886	0.951	9.0475e-17	1	fosab
ccny	4.41053e-21	0.224268	0.05	0.096	9.28682e-17	1	ccny
gadd45bb	4.48924e-21	0.270075	0.34	0.485	9.45254e-17	1	gadd45bb
si:ch1073-303d10.1	4.76783e-21	0.909027	0.446	0.434	1.00392e-16	1	si:ch1073-303d10.1
mbnl1	5.53926e-21	0.274112	0.129	0.2	1.16635e-16	1	mbnl1
slf2	5.8971e-21	0.424439	0.03	0.069	1.24169e-16	1	slf2
zgc:172128.1	5.89883e-21	0.236571	0.033	0.072	1.24206e-16	1	zgc:172128.1
ppm1j	5.94594e-21	0.210013	0.112	0.179	1.25198e-16	1	ppm1j
ripk2	6.02075e-21	0.318292	0.063	0.114	1.26773e-16	1	ripk2
zgc:174564	6.09581e-21	0.189629	0.02	0.053	1.28353e-16	1	zgc:174564
elfn1b	6.39112e-21	0.938258	0.149	0.102	1.34571e-16	1	elfn1b
fam131bb	6.54391e-21	0.2418	0.285	0.416	1.37789e-16	1	fam131bb
adcy7	6.55724e-21	0.185139	0.052	0.099	1.38069e-16	1	adcy7
cyc1	6.89756e-21	0.13419	0.495	0.694	1.45235e-16	1	cyc1
pex1	7.11617e-21	0.528675	0.045	0.089	1.49838e-16	1	pex1
dipk1c	7.50842e-21	1.04985	0.114	0.072	1.58097e-16	1	dipk1c
ncapd2	7.53272e-21	0.119327	0.011	0.038	1.58609e-16	1	ncapd2
pja2	8.2546e-21	0.302511	0.127	0.199	1.73809e-16	1	pja2
mfge8a	8.46869e-21	0.629793	0.068	0.121	1.78317e-16	1	mfge8a
FO904901.1	8.96811e-21	0.783208	0.472	0.459	1.88833e-16	1	FO904901.1
tefb	9.13409e-21	0.167057	0.195	0.284	1.92327e-16	1	tefb
znf1007	9.28131e-21	0.439077	0.047	0.092	1.95427e-16	1	znf1007
pcdh2ab5	9.73706e-21	0.143208	0.029	0.067	2.05023e-16	1	pcdh2ab5
tmem74b	9.92832e-21	0.337156	0.168	0.256	2.09051e-16	1	tmem74b
jakmip3	1.00572e-20	0.3128	0.106	0.171	2.11763e-16	1	jakmip3
ndufv1	1.01934e-20	0.249262	0.399	0.586	2.14633e-16	1	ndufv1
BX927081.1	1.09229e-20	0.258954	0.036	0.076	2.29993e-16	1	BX927081.1
chchd2	1.11129e-20	0.239437	0.461	0.667	2.33994e-16	1	chchd2
fbxo41	1.12046e-20	0.347603	0.121	0.192	2.35924e-16	1	fbxo41
vcpkmt	1.15213e-20	0.189669	0.023	0.057	2.42592e-16	1	vcpkmt
tfb1m	1.18273e-20	0.14294	0.04	0.082	2.49035e-16	1	tfb1m
LO017852.1	1.18337e-20	0.1544	0.034	0.073	2.49171e-16	1	LO017852.1
CR848788.1	1.28116e-20	0.282897	0.023	0.057	2.6976e-16	1	CR848788.1
tspy	1.29241e-20	0.259771	0.129	0.201	2.72129e-16	1	tspy
ephb1	1.29591e-20	0.885287	0.071	0.125	2.72866e-16	1	ephb1
tmem127	1.35158e-20	0.156131	0.066	0.116	2.84589e-16	1	tmem127
zgc:194981	1.36074e-20	0.209906	0.135	0.209	2.86518e-16	1	zgc:194981
camta1a	1.37654e-20	0.191295	0.384	0.55	2.89845e-16	1	camta1a
CABZ01092282.1	1.42913e-20	0.228892	0.154	0.236	3.00917e-16	1	CABZ01092282.1
ccdc142	1.46831e-20	0.401711	0.052	0.098	3.09167e-16	1	ccdc142
galt	1.47402e-20	0.511314	0.028	0.065	3.1037e-16	1	galt
ccpg1	1.59645e-20	0.125144	0.047	0.092	3.36148e-16	1	ccpg1
tmub2	1.66357e-20	0.348056	0.113	0.18	3.50281e-16	1	tmub2
scmh1	1.84406e-20	0.407967	0.024	0.058	3.88286e-16	1	scmh1
oma1	1.92023e-20	0.271096	0.018	0.05	4.04324e-16	1	oma1
tmem69	1.94116e-20	0.231153	0.057	0.104	4.08732e-16	1	tmem69
brpf1	1.99845e-20	0.280766	0.026	0.062	4.20794e-16	1	brpf1
tubgcp4	2.01646e-20	0.301717	0.156	0.238	4.24585e-16	1	tubgcp4
cacna1ha	2.09794e-20	0.157289	0.176	0.258	4.41742e-16	1	cacna1ha
znf971	2.15334e-20	0.247788	0.046	0.09	4.53407e-16	1	znf971
hspa13	2.20717e-20	0.441445	0.069	0.122	4.64742e-16	1	hspa13
fam149b1	2.21165e-20	0.266643	0.033	0.072	4.65685e-16	1	fam149b1
znf1034	2.30487e-20	0.2121	0.017	0.048	4.85313e-16	1	znf1034
znf1157.1	2.32179e-20	0.225491	0.016	0.046	4.88877e-16	1	znf1157.1
epha7	2.35437e-20	0.31121	0.147	0.098	4.95736e-16	1	epha7
ppdpfa	2.44227e-20	0.793159	0.519	0.539	5.14244e-16	1	ppdpfa
olfm1b	2.50647e-20	0.368347	0.635	0.777	5.27762e-16	1	olfm1b
ppp2r5ca	2.57939e-20	0.257375	0.027	0.063	5.43116e-16	1	ppp2r5ca
mlh3	2.71965e-20	0.521596	0.102	0.167	5.72649e-16	1	mlh3
erc1a	2.73865e-20	0.410781	0.304	0.447	5.76649e-16	1	erc1a
bahcc1a	2.86341e-20	0.418015	0.168	0.254	6.02921e-16	1	bahcc1a
fam49a	2.93811e-20	0.251686	0.28	0.404	6.18648e-16	1	fam49a
si:ch73-233f7.5	2.98366e-20	0.146007	0.052	0.098	6.28239e-16	1	si:ch73-233f7.5
setx	3.08882e-20	0.357544	0.041	0.082	6.50383e-16	1	setx
fam151b	3.15792e-20	0.256137	0.024	0.058	6.64932e-16	1	fam151b
nphp4	3.32089e-20	0.446043	0.035	0.075	6.99246e-16	1	nphp4
fkrp	3.34911e-20	0.202172	0.052	0.098	7.05188e-16	1	fkrp
ADGRL3	3.36678e-20	0.316985	0.098	0.16	7.08909e-16	1	ADGRL3
si:ch211-51f19.1	3.45368e-20	0.376592	0.049	0.095	7.27207e-16	1	si:ch211-51f19.1
wdr53	3.53572e-20	0.40016	0.038	0.079	7.44482e-16	1	wdr53
hmgb2a	3.69755e-20	0.461595	0.231	0.338	7.78556e-16	1	hmgb2a
pigm	3.74738e-20	0.366888	0.033	0.071	7.89048e-16	1	pigm
pias1b	3.96515e-20	0.133064	0.052	0.097	8.34902e-16	1	pias1b
rhbdd1	4.21918e-20	0.15627	0.015	0.045	8.88392e-16	1	rhbdd1
tmem209	4.66666e-20	0.258695	0.022	0.055	9.82612e-16	1	tmem209
syne1a	4.87985e-20	0.164771	0.498	0.693	1.0275e-15	1	syne1a
map4k3a	5.16986e-20	0.355509	0.129	0.2	1.08857e-15	1	map4k3a
arhgap12b	5.53574e-20	0.363574	0.181	0.268	1.16561e-15	1	arhgap12b
ddit4	5.54244e-20	0.264404	0.033	0.072	1.16702e-15	1	ddit4
SEMA4F	5.61008e-20	0.180275	0.044	0.086	1.18126e-15	1	SEMA4F
C18H15orf61	5.62085e-20	0.177608	0.07	0.121	1.18353e-15	1	C18H15orf61
strbp	5.72242e-20	0.103714	0.195	0.284	1.20491e-15	1	strbp
cldn5a	5.90114e-20	0.157194	0.02	0.051	1.24254e-15	1	cldn5a
si:ch73-92i20.1.1	6.06657e-20	1.13698	0.082	0.047	1.27738e-15	1	si:ch73-92i20.1.1
WDR7	6.22636e-20	0.36033	0.069	0.12	1.31102e-15	1	WDR7
atr	6.32767e-20	0.366666	0.023	0.057	1.33235e-15	1	atr
plaua	6.41191e-20	0.770949	0.012	0.04	1.35009e-15	1	plaua
brpf3a	6.45853e-20	0.207413	0.128	0.197	1.35991e-15	1	brpf3a
slc39a3	6.59361e-20	0.467506	0.018	0.049	1.38835e-15	1	slc39a3
si:rp71-62i8.1	6.71564e-20	0.307485	0.048	0.092	1.41404e-15	1	si:rp71-62i8.1
si:dkey-172h23.2	6.76998e-20	0.434435	0.109	0.174	1.42549e-15	1	si:dkey-172h23.2
lrch4	6.86209e-20	0.349723	0.053	0.098	1.44488e-15	1	lrch4
upf3a	7.57202e-20	0.113713	0.473	0.667	1.59436e-15	1	upf3a
fbxl4	7.85038e-20	0.276786	0.042	0.084	1.65298e-15	1	fbxl4
lrp1aa	8.57579e-20	0.265156	0.373	0.528	1.80572e-15	1	lrp1aa
si:ch211-133n4.4	8.63819e-20	0.117014	0.542	0.748	1.81886e-15	1	si:ch211-133n4.4
rgs9b	8.80605e-20	0.35206	0.137	0.212	1.8542e-15	1	rgs9b
rab3gap1	9.02675e-20	0.266367	0.051	0.096	1.90067e-15	1	rab3gap1
atp13a2	9.08624e-20	0.354249	0.021	0.053	1.9132e-15	1	atp13a2
CABZ01112387.1	9.22157e-20	0.354751	0.037	0.076	1.94169e-15	1	CABZ01112387.1
si:ch211-209j12.1	1.21332e-19	0.315946	0.035	0.073	2.55476e-15	1	si:ch211-209j12.1
ttc37	1.27122e-19	0.489599	0.048	0.092	2.67669e-15	1	ttc37
rmdn3	1.33271e-19	0.42924	0.271	0.4	2.80616e-15	1	rmdn3
ank1b	1.36656e-19	0.47277	0.635	0.758	2.87743e-15	1	ank1b
RUNDC1	1.37711e-19	0.190598	0.083	0.137	2.89963e-15	1	RUNDC1
ubp1	1.39297e-19	0.35067	0.142	0.217	2.93303e-15	1	ubp1
GNAZ	1.42419e-19	0.183729	0.479	0.682	2.99877e-15	1	GNAZ
si:ch73-376l24.3	1.4413e-19	0.268826	0.065	0.115	3.03481e-15	1	si:ch73-376l24.3
atp5po	1.5053e-19	0.327187	0.719	0.871	3.16955e-15	1	atp5po
afdna	1.54763e-19	0.258207	0.502	0.702	3.25869e-15	1	afdna
namptb	1.55181e-19	0.319918	0.062	0.11	3.2675e-15	1	namptb
sirt3	1.56025e-19	0.256254	0.091	0.149	3.28527e-15	1	sirt3
elob	1.57849e-19	0.388011	0.046	0.089	3.32367e-15	1	elob
slc45a1	1.72474e-19	0.239108	0.184	0.271	3.63162e-15	1	slc45a1
rabep2	1.82336e-19	0.880661	0.205	0.157	3.83926e-15	1	rabep2
rfx1b	1.85297e-19	0.182587	0.016	0.046	3.90161e-15	1	rfx1b
rasa1b	1.92124e-19	0.430105	0.024	0.057	4.04535e-15	1	rasa1b
gng13b	1.92489e-19	0.235382	0.776	0.907	4.05304e-15	1	gng13b
tbccd1	1.98525e-19	0.443283	0.015	0.043	4.18013e-15	1	tbccd1
gba2	2.01907e-19	0.646542	0.048	0.091	4.25136e-15	1	gba2
cox17	2.0851e-19	0.17582	0.457	0.664	4.39038e-15	1	cox17
nxpe3	2.19845e-19	0.440253	0.057	0.103	4.62906e-15	1	nxpe3
smap2	2.2975e-19	0.52398	0.094	0.153	4.83762e-15	1	smap2
atp5if1b	2.32739e-19	0.358565	0.711	0.882	4.90054e-15	1	atp5if1b
si:ch73-1a9.4	2.35329e-19	0.243563	0.073	0.126	4.95509e-15	1	si:ch73-1a9.4
CABZ01037298.1	2.36954e-19	0.202226	0.041	0.081	4.9893e-15	1	CABZ01037298.1
nrxn1b	2.37569e-19	0.298421	0.065	0.114	5.00225e-15	1	nrxn1b
ncam1b	2.39298e-19	0.260833	0.355	0.506	5.03866e-15	1	ncam1b
cnot6b	2.45724e-19	0.105755	0.055	0.101	5.17397e-15	1	cnot6b
ift27	2.54601e-19	0.268288	0.055	0.1	5.36088e-15	1	ift27
si:cabz01021426.2	2.55419e-19	0.424632	0.053	0.097	5.3781e-15	1	si:cabz01021426.2
fcer1g	2.56848e-19	1.70172	0.034	0.014	5.40819e-15	1	fcer1g
taok3b	2.61279e-19	0.161544	0.199	0.288	5.50148e-15	1	taok3b
elmo1	2.75334e-19	0.599136	0.584	0.69	5.79742e-15	1	elmo1
adgrb1a	2.75704e-19	0.253677	0.302	0.43	5.80523e-15	1	adgrb1a
cdadc1	2.8536e-19	0.458203	0.082	0.137	6.00853e-15	1	cdadc1
mink1	2.87597e-19	0.126847	0.233	0.329	6.05565e-15	1	mink1
fam78ba	3.16618e-19	0.241565	0.125	0.193	6.66671e-15	1	fam78ba
smcr8a	3.19903e-19	0.235323	0.023	0.055	6.73588e-15	1	smcr8a
mms19	3.30163e-19	0.35406	0.022	0.054	6.95191e-15	1	mms19
ptchd4	3.38916e-19	0.214029	0.243	0.345	7.13621e-15	1	ptchd4
atp6v0a2b	3.7324e-19	0.335836	0.017	0.046	7.85893e-15	1	atp6v0a2b
arhgef6	3.87404e-19	0.18398	0.082	0.136	8.15717e-15	1	arhgef6
ubxn4	3.92809e-19	0.142834	0.023	0.056	8.27098e-15	1	ubxn4
wdfy3	3.98522e-19	0.211591	0.44	0.624	8.39127e-15	1	wdfy3
pcdh1gc6	4.22647e-19	0.258334	0.101	0.161	8.89925e-15	1	pcdh1gc6
lemd3	4.38467e-19	0.246818	0.054	0.099	9.23236e-15	1	lemd3
CT583646.2	4.56768e-19	0.187029	0.021	0.053	9.61771e-15	1	CT583646.2
ENSDARG00000063555	4.87935e-19	0.23073	0.064	0.113	1.0274e-14	1	ENSDARG00000063555
zmym4	5.88372e-19	0.177132	0.057	0.103	1.23888e-14	1	zmym4
foxk1	6.0285e-19	0.273053	0.076	0.128	1.26936e-14	1	foxk1
brwd3	6.5116e-19	0.341186	0.074	0.126	1.37108e-14	1	brwd3
sfxn3	7.65445e-19	0.338446	0.066	0.115	1.61172e-14	1	sfxn3
cluap1	7.67843e-19	0.56898	0.188	0.283	1.61677e-14	1	cluap1
miga1	7.70275e-19	0.293492	0.099	0.158	1.62189e-14	1	miga1
cacna2d4b	7.81773e-19	0.44371	0.035	0.073	1.6461e-14	1	cacna2d4b
sdhc	7.91368e-19	0.199868	0.45	0.652	1.6663e-14	1	sdhc
mul1a	8.31676e-19	0.188349	0.041	0.081	1.75118e-14	1	mul1a
inpp4ab	8.86269e-19	0.688009	0.27	0.219	1.86613e-14	1	inpp4ab
sema6dl	9.12349e-19	1.10509	0.173	0.13	1.92104e-14	1	sema6dl
crcp	9.41362e-19	0.247991	0.038	0.076	1.98213e-14	1	crcp
nedd1	9.52085e-19	0.163806	0.01	0.034	2.00471e-14	1	nedd1
ybey.1	9.87594e-19	0.245729	0.031	0.067	2.07948e-14	1	ybey.1
unm-hu7910	1.00902e-18	0.218338	0.04	0.079	2.1246e-14	1	unm-hu7910
znf76	1.01989e-18	0.135324	0.034	0.071	2.14747e-14	1	znf76
sf3b1	1.04199e-18	0.143723	0.545	0.757	2.19401e-14	1	sf3b1
tctn2	1.04921e-18	0.318995	0.02	0.05	2.20923e-14	1	tctn2
kcna1a	1.05415e-18	0.48738	0.246	0.191	2.21962e-14	1	kcna1a
carmil3	1.06804e-18	0.409253	0.153	0.23	2.24887e-14	1	carmil3
setd1ba	1.07972e-18	0.446701	0.083	0.137	2.27346e-14	1	setd1ba
acyp1	1.08989e-18	0.184837	0.2	0.288	2.29487e-14	1	acyp1
trip6	1.0952e-18	0.130564	0.028	0.063	2.30606e-14	1	trip6
atrnl1a	1.14211e-18	0.621095	0.107	0.17	2.40483e-14	1	atrnl1a
si:ch211-226m16.2	1.14686e-18	0.247822	0.018	0.047	2.41483e-14	1	si:ch211-226m16.2
mhc1laa	1.16535e-18	0.150131	0.03	0.065	2.45376e-14	1	mhc1laa
ncam2	1.16612e-18	1.11528	0.083	0.049	2.45538e-14	1	ncam2
llgl2	1.17102e-18	0.269976	0.033	0.07	2.4657e-14	1	llgl2
wbp2	1.18039e-18	0.193926	0.43	0.615	2.48543e-14	1	wbp2
znf385a	1.24267e-18	0.676211	0.371	0.334	2.61657e-14	1	znf385a
tbc1d22a	1.24318e-18	0.570468	0.11	0.174	2.61765e-14	1	tbc1d22a
USP34	1.3148e-18	0.143358	0.04	0.078	2.76845e-14	1	USP34
tasp1	1.33745e-18	0.358607	0.117	0.182	2.81614e-14	1	tasp1
s100b	1.34117e-18	4.09931	0.01	0.001	2.82397e-14	1	s100b
kncn	1.35511e-18	1.28165	0.053	0.026	2.85333e-14	1	kncn
map3k12	1.43788e-18	0.273949	0.099	0.157	3.0276e-14	1	map3k12
si:ch211-81a5.1	1.54197e-18	0.351525	0.033	0.07	3.24676e-14	1	si:ch211-81a5.1
pgap6	1.61082e-18	0.242877	0.045	0.086	3.39174e-14	1	pgap6
ccdc84	1.72946e-18	0.366381	0.088	0.143	3.64155e-14	1	ccdc84
map11	1.73318e-18	0.356268	0.185	0.276	3.64939e-14	1	map11
dnajc4	1.79741e-18	0.420343	0.183	0.271	3.78464e-14	1	dnajc4
rilpl2	1.79864e-18	0.233397	0.011	0.036	3.78722e-14	1	rilpl2
bicd1a	1.81429e-18	0.120537	0.082	0.134	3.82017e-14	1	bicd1a
zgc:158291	1.8271e-18	0.470771	0.514	0.524	3.84715e-14	1	zgc:158291
RAB35	2.00595e-18	0.524836	0.077	0.129	4.22372e-14	1	RAB35
dusp12	2.11344e-18	0.163877	0.02	0.05	4.45005e-14	1	dusp12
epg5	2.31664e-18	0.229121	0.038	0.075	4.87792e-14	1	epg5
lrrtm2	2.32728e-18	0.331478	0.355	0.308	4.90033e-14	1	lrrtm2
iqsec2b	2.34211e-18	1.12146	0.068	0.038	4.93154e-14	1	iqsec2b
si:dkey-15h8.17	2.37573e-18	0.132282	0.038	0.075	5.00233e-14	1	si:dkey-15h8.17
coq5	2.41359e-18	0.588784	0.095	0.154	5.08206e-14	1	coq5
mxd1	2.44721e-18	0.337314	0.112	0.175	5.15285e-14	1	mxd1
ppt2	2.80762e-18	0.186999	0.089	0.144	5.91172e-14	1	ppt2
slc25a39	2.96675e-18	0.325172	0.088	0.142	6.2468e-14	1	slc25a39
tctex1d2	2.98644e-18	0.536	0.044	0.084	6.28824e-14	1	tctex1d2
tmem218	3.01379e-18	0.155346	0.012	0.037	6.34583e-14	1	tmem218
zdhhc20a	3.02906e-18	0.314076	0.021	0.051	6.378e-14	1	zdhhc20a
nubp1	3.06825e-18	0.492315	0.061	0.107	6.46051e-14	1	nubp1
atp5mea	3.1479e-18	0.309106	0.466	0.665	6.62823e-14	1	atp5mea
slc9a5	3.17144e-18	1.22089	0.281	0.254	6.67779e-14	1	slc9a5
kdm4aa	3.21261e-18	0.297941	0.081	0.134	6.76446e-14	1	kdm4aa
sbf1	3.28661e-18	0.232146	0.389	0.567	6.92028e-14	1	sbf1
znf1008	3.41539e-18	0.248856	0.056	0.101	7.19144e-14	1	znf1008
pcgf1	3.69327e-18	0.171758	0.022	0.053	7.77655e-14	1	pcgf1
RALGDS	3.70573e-18	0.869986	0.289	0.424	7.80278e-14	1	RALGDS
si:ch73-250a16.5	3.82361e-18	0.240954	0.036	0.073	8.05098e-14	1	si:ch73-250a16.5
zgc:153409	3.8378e-18	0.362052	0.73	0.878	8.08088e-14	1	zgc:153409
irs4a	3.84511e-18	0.134637	0.017	0.046	8.09626e-14	1	irs4a
bcat1	4.00537e-18	0.299338	0.218	0.314	8.4337e-14	1	bcat1
tbx5b	4.44378e-18	1.26298	0.039	0.017	9.35682e-14	1	tbx5b
comtb	4.6046e-18	2.41816	0.015	0.003	9.69545e-14	1	comtb
CABZ01044281.1	4.60958e-18	0.557364	0.318	0.464	9.70594e-14	1	CABZ01044281.1
klf7a	4.66409e-18	0.101215	0.287	0.397	9.82071e-14	1	klf7a
ftr51	4.83057e-18	0.166752	0.034	0.07	1.01712e-13	1	ftr51
snx3	4.96679e-18	0.214466	0.453	0.654	1.04581e-13	1	snx3
dnajb4	4.97588e-18	0.286844	0.158	0.233	1.04772e-13	1	dnajb4
slc25a33	5.07807e-18	0.171641	0.376	0.513	1.06924e-13	1	slc25a33
bcl2a	5.10036e-18	0.827495	0.252	0.208	1.07393e-13	1	bcl2a
g6pc3	5.10381e-18	0.4542	0.032	0.066	1.07466e-13	1	g6pc3
bdh1	5.1239e-18	0.182816	0.058	0.103	1.07889e-13	1	bdh1
pms1	5.14043e-18	0.289011	0.02	0.05	1.08237e-13	1	pms1
znf1134	5.16043e-18	0.153838	0.074	0.123	1.08658e-13	1	znf1134
oplah	5.16299e-18	0.478012	0.049	0.091	1.08712e-13	1	oplah
reep3a	5.26851e-18	0.248288	0.041	0.079	1.10934e-13	1	reep3a
CU984600.1	5.58024e-18	1.87204	0.079	0.048	1.17498e-13	1	CU984600.1
itchb	5.63962e-18	0.101015	0.044	0.084	1.18748e-13	1	itchb
pdhb	5.72725e-18	0.256384	0.406	0.592	1.20593e-13	1	pdhb
FQ323119.1	5.83181e-18	2.67875	0.025	0.009	1.22795e-13	1	FQ323119.1
RIMBP2	5.93359e-18	0.310376	0.14	0.209	1.24938e-13	1	RIMBP2
scarb1	5.97719e-18	0.210135	0.027	0.059	1.25856e-13	1	scarb1
ptprz1b	6.26862e-18	0.665031	0.158	0.112	1.31992e-13	1	ptprz1b
si:dkey-20i20.2	6.27864e-18	0.197859	0.026	0.058	1.32203e-13	1	si:dkey-20i20.2
fdx1	6.28187e-18	0.223031	0.173	0.252	1.32271e-13	1	fdx1
abcc10	6.60063e-18	0.191849	0.037	0.074	1.38983e-13	1	abcc10
irs2a	7.19359e-18	0.553505	0.434	0.401	1.51468e-13	1	irs2a
si:dkey-93n13.1	7.38293e-18	0.37042	0.045	0.085	1.55455e-13	1	si:dkey-93n13.1
rybpb	7.71014e-18	0.229795	0.299	0.425	1.62345e-13	1	rybpb
ttc19	7.76713e-18	0.251547	0.159	0.235	1.63545e-13	1	ttc19
gorasp1a	7.87904e-18	0.497636	0.185	0.27	1.65901e-13	1	gorasp1a
pdcd4b	7.91828e-18	0.114156	0.382	0.518	1.66727e-13	1	pdcd4b
bag6l	8.77469e-18	0.605151	0.086	0.141	1.8476e-13	1	bag6l
cacna1da	8.79473e-18	0.36972	0.156	0.231	1.85182e-13	1	cacna1da
mob2b	8.81602e-18	0.337583	0.083	0.135	1.8563e-13	1	mob2b
kcnma1a	9.20848e-18	0.316549	0.42	0.592	1.93894e-13	1	kcnma1a
rarga	9.3663e-18	0.319209	0.129	0.195	1.97217e-13	1	rarga
ada	9.547e-18	0.193004	0.01	0.034	2.01022e-13	1	ada
si:ch73-112l6.1	9.73084e-18	0.239535	0.024	0.055	2.04893e-13	1	si:ch73-112l6.1
ggh	1.01204e-17	0.103799	0.022	0.053	2.13095e-13	1	ggh
si:ch1073-440b2.1	1.02778e-17	0.346469	0.14	0.209	2.16409e-13	1	si:ch1073-440b2.1
CABZ01113192.1	1.06139e-17	0.269273	0.443	0.633	2.23487e-13	1	CABZ01113192.1
dennd1a	1.06771e-17	0.438097	0.027	0.059	2.24818e-13	1	dennd1a
plcg2	1.08525e-17	0.22125	0.05	0.091	2.28511e-13	1	plcg2
si:ch211-258f14.2	1.14048e-17	0.169746	0.088	0.14	2.4014e-13	1	si:ch211-258f14.2
nr3c1	1.14766e-17	0.28409	0.383	0.549	2.41651e-13	1	nr3c1
akap12a	1.14871e-17	0.834745	0.101	0.064	2.41873e-13	1	akap12a
nrarpb	1.15711e-17	0.44026	0.027	0.059	2.4364e-13	1	nrarpb
kcnn1a	1.1665e-17	0.348665	0.339	0.487	2.45617e-13	1	kcnn1a
ypel1	1.16927e-17	0.398744	0.169	0.251	2.46201e-13	1	ypel1
si:dkeyp-115d7.2	1.20364e-17	0.255886	0.04	0.077	2.53439e-13	1	si:dkeyp-115d7.2
OSCP1	1.20585e-17	0.309814	0.033	0.068	2.53903e-13	1	OSCP1
igf2r	1.21402e-17	0.478249	0.159	0.237	2.55625e-13	1	igf2r
trim2b	1.27297e-17	0.270322	0.149	0.221	2.68037e-13	1	trim2b
ern1	1.30031e-17	0.414686	0.084	0.137	2.73794e-13	1	ern1
XKR7	1.38975e-17	0.124278	0.04	0.077	2.92626e-13	1	XKR7
iqcc	1.39614e-17	0.147884	0.015	0.042	2.93971e-13	1	iqcc
znf1094	1.40759e-17	0.138807	0.031	0.065	2.96381e-13	1	znf1094
mpzl1l	1.49644e-17	0.151283	0.016	0.043	3.15091e-13	1	mpzl1l
hyal2b	1.55608e-17	0.318682	0.026	0.058	3.27647e-13	1	hyal2b
pcdh2aa15	1.65176e-17	0.104063	0.039	0.076	3.47794e-13	1	pcdh2aa15
BSN	1.66691e-17	0.590813	0.571	0.642	3.50986e-13	1	BSN
lsm11	1.67358e-17	0.169362	0.012	0.037	3.5239e-13	1	lsm11
ankrd10a	1.71989e-17	0.44641	0.067	0.113	3.6214e-13	1	ankrd10a
neu1	1.76279e-17	0.110183	0.033	0.068	3.71173e-13	1	neu1
rc3h2	1.8059e-17	0.141259	0.11	0.17	3.8025e-13	1	rc3h2
chd1l	1.88028e-17	0.208101	0.022	0.052	3.95913e-13	1	chd1l
dgat1a	2.16403e-17	0.223442	0.051	0.093	4.55659e-13	1	dgat1a
tfdp1b	2.17718e-17	0.154924	0.012	0.037	4.58427e-13	1	tfdp1b
nbeab	2.39451e-17	1.06102	0.227	0.188	5.04187e-13	1	nbeab
myo16	2.43352e-17	0.449263	0.046	0.086	5.12401e-13	1	myo16
adcy6a	2.61289e-17	0.287988	0.224	0.32	5.5017e-13	1	adcy6a
slc1a5	2.76514e-17	0.532523	0.028	0.06	5.82227e-13	1	slc1a5
kmt2ca	2.79295e-17	0.239563	0.42	0.584	5.88083e-13	1	kmt2ca
sox9a	2.89365e-17	0.192687	0.006	0.027	6.09288e-13	1	sox9a
necab2	2.91634e-17	0.605468	0.519	0.566	6.14064e-13	1	necab2
smad4b	2.93825e-17	0.133526	0.025	0.056	6.18678e-13	1	smad4b
vclb	2.94257e-17	0.228209	0.012	0.036	6.19587e-13	1	vclb
FAM163A	3.00665e-17	0.726437	0.101	0.064	6.33079e-13	1	FAM163A
si:ch73-290k24.6	3.08955e-17	0.240294	0.085	0.138	6.50535e-13	1	si:ch73-290k24.6
zgc:172106	3.16085e-17	0.281973	0.016	0.042	6.65548e-13	1	zgc:172106
bcor	3.30521e-17	0.403784	0.139	0.209	6.95945e-13	1	bcor
si:ch211-281l24.3	3.36237e-17	0.256846	0.406	0.568	7.07981e-13	1	si:ch211-281l24.3
edrf1	3.38777e-17	0.386487	0.09	0.143	7.13329e-13	1	edrf1
scn8aa	3.40014e-17	0.38789	0.675	0.792	7.15934e-13	1	scn8aa
ssx2ipa	3.54837e-17	0.693338	0.103	0.161	7.47144e-13	1	ssx2ipa
ENSDARG00000100700	3.58949e-17	0.712011	0.018	0.045	7.55804e-13	1	ENSDARG00000100700
si:ch211-245h14.1	3.65952e-17	0.295728	0.039	0.076	7.70549e-13	1	si:ch211-245h14.1
LO017650.1	3.70171e-17	1.75873	0.066	0.038	7.79433e-13	1	LO017650.1
piezo2a.2	3.72367e-17	0.150941	0.009	0.031	7.84056e-13	1	piezo2a.2
zgc:110843	3.83971e-17	0.371729	0.077	0.126	8.08489e-13	1	zgc:110843
si:dkeyp-68b7.7.1	4.14375e-17	0.243886	0.035	0.069	8.72508e-13	1	si:dkeyp-68b7.7.1
mark4a	4.37422e-17	0.341754	0.1	0.156	9.21036e-13	1	mark4a
ccdc28b	4.56572e-17	0.125648	0.011	0.034	9.61357e-13	1	ccdc28b
[truncated: 69,393 more rows]
