# Supplementary material for: Zebrafish optic nerve injury results in systemic retinal ganglion cell dedifferentiation
Source: PLoS Genet. 2025 Sep 19;21(9):e1011879. doi: 10.1371/journal.pgen.1011879 (PMC12459811; doi:10.1371/journal.pgen.1011879)
Supplement: S3 Table — Statistical analysis determining differentially expressed genes found within each subclustered subtype 3 RGC, including GO and KEGG analysis, if found statistically significant. (XLSX) [file pgen.1011879.s003.xlsx]

## Sheet: Supplemental_Table_3_recluster
p_val	avg_log2FC	pct.1	pct.2	p_val_adj	cluster	gene
6.79e-133	1.52584	0.911	0.463	1.43e-128	A	pdgfra
3.27e-111	1.75941	0.825	0.376	6.88e-107	A	pyyb
3.09e-106	1.70308	0.811	0.416	6.51e-102	A	cd82a
1.5e-94	1.21016	0.924	0.511	3.16e-90	A	fn1a
1.05e-93	1.05907	0.943	0.564	2.21e-89	A	pdgfba
3.55e-89	1.10392	0.916	0.531	7.48e-85	A	mapk1
1.55e-87	0.78305	0.997	0.838	3.27e-83	A	sncga
3.9e-84	0.577158	0.666	0.217	8.22e-80	A	meis2a
1.78e-76	0.998435	0.956	0.63	3.76e-72	A	sall1b
1.47e-73	1.02359	0.893	0.49	3.09e-69	A	scinla
7.08e-69	-2.04435	0.997	1	1.49e-64	A	pde6ha
3.51e-67	0.672126	0.999	0.822	7.39e-63	A	cyth1a.1
1.1e-66	1.39288	0.622	0.269	2.31e-62	A	hgfb
2.12e-66	-2.06828	0.982	0.995	4.46e-62	A	arr3a
1.09e-65	-2.1458	0.94	0.968	2.29e-61	A	gngt2a
1.52e-63	-1.93636	0.996	0.999	3.2e-59	A	rbp4l
4.45e-62	1.01146	0.806	0.453	9.36e-58	A	elovl1a
7.51e-62	-1.8686	0.962	0.982	1.58e-57	A	guca1c
8.87e-61	0.915066	0.87	0.53	1.87e-56	A	cd99
1.75e-60	0.688078	0.992	0.87	3.69e-56	A	kmt2a
5.63e-60	2.83674	0.491	0.188	1.19e-55	A	hapln1a
5.71e-60	-2.10689	0.933	0.964	1.2e-55	A	gngt2b
3.38e-58	-1.98846	0.94	0.969	7.13e-54	A	es1
3.64e-58	0.303981	1	0.985	7.66e-54	A	eef2b
9.66e-57	0.371936	1	0.971	2.03e-52	A	syt11a
1.45e-56	0.734248	0.922	0.57	3.06e-52	A	rasgef1bb
1.83e-56	1.19974	0.685	0.352	3.86e-52	A	pmela
8.75e-55	0.343263	1	0.979	1.84e-50	A	rps17
1.55e-54	2.24138	0.272	0.052	3.25e-50	A	si:ch211-234p6.5
5.61e-54	0.269348	1	0.996	1.18e-49	A	eef1a1l1
2.18e-52	0.63696	0.853	0.527	4.58e-48	A	gria2b
9.01e-52	-2.20809	0.764	0.863	1.9e-47	A	gnat2
5.14e-51	-1.96599	0.78	0.868	1.08e-46	A	gnb3b
5.35e-50	0.849089	0.606	0.264	1.13e-45	A	cebpa
8.04e-50	1.68714	0.408	0.144	1.69e-45	A	cdh26.1
1.26e-49	0.782442	0.845	0.508	2.66e-45	A	map3k7cl
6.75e-49	0.859829	0.776	0.44	1.42e-44	A	cacna1fb
1.2e-48	-1.99243	0.811	0.88	2.53e-44	A	pde6c
1.28e-48	0.324338	1	0.975	2.69e-44	A	rpl5a
1.57e-48	0.916669	0.741	0.449	3.31e-44	A	rbms2b
3.93e-48	0.91835	0.715	0.396	8.28e-44	A	rai14
4.18e-48	0.266857	1	0.996	8.8e-44	A	rps12
2.07e-47	0.736091	0.889	0.564	4.36e-43	A	zgc:100829
3.66e-47	0.730059	0.902	0.599	7.7e-43	A	afap1l1b
1.23e-46	-0.999681	0.994	0.967	2.59e-42	A	calm1a
1.53e-46	0.340064	0.999	0.963	3.22e-42	A	vdac2
3.77e-46	0.647148	0.956	0.689	7.94e-42	A	csrnp1a
1.43e-45	-0.346946	1	0.999	3e-41	A	ckbb
2e-45	-2.34567	0.457	0.643	4.2e-41	A	id4
2.14e-45	0.567532	0.999	0.781	4.51e-41	A	uap1
8.6e-45	0.551304	0.957	0.735	1.81e-40	A	flnca
1.71e-44	-1.87867	0.727	0.837	3.6e-40	A	si:ch1073-469d17.2
5.58e-44	0.838439	0.894	0.656	1.18e-39	A	gtpbp1
2.98e-43	0.665876	0.85	0.568	6.27e-39	A	myo1ea
3.01e-43	0.319399	1	0.98	6.34e-39	A	eef1b2
3.58e-43	1.59733	0.394	0.15	7.53e-39	A	hrh3
1.33e-42	-2.0066	0.734	0.821	2.81e-38	A	rcvrn3
1.52e-42	1.15168	0.552	0.277	3.2e-38	A	runx1
2.05e-42	-0.575308	1	0.999	4.32e-38	A	ptmab
3.03e-42	0.978649	0.69	0.416	6.38e-38	A	akap13
3.51e-42	-2.00394	0.728	0.834	7.39e-38	A	pdcb
2.13e-41	1.12029	0.569	0.299	4.49e-37	A	igf2bp2a
3.98e-41	0.751411	0.834	0.546	8.38e-37	A	atf5a
4.42e-41	0.231087	1	0.992	9.3e-37	A	eef1g
4.94e-41	-1.15308	0.639	0.773	1.04e-36	A	ca10a
5.57e-41	0.339257	0.999	0.953	1.17e-36	A	ola1
1.05e-40	0.833312	0.686	0.401	2.22e-36	A	ttc27
1.48e-40	-0.602365	0.995	0.959	3.12e-36	A	spock3
3.02e-40	0.496885	0.994	0.841	6.36e-36	A	gsna
4.94e-40	0.522252	0.98	0.774	1.04e-35	A	tmem255a
6.2e-40	0.569932	0.977	0.77	1.3e-35	A	epn2
1.1e-39	0.552404	0.971	0.723	2.32e-35	A	sh3bp5b
1.32e-39	0.537023	0.982	0.8	2.77e-35	A	map1sb
1.7e-39	0.559541	0.935	0.662	3.57e-35	A	lmcd1
2e-39	1.32405	0.445	0.197	4.22e-35	A	glipr2l
2.03e-39	0.360781	0.997	0.935	4.28e-35	A	eif3ba
2.78e-39	0.259849	1	0.995	5.86e-35	A	rplp0
3.36e-39	0.329639	1	0.986	7.08e-35	A	ppiaa
5.86e-39	0.224229	1	0.996	1.23e-34	A	rplp2l
1.38e-38	0.227146	1	0.993	2.9e-34	A	rps3a
2.35e-38	0.545717	0.986	0.825	4.95e-34	A	TTC9
2.49e-38	0.271218	1	0.988	5.24e-34	A	rpl3
3.18e-38	0.497115	0.997	0.85	6.69e-34	A	dnajc6
6.54e-38	0.992065	0.792	0.558	1.38e-33	A	atp1b1b
1.01e-37	0.512033	0.844	0.503	2.13e-33	A	hbegfb
1.02e-37	0.649694	0.724	0.425	2.15e-33	A	csrp1a
1.24e-37	0.520057	0.955	0.719	2.62e-33	A	zgc:153911
1.72e-37	0.517166	0.991	0.822	3.61e-33	A	reep1
1.78e-37	0.608567	0.936	0.688	3.76e-33	A	tuba8l3
8.87e-37	0.402723	0.996	0.89	1.87e-32	A	nars1
1.2e-36	0.393659	1	0.906	2.53e-32	A	grb2b
1.3e-36	0.392644	1	0.976	2.73e-32	A	elavl4
1.5e-36	0.22496	1	0.995	3.17e-32	A	rps9
1.89e-36	0.714769	0.761	0.479	3.99e-32	A	s1pr1
2.21e-36	0.627969	0.889	0.611	4.65e-32	A	si:dkey-222f8.3
2.22e-36	0.463051	0.999	0.833	4.68e-32	A	si:dkeyp-27c8.2
2.68e-36	-1.93573	0.462	0.638	5.64e-32	A	oaz2a
6.81e-36	0.213633	0.999	0.988	1.43e-31	A	tpt1
9.63e-36	0.721339	0.754	0.501	2.03e-31	A	magi3b
1.64e-35	0.772255	0.608	0.327	3.45e-31	A	neurod6b
2.09e-35	-1.05343	0.897	0.894	4.39e-31	A	olfm1b
2.13e-35	0.519781	0.97	0.651	4.49e-31	A	tagln2
2.6e-35	0.465046	0.992	0.858	5.48e-31	A	zgc:153115
3.8e-35	0.386158	0.999	0.928	8e-31	A	schip1
4.2e-35	0.160301	1	1	8.84e-31	A	hsp90ab1
4.35e-35	0.461948	0.991	0.789	9.15e-31	A	nipa2
5.51e-35	0.540081	0.966	0.724	1.16e-30	A	aatkb
1.59e-34	0.546311	0.919	0.67	3.34e-30	A	zgc:165573
2.09e-34	-0.810072	1	0.994	4.39e-30	A	btg1
3.23e-34	-2.32681	0.222	0.444	6.8e-30	A	mpp6b
3.26e-34	0.227478	1	0.99	6.87e-30	A	rack1
4.93e-34	-3.0891	0.222	0.436	1.04e-29	A	ppp1r14c
7.31e-34	0.401191	1	0.853	1.54e-29	A	vmp1
9.16e-34	0.217455	1	0.992	1.93e-29	A	rpl15
9.45e-34	0.207945	1	0.995	1.99e-29	A	rps4x
1.23e-33	0.511875	0.937	0.69	2.59e-29	A	elovl1b
1.38e-33	-2.08578	0.554	0.682	2.9e-29	A	si:dkey-97a13.12
1.43e-33	0.414427	0.996	0.882	3.02e-29	A	stox2a
1.69e-33	0.228939	1	0.986	3.55e-29	A	rps27.2
1.71e-33	0.538474	0.89	0.634	3.6e-29	A	lhfpl2a
2.29e-33	0.420304	0.997	0.875	4.83e-29	A	apba2b
2.89e-33	0.366544	0.961	0.725	6.08e-29	A	sdc4
4.28e-33	0.83109	0.669	0.397	9.02e-29	A	prdm1a
6.63e-33	0.489327	0.951	0.672	1.4e-28	A	tax1bp3
7.38e-33	0.700652	0.612	0.345	1.55e-28	A	arhgap42a
8.46e-33	0.410298	0.994	0.853	1.78e-28	A	ccdc92
9.06e-33	0.408125	0.989	0.803	1.91e-28	A	si:ch73-335l21.4
1.18e-32	0.30546	1	0.957	2.49e-28	A	ptp4a1
1.35e-32	0.578153	0.912	0.683	2.84e-28	A	zgc:175088
1.58e-32	-1.61287	0.611	0.729	3.32e-28	A	nrn1a
2.15e-32	0.802616	0.608	0.344	4.53e-28	A	FAM135B
2.79e-32	0.525096	0.928	0.716	5.87e-28	A	cep170aa
2.87e-32	0.497889	0.903	0.623	6.04e-28	A	f3a
4.97e-32	0.94591	0.5	0.267	1.05e-27	A	si:dkey-238i5.2
4.98e-32	-2.113	0.48	0.638	1.05e-27	A	ckmt2a
5.72e-32	-1.55838	0.865	0.813	1.2e-27	A	zfhx3
7.39e-32	0.231957	1	0.989	1.56e-27	A	rps18
7.64e-32	0.447662	0.995	0.841	1.61e-27	A	nacad
8.94e-32	0.308829	0.999	0.948	1.88e-27	A	mibp2
9.52e-32	0.490018	0.963	0.766	2.01e-27	A	hdlbpa
9.89e-32	0.436245	0.987	0.795	2.08e-27	A	dusp5
1.04e-31	-1.95117	0.66	0.767	2.2e-27	A	rcvrn2
1.54e-31	0.363639	0.999	0.942	3.25e-27	A	baz2ba
1.61e-31	-2.05992	0.436	0.592	3.39e-27	A	zfhx4
1.82e-31	0.607749	0.796	0.538	3.82e-27	A	fam131ba
1.92e-31	0.377962	0.994	0.864	4.04e-27	A	vma21
2.02e-31	-2.86574	0.276	0.471	4.26e-27	A	cox4i2
2.08e-31	-1.80815	0.841	0.863	4.38e-27	A	si:ch73-1a9.3
2.93e-31	0.505048	0.883	0.621	6.17e-27	A	leng9
3.57e-31	0.536708	0.825	0.564	7.51e-27	A	kitb
4.4e-31	-0.587019	1	0.985	9.26e-27	A	jun
4.93e-31	0.165528	1	0.995	1.04e-26	A	uba52
7.35e-31	0.589539	0.781	0.502	1.55e-26	A	cd276
7.59e-31	0.417077	1	0.869	1.6e-26	A	stk35l
7.67e-31	-1.84967	0.309	0.515	1.62e-26	A	myclb
1.21e-30	0.301023	1	0.965	2.54e-26	A	si:dkey-276j7.1
1.21e-30	0.182617	1	0.994	2.56e-26	A	rps8a
1.27e-30	-0.8125	1	1	2.67e-26	A	zgc:158463
1.32e-30	0.424558	0.975	0.762	2.77e-26	A	si:ch73-138n13.1
1.37e-30	0.440004	0.971	0.798	2.88e-26	A	alcamb
1.77e-30	-1.17523	0.868	0.868	3.72e-26	A	pbx1a
1.82e-30	0.406193	0.999	0.921	3.84e-26	A	BX284638.2
1.87e-30	0.534981	0.836	0.577	3.93e-26	A	mob2a
2.18e-30	0.461675	0.962	0.726	4.6e-26	A	sdr16c5b
4.23e-30	0.416818	0.992	0.811	8.91e-26	A	ap1ar
5.31e-30	0.792889	0.568	0.334	1.12e-25	A	magixa
7.39e-30	0.469262	0.714	0.427	1.56e-25	A	phlda3
8.04e-30	0.772361	0.618	0.37	1.69e-25	A	pkn1a
8.28e-30	0.370994	0.984	0.867	1.74e-25	A	camk2n1a
8.82e-30	0.55765	0.858	0.597	1.86e-25	A	fthl31
8.99e-30	0.50762	0.909	0.672	1.89e-25	A	eprs1
9.31e-30	-1.29583	0.916	0.925	1.96e-25	A	hsp90aa1.2
1.11e-29	0.597011	0.921	0.699	2.34e-25	A	si:cabz01102082.1
1.14e-29	0.390894	0.999	0.854	2.41e-25	A	capns1b
1.17e-29	-1.70435	0.62	0.719	2.45e-25	A	pax6a
1.41e-29	0.331846	0.999	0.9	2.97e-25	A	FO082781.1
1.86e-29	0.445255	0.975	0.757	3.91e-25	A	slc44a2
2.15e-29	1.06019	0.402	0.188	4.54e-25	A	thsd7bb
3.27e-29	0.183386	1	0.996	6.88e-25	A	rpl7
3.32e-29	0.282387	1	0.946	6.99e-25	A	cct4
3.45e-29	0.488019	0.921	0.657	7.27e-25	A	rras2
4.13e-29	0.247435	1	0.996	8.7e-25	A	rtn1a
4.32e-29	0.467156	0.904	0.681	9.09e-25	A	lepr
4.37e-29	0.553823	0.742	0.494	9.2e-25	A	bbc3
4.45e-29	0.58847	0.684	0.42	9.37e-25	A	si:dkey-38p12.3
4.54e-29	0.539851	0.693	0.436	9.56e-25	A	msi2a
5.91e-29	0.40575	0.691	0.427	1.24e-24	A	hbegfa
6.42e-29	0.892963	0.46	0.237	1.35e-24	A	nhsl1b
7.26e-29	-1.88247	0.528	0.668	1.53e-24	A	pax6b
7.61e-29	0.341142	0.999	0.897	1.6e-24	A	kif3cb
8.79e-29	1.12031	0.364	0.163	1.85e-24	A	bin2b
1.19e-28	0.409026	0.838	0.549	2.5e-24	A	phyhipla
1.87e-28	0.265148	0.853	0.595	3.95e-24	A	tshz2
1.93e-28	0.621225	0.778	0.542	4.06e-24	A	sall2
2e-28	0.931731	0.336	0.143	4.21e-24	A	tmeff2b
2.11e-28	0.40072	0.892	0.597	4.45e-24	A	msi1
2.3e-28	0.406485	0.961	0.76	4.85e-24	A	riok1
1.09e-27	0.4298	0.976	0.813	2.29e-23	A	dusp8a
1.14e-27	0.298985	1	0.93	2.4e-23	A	sox11b
1.15e-27	0.281454	1	0.974	2.43e-23	A	appa
1.19e-27	0.614272	0.703	0.444	2.51e-23	A	cracr2ab
1.2e-27	0.299233	1	0.957	2.53e-23	A	si:dkey-280e21.3
1.33e-27	0.568241	0.804	0.561	2.8e-23	A	serpinb1l3
1.93e-27	0.662528	0.688	0.451	4.07e-23	A	limk2
2.15e-27	-2.17986	0.387	0.551	4.53e-23	A	nme2a
2.33e-27	0.397223	1	0.843	4.91e-23	A	nefma
3.4e-27	0.400509	0.987	0.818	7.16e-23	A	ctsba
5.57e-27	0.441879	0.785	0.548	1.17e-22	A	tspan18a
6.72e-27	0.5224	0.302	0.116	1.41e-22	A	cbln2b
6.85e-27	-2.42488	0.264	0.448	1.44e-22	A	si:dkey-126g1.9
1.25e-26	0.187331	1	0.995	2.63e-22	A	rps7
1.32e-26	0.174042	1	0.995	2.78e-22	A	rps19
1.35e-26	0.482964	0.899	0.691	2.85e-22	A	slc6a15
1.59e-26	1.23037	0.277	0.109	3.35e-22	A	smad5
2.08e-26	-0.907208	0.969	0.948	4.39e-22	A	cst3
2.09e-26	0.482625	0.913	0.687	4.41e-22	A	prkx
2.18e-26	0.185789	1	0.994	4.59e-22	A	rps2
3.1e-26	0.278441	0.979	0.847	6.52e-22	A	fam107b
3.4e-26	0.346564	0.996	0.885	7.16e-22	A	kif3a
3.69e-26	-1.63727	0.671	0.723	7.77e-22	A	syt2a
3.73e-26	0.522018	0.872	0.631	7.86e-22	A	adam9
3.95e-26	0.377146	0.989	0.798	8.31e-22	A	rhoca
4.68e-26	0.293498	0.979	0.761	9.84e-22	A	sqstm1
5.74e-26	0.539648	0.827	0.618	1.21e-21	A	apba1b
6.44e-26	0.505338	0.805	0.55	1.36e-21	A	mfsd6b
6.46e-26	0.303264	1	0.955	1.36e-21	A	ywhaz
6.74e-26	1.13387	0.392	0.192	1.42e-21	A	rhoub
6.87e-26	-0.497275	0.984	0.944	1.45e-21	A	atp5if1b
7.14e-26	0.634186	0.686	0.461	1.5e-21	A	psat1
7.78e-26	-1.39759	0.752	0.784	1.64e-21	A	chchd10
8.21e-26	-2.71531	0.382	0.522	1.73e-21	A	isl2b
8.93e-26	0.564988	0.812	0.583	1.88e-21	A	si:dkey-19b23.8
9.58e-26	1.42196	0.244	0.089	2.02e-21	A	wasf2
1.26e-25	0.755221	0.591	0.381	2.66e-21	A	slc12a9
1.87e-25	0.604883	0.642	0.406	3.93e-21	A	ftr43
1.93e-25	0.543002	0.809	0.587	4.05e-21	A	rtcb
1.94e-25	0.19565	1	0.987	4.09e-21	A	rps3
2.37e-25	0.142849	1	0.993	5e-21	A	rps25
2.46e-25	-1.94213	0.414	0.572	5.18e-21	A	CABP4
2.63e-25	0.297281	0.996	0.869	5.55e-21	A	zgc:77784
2.7e-25	0.524985	0.719	0.476	5.69e-21	A	neflb
3.46e-25	0.327187	0.997	0.935	7.29e-21	A	islr2
3.47e-25	0.36957	0.981	0.812	7.3e-21	A	pdcd6ip
4.2e-25	0.434545	0.94	0.709	8.84e-21	A	dysf
4.74e-25	-2.1477	0.136	0.32	9.97e-21	A	pcdh9
4.9e-25	-0.865036	0.767	0.792	1.03e-20	A	ndrg2
5.24e-25	0.353618	0.986	0.848	1.1e-20	A	dync1li1
5.43e-25	0.551282	0.708	0.476	1.14e-20	A	bcan
5.86e-25	-0.889447	0.95	0.88	1.23e-20	A	atp2b3b
6.54e-25	0.278899	0.979	0.743	1.38e-20	A	kidins220a
6.97e-25	-1.63886	0.576	0.685	1.47e-20	A	si:ch211-81a5.8
6.99e-25	0.346544	0.99	0.846	1.47e-20	A	si:dkey-7n6.2
7.47e-25	-1.0767	0.85	0.871	1.57e-20	A	rsrp1
8.34e-25	0.848135	0.359	0.172	1.76e-20	A	lrrc8c
8.83e-25	-1.84987	0.491	0.618	1.86e-20	A	camk1gb
8.93e-25	0.359137	0.967	0.787	1.88e-20	A	phf20a
9.46e-25	-1.94102	0.518	0.656	1.99e-20	A	rp1l1b
1.05e-24	0.414624	0.975	0.77	2.21e-20	A	nudt9
1.06e-24	0.465316	0.894	0.647	2.24e-20	A	praf2
1.64e-24	0.407432	0.97	0.821	3.45e-20	A	mri1
1.8e-24	0.150971	1	0.996	3.79e-20	A	rpl23
2.11e-24	-1.85046	0.469	0.591	4.45e-20	A	grk7a
2.14e-24	0.424284	0.908	0.697	4.51e-20	A	atp11a
2.25e-24	0.396044	0.976	0.79	4.74e-20	A	LEPROTL1
2.51e-24	0.383005	0.893	0.678	5.28e-20	A	gramd4b
2.67e-24	-1.62519	0.443	0.574	5.61e-20	A	pcp4a
2.72e-24	0.490325	0.73	0.516	5.72e-20	A	lzts2a
3.36e-24	0.534065	0.587	0.345	7.08e-20	A	itga5
3.61e-24	0.546775	0.805	0.562	7.61e-20	A	fthl28
3.65e-24	0.350988	0.966	0.786	7.68e-20	A	si:ch211-180f4.1
3.82e-24	0.454493	0.899	0.653	8.05e-20	A	lrrc20
4.84e-24	-0.623584	0.971	0.936	1.02e-19	A	itm2ba
5.15e-24	0.594692	0.634	0.416	1.08e-19	A	pi4k2a
5.17e-24	0.373092	0.995	0.836	1.09e-19	A	fam219aa
5.52e-24	0.175283	1	0.994	1.16e-19	A	rpl36a
6.26e-24	0.17752	1	0.988	1.32e-19	A	rps10
7.1e-24	0.447692	0.844	0.615	1.49e-19	A	tspan17
7.29e-24	0.343288	0.992	0.862	1.53e-19	A	mcf2l2
8.01e-24	0.438616	0.909	0.657	1.69e-19	A	errfi1a
8.77e-24	0.305565	0.996	0.942	1.85e-19	A	cdkn1bb
1.08e-23	0.312518	1	0.925	2.27e-19	A	klf6a
1.13e-23	0.147019	0.999	0.993	2.38e-19	A	rpsa
1.48e-23	-1.60916	0.646	0.722	3.12e-19	A	bhlhe40
1.57e-23	-1.66881	0.576	0.686	3.3e-19	A	rbp3
2.01e-23	0.607023	0.657	0.439	4.23e-19	A	zgc:114174
2.02e-23	0.160805	1	0.992	4.26e-19	A	rps15a
2.15e-23	0.196762	1	0.982	4.52e-19	A	rps6
2.94e-23	0.362459	0.957	0.756	6.19e-19	A	nucb1
3.37e-23	0.317269	0.999	0.917	7.09e-19	A	uba1
3.71e-23	0.372201	0.985	0.812	7.81e-19	A	tagln3b
4.75e-23	1.02044	0.431	0.242	1e-18	A	si:ch211-153l6.6
4.83e-23	0.26166	1	0.988	1.02e-18	A	tubb4b
7.7e-23	0.691443	0.572	0.343	1.62e-18	A	phlda2
7.86e-23	0.5164	0.724	0.5	1.65e-18	A	pmt
8.18e-23	0.83733	0.441	0.245	1.72e-18	A	tspan2b
1.22e-22	-1.72893	0.3	0.469	2.58e-18	A	foxo1a
1.89e-22	-1.96976	0.761	0.794	3.99e-18	A	btg2
2.03e-22	-1.83967	0.53	0.632	4.28e-18	A	cplx4a
2.1e-22	0.325219	0.999	0.876	4.42e-18	A	abcf1
2.3e-22	0.295638	0.909	0.699	4.84e-18	A	pcdh7a
2.32e-22	0.559604	0.576	0.359	4.89e-18	A	aacs
2.54e-22	0.374077	0.839	0.596	5.36e-18	A	lima1a
2.71e-22	-2.14411	0.424	0.549	5.7e-18	A	ndrg1b
3.15e-22	0.262342	0.999	0.964	6.63e-18	A	ash1l
4.48e-22	0.597005	0.529	0.309	9.44e-18	A	gjd1a
4.56e-22	0.378302	0.94	0.746	9.61e-18	A	cap2
4.61e-22	-0.905882	0.632	0.715	9.71e-18	A	si:dkey-46i9.1
4.89e-22	0.208167	0.997	0.938	1.03e-17	A	nap1l1
5.7e-22	-2.17577	0.191	0.359	1.2e-17	A	psd2
6.34e-22	0.399629	0.969	0.79	1.34e-17	A	zgc:162944
7.58e-22	-1.71608	0.555	0.662	1.6e-17	A	slc24a2
8.65e-22	0.21053	0.935	0.703	1.82e-17	A	hdac9b
9.41e-22	0.149319	1	0.992	1.98e-17	A	rpl18a
9.76e-22	0.381069	0.927	0.702	2.06e-17	A	ubfd1
1.03e-21	0.548987	0.611	0.395	2.17e-17	A	kirrel1b
1.35e-21	-1.89994	0.525	0.625	2.83e-17	A	ncaldb
1.4e-21	-2.2607	0.257	0.414	2.94e-17	A	kcnd1
1.41e-21	0.517784	0.652	0.409	2.96e-17	A	niban1b
1.54e-21	0.269605	1	0.944	3.24e-17	A	ppp2cb
1.55e-21	0.422589	0.887	0.654	3.27e-17	A	cars1
1.72e-21	0.28025	1	0.95	3.62e-17	A	klf7b
1.73e-21	0.383455	0.913	0.699	3.65e-17	A	kars1
1.79e-21	0.462077	0.686	0.471	3.76e-17	A	memo1
1.9e-21	0.289063	1	0.929	4.01e-17	A	dpysl5a
1.9e-21	0.241175	1	0.955	4.01e-17	A	eif4a1b
1.98e-21	0.741264	0.461	0.266	4.16e-17	A	ajuba
2.14e-21	0.345355	0.974	0.815	4.5e-17	A	dync1li2
2.41e-21	0.27386	1	0.974	5.08e-17	A	tuba8l4
2.46e-21	0.419987	0.698	0.465	5.18e-17	A	aanat1
2.46e-21	0.346727	0.967	0.781	5.18e-17	A	kctd13
2.74e-21	-1.7854	0.583	0.66	5.78e-17	A	si:ch73-281n10.2
3e-21	0.332404	0.963	0.783	6.32e-17	A	baxa.1
3.13e-21	0.406761	0.812	0.58	6.59e-17	A	cacnb1
3.23e-21	0.540041	0.685	0.46	6.81e-17	A	dpf2
3.3e-21	0.397558	0.904	0.708	6.95e-17	A	cebpg
3.35e-21	0.464885	0.723	0.509	7.06e-17	A	mthfr
3.37e-21	0.316442	1	0.971	7.11e-17	A	gap43
3.81e-21	0.678423	0.379	0.195	8.01e-17	A	si:dkey-121a11.3
4.18e-21	-1.43847	0.531	0.631	8.79e-17	A	pcbp3
4.31e-21	-1.92903	0.141	0.308	9.08e-17	A	dscamb
4.36e-21	0.398562	0.958	0.763	9.17e-17	A	ehbp1
5.12e-21	0.474111	0.836	0.614	1.08e-16	A	RAPGEF4
5.27e-21	0.599904	0.51	0.314	1.11e-16	A	clcn6
5.34e-21	0.307459	0.999	0.916	1.12e-16	A	selenow1
5.39e-21	0.595026	0.7	0.488	1.13e-16	A	dnlz
6.05e-21	0.428841	0.487	0.281	1.27e-16	A	fxyd6
6.32e-21	0.372441	0.975	0.786	1.33e-16	A	stau1
6.74e-21	0.379371	0.938	0.732	1.42e-16	A	slain2
6.75e-21	0.805192	0.411	0.224	1.42e-16	A	ankrd34bb
7.1e-21	0.328399	0.958	0.725	1.49e-16	A	nudt5
7.26e-21	0.397116	0.601	0.385	1.53e-16	A	tmem63c
7.3e-21	0.458591	0.825	0.606	1.54e-16	A	rapgef1a
7.73e-21	0.340065	0.972	0.817	1.63e-16	A	ank2a
8.21e-21	0.371535	0.976	0.8	1.73e-16	A	nfe2l1b
8.22e-21	0.289775	0.849	0.65	1.73e-16	A	ncam1a
9.87e-21	0.478955	0.797	0.583	2.08e-16	A	rab33a
1.02e-20	0.368897	0.957	0.739	2.14e-16	A	ubxn1
1.03e-20	0.342274	0.992	0.804	2.17e-16	A	dclk1b
1.1e-20	0.626567	0.513	0.312	2.31e-16	A	sesn2
1.12e-20	0.694411	0.495	0.295	2.36e-16	A	stx2a
1.18e-20	-3.68314	0.024	0.147	2.48e-16	A	kcnj19a
1.18e-20	0.430731	0.908	0.714	2.49e-16	A	cox6b1
1.23e-20	-1.80266	0.382	0.526	2.59e-16	A	nptx1l
1.32e-20	-1.62262	0.495	0.593	2.78e-16	A	pbx3b
1.43e-20	0.226976	1	0.974	3.01e-16	A	rpl4
1.7e-20	0.342724	0.972	0.805	3.59e-16	A	ndel1a
1.72e-20	0.344556	0.962	0.769	3.63e-16	A	ankrd13c
1.73e-20	0.379785	0.948	0.719	3.65e-16	A	zgc:158659
1.8e-20	0.381789	0.922	0.729	3.78e-16	A	anxa11b
2.47e-20	1.16379	0.278	0.126	5.2e-16	A	plag1
3e-20	0.25189	0.753	0.514	6.31e-16	A	pacsin1b
3.04e-20	0.292222	0.938	0.707	6.39e-16	A	insm1a
3.04e-20	0.381958	0.948	0.742	6.41e-16	A	aimp2
3.08e-20	0.52891	0.547	0.334	6.49e-16	A	chst11
3.1e-20	0.273951	0.997	0.926	6.53e-16	A	sptan1
3.15e-20	0.486197	0.741	0.532	6.63e-16	A	rpgrb
3.22e-20	0.596329	0.652	0.446	6.78e-16	A	fthl30
3.9e-20	0.290011	0.972	0.841	8.22e-16	A	kansl1a
4.05e-20	0.519667	0.535	0.332	8.54e-16	A	igfbp1a
4.22e-20	0.411729	0.865	0.651	8.89e-16	A	pelo
6.84e-20	0.24536	0.997	0.916	1.44e-15	A	bsnb
7.15e-20	0.222425	1	0.98	1.5e-15	A	fabp3
7.24e-20	0.422551	0.88	0.666	1.52e-15	A	cnot4b
8.69e-20	0.319203	0.977	0.831	1.83e-15	A	hspd1
9.55e-20	0.252544	0.997	0.906	2.01e-15	A	cct8
1.05e-19	0.38567	0.811	0.596	2.2e-15	A	dip2ba
1.06e-19	0.499914	0.607	0.393	2.23e-15	A	apaf1
1.19e-19	-0.445526	0.997	0.976	2.5e-15	A	nova2
1.24e-19	0.283194	0.997	0.892	2.62e-15	A	sars1
1.43e-19	0.382926	0.965	0.787	3e-15	A	dpysl4
1.44e-19	0.68296	0.494	0.303	3.03e-15	A	rell1
1.51e-19	0.435694	0.877	0.67	3.18e-15	A	flna
1.66e-19	0.322636	0.995	0.839	3.49e-15	A	pleca
1.71e-19	0.318149	0.933	0.742	3.61e-15	A	usp22
1.75e-19	0.523441	0.47	0.278	3.67e-15	A	cyp27c1
1.88e-19	0.432948	0.795	0.593	3.96e-15	A	rnf19a
2.09e-19	-2.07715	0.335	0.485	4.39e-15	A	hsp70l
2.36e-19	0.363327	0.99	0.847	4.97e-15	A	kif21a
2.65e-19	0.32267	0.906	0.694	5.58e-15	A	si:ch211-11n16.2
2.88e-19	0.316356	0.948	0.784	6.07e-15	A	sept5a
3.66e-19	0.630079	0.461	0.283	7.72e-15	A	rfc4
3.7e-19	0.145951	1	0.991	7.79e-15	A	rps11
3.89e-19	0.345137	0.904	0.703	8.19e-15	A	atf6
3.91e-19	0.31561	0.825	0.61	8.23e-15	A	si:dkey-79d12.5
3.96e-19	0.381874	0.875	0.678	8.34e-15	A	qars1
4.09e-19	0.253533	0.999	0.924	8.6e-15	A	cct3
4.32e-19	0.554266	0.727	0.55	9.09e-15	A	myo10l3
4.55e-19	0.334504	0.984	0.787	9.59e-15	A	jupa
4.83e-19	0.14263	1	0.993	1.02e-14	A	rpl12
4.91e-19	0.237437	0.999	0.945	1.03e-14	A	cct5
5.16e-19	0.322062	0.879	0.698	1.09e-14	A	bcar1
5.3e-19	0.575047	0.61	0.403	1.12e-14	A	tdrd7b
5.95e-19	0.346289	0.747	0.512	1.25e-14	A	wbp1
6.05e-19	0.399773	0.533	0.335	1.27e-14	A	MRAS
6.43e-19	0.30064	0.992	0.846	1.35e-14	A	ctnnbip1
6.62e-19	0.389912	0.807	0.593	1.39e-14	A	slc25a32a
7.06e-19	0.297617	0.991	0.872	1.49e-14	A	eif3ha
7.28e-19	0.471669	0.787	0.581	1.53e-14	A	bach1b
7.36e-19	0.346829	0.82	0.61	1.55e-14	A	usp54a
7.57e-19	0.2808	0.995	0.856	1.59e-14	A	stx12
7.74e-19	1.34472	0.191	0.072	1.63e-14	A	CU984600.1
7.89e-19	0.382218	0.906	0.681	1.66e-14	A	adam8b
8.06e-19	0.247947	0.996	0.924	1.7e-14	A	cct6a
8.27e-19	0.224648	0.366	0.185	1.74e-14	A	kirrel3l
8.32e-19	0.346784	0.878	0.657	1.75e-14	A	ptpn23a
1.04e-18	0.568861	0.475	0.292	2.2e-14	A	lrrn1
1.14e-18	0.383045	0.824	0.628	2.4e-14	A	actn4
1.16e-18	0.373224	0.409	0.234	2.44e-14	A	tent5ba
1.18e-18	0.763111	0.369	0.203	2.48e-14	A	krt222
1.23e-18	0.649415	0.393	0.213	2.6e-14	A	pxdc1b
1.26e-18	-0.283103	0.999	0.995	2.66e-14	A	eif1
1.32e-18	0.224075	0.578	0.355	2.78e-14	A	crim1
1.37e-18	0.412416	0.759	0.553	2.89e-14	A	als2b
1.39e-18	0.354834	0.932	0.725	2.94e-14	A	rabggtb
1.44e-18	0.362161	0.941	0.771	3.03e-14	A	si:dkey-16p21.7
1.55e-18	0.323161	0.853	0.676	3.27e-14	A	ppp1r13ba
1.58e-18	0.347257	0.786	0.562	3.33e-14	A	patl1
1.61e-18	-1.82725	0.327	0.464	3.4e-14	A	zgc:92912
1.78e-18	1.25311	0.179	0.065	3.74e-14	A	plaua
1.82e-18	0.294857	0.918	0.735	3.83e-14	A	fam210aa
1.9e-18	0.350148	0.97	0.79	4e-14	A	rbbp9
2.14e-18	-0.566923	1	1	4.51e-14	A	mt-atp6
2.25e-18	0.27859	0.826	0.605	4.73e-14	A	bmf2
2.27e-18	0.352539	0.95	0.757	4.79e-14	A	kifap3b
2.37e-18	0.323922	0.744	0.51	5e-14	A	uckl1b
2.4e-18	0.362796	0.812	0.565	5.05e-14	A	smad1
2.48e-18	0.319477	0.99	0.884	5.23e-14	A	ywhae2
2.7e-18	0.525101	0.622	0.416	5.68e-14	A	si:ch73-42p12.2
2.74e-18	0.808164	0.291	0.142	5.76e-14	A	cast
2.74e-18	0.372049	0.846	0.643	5.78e-14	A	sh3kbp1
2.79e-18	0.391248	0.796	0.579	5.88e-14	A	anxa3b
2.82e-18	0.29237	0.997	0.88	5.93e-14	A	mapre1b
2.93e-18	0.774848	0.482	0.303	6.16e-14	A	dnm3a
2.97e-18	-2.52546	0.132	0.276	6.25e-14	A	pou2f2a
2.98e-18	-1.74688	0.29	0.438	6.27e-14	A	apln
3.04e-18	0.400237	0.625	0.416	6.41e-14	A	ankrd40
3.4e-18	0.81456	0.301	0.15	7.16e-14	A	arhgap32b
3.42e-18	0.338091	0.938	0.754	7.19e-14	A	mapk4
3.46e-18	-1.92062	0.421	0.547	7.3e-14	A	zgc:195245
3.54e-18	0.376408	0.854	0.683	7.44e-14	A	adtrp1
3.61e-18	0.253774	1	0.95	7.6e-14	A	cnp
3.64e-18	0.346454	0.96	0.783	7.67e-14	A	hspa14
3.7e-18	0.264919	0.995	0.92	7.8e-14	A	psmb1
3.99e-18	0.247922	0.996	0.91	8.41e-14	A	myl6
4.24e-18	-1.89722	0.252	0.39	8.92e-14	A	nell2b
4.34e-18	1.80948	0.115	0.029	9.14e-14	A	ppp1r15b
4.44e-18	0.34721	0.822	0.599	9.35e-14	A	gpatch4
4.56e-18	-1.2859	0.79	0.78	9.59e-14	A	junbb
4.77e-18	0.375444	0.839	0.623	1e-13	A	synrg
4.91e-18	0.746105	0.431	0.255	1.03e-13	A	tmx2a
5.07e-18	-0.822354	0.974	0.909	1.07e-13	A	oaz2b
5.1e-18	-1.1972	0.776	0.806	1.07e-13	A	tob1b
5.3e-18	0.596161	0.523	0.339	1.12e-13	A	cnsta
5.35e-18	0.365409	0.947	0.726	1.13e-13	A	bcr
6.08e-18	0.365333	0.843	0.647	1.28e-13	A	tcta
6.35e-18	-1.46656	0.273	0.429	1.34e-13	A	zgc:66433
6.56e-18	-0.635878	0.989	0.955	1.38e-13	A	cnbpb
6.68e-18	0.274427	0.987	0.866	1.41e-13	A	mapk8ip1a
7.32e-18	-2.01991	0.348	0.48	1.54e-13	A	si:dkey-65b13.13
7.48e-18	0.338575	0.977	0.797	1.57e-13	A	josd2
7.64e-18	0.383542	0.83	0.642	1.61e-13	A	gclc
7.73e-18	0.563892	0.579	0.378	1.63e-13	A	lims1
7.78e-18	-1.2081	0.927	0.904	1.64e-13	A	myca
8.49e-18	0.367113	0.89	0.697	1.79e-13	A	usf1l
9e-18	0.481463	0.606	0.403	1.89e-13	A	lrrc8aa
9.15e-18	0.14282	1	0.992	1.93e-13	A	rpl7a
9.38e-18	0.302786	0.938	0.749	1.97e-13	A	tars1
1.01e-17	0.59333	0.428	0.254	2.13e-13	A	aopep
1.05e-17	-1.04161	0.835	0.814	2.2e-13	A	foxo3b
1.05e-17	-1.75474	0.455	0.56	2.21e-13	A	si:dkey-61n16.5
1.15e-17	0.274096	0.965	0.787	2.43e-13	A	coa3a
1.15e-17	0.326141	0.826	0.604	2.43e-13	A	desi2
1.16e-17	0.719876	0.238	0.105	2.43e-13	A	ulk1a
1.2e-17	0.487247	0.698	0.498	2.53e-13	A	iars1
1.25e-17	0.748367	0.223	0.096	2.62e-13	A	emid1
1.3e-17	0.320501	0.866	0.663	2.73e-13	A	yars1
1.31e-17	0.505948	0.504	0.324	2.75e-13	A	sos1
1.42e-17	-0.95872	0.991	0.91	2.98e-13	A	rbpms2b
1.45e-17	0.325707	0.938	0.759	3.05e-13	A	rundc3ab
1.55e-17	1.23417	0.193	0.076	3.26e-13	A	tgfb2
1.58e-17	0.442377	0.737	0.543	3.33e-13	A	rab3gap2
1.64e-17	0.470269	0.655	0.456	3.46e-13	A	coro2a
1.7e-17	0.261829	0.997	0.928	3.57e-13	A	psmb7
1.75e-17	0.122012	0.999	0.99	3.68e-13	A	rpl23a
1.77e-17	0.335397	0.679	0.48	3.72e-13	A	ugcg
2.09e-17	-1.95329	0.349	0.471	4.39e-13	A	rgs9a
2.12e-17	0.642827	0.373	0.211	4.46e-13	A	esyt2a
2.27e-17	0.295415	0.941	0.718	4.78e-13	A	cds2
2.3e-17	0.44093	0.651	0.452	4.83e-13	A	ralab
2.3e-17	0.315635	0.918	0.73	4.85e-13	A	snrpc
2.37e-17	0.314744	0.95	0.767	4.98e-13	A	casp3a
2.46e-17	1.31127	0.212	0.09	5.19e-13	A	six4b
2.54e-17	0.311318	0.986	0.827	5.35e-13	A	psmc2
2.57e-17	0.547603	0.44	0.263	5.4e-13	A	flj13639
2.74e-17	0.306742	0.771	0.532	5.76e-13	A	lsp1b
2.74e-17	0.246712	0.99	0.904	5.76e-13	A	cdh2
2.74e-17	0.3508	0.961	0.773	5.77e-13	A	vta1
2.96e-17	0.473103	0.69	0.502	6.23e-13	A	nrg1
3.12e-17	-1.3781	0.588	0.697	6.57e-13	A	hsp70.2
3.17e-17	-0.403869	0.996	0.958	6.67e-13	A	b2ml
3.23e-17	0.387426	0.777	0.571	6.8e-13	A	bloc1s4
3.27e-17	0.227909	1	0.972	6.89e-13	A	tmsb2
3.29e-17	0.924882	0.331	0.183	6.94e-13	A	C14HXorf65
3.59e-17	-1.11756	0.757	0.774	7.56e-13	A	inaa
3.98e-17	-0.532161	0.994	0.962	8.38e-13	A	atp2b1a
4.01e-17	0.593798	0.558	0.37	8.44e-13	A	exd2
4.11e-17	0.330486	0.836	0.636	8.65e-13	A	rars1
4.22e-17	0.198983	1	0.955	8.88e-13	A	gdi2
4.43e-17	0.117214	1	0.992	9.34e-13	A	rpl27
4.44e-17	-3.31417	0.134	0.268	9.35e-13	A	zic3
4.44e-17	-2.19919	0.276	0.416	9.35e-13	A	FO904901.1
4.48e-17	0.137711	0.807	0.591	9.43e-13	A	gria4a
4.6e-17	0.346105	0.899	0.648	9.68e-13	A	nes
4.66e-17	0.287542	0.487	0.302	9.82e-13	A	lrfn5a
4.97e-17	0.29823	0.986	0.816	1.05e-12	A	rtn4b
5.03e-17	0.253907	0.922	0.737	1.06e-12	A	mast2
5.21e-17	0.507377	0.548	0.36	1.1e-12	A	top1mt
5.45e-17	0.21346	1	0.986	1.15e-12	A	rpl6
5.54e-17	0.341512	0.612	0.407	1.17e-12	A	dnajc12
5.56e-17	0.284055	0.63	0.412	1.17e-12	A	irf2
5.77e-17	2.20389	0.074	0.011	1.21e-12	A	susd5
5.83e-17	0.399467	0.723	0.528	1.23e-12	A	hagh
6.07e-17	-1.51405	0.494	0.589	1.28e-12	A	unc119b
6.09e-17	1.14493	0.219	0.096	1.28e-12	A	slc38a5b
6.18e-17	0.958806	0.365	0.211	1.3e-12	A	adam8a
6.56e-17	0.208071	0.999	0.968	1.38e-12	A	pfn2
6.87e-17	-1.41709	0.314	0.44	1.45e-12	A	ntng1a
8.02e-17	0.933986	0.336	0.188	1.69e-12	A	pdzrn4
8.03e-17	-2.86796	0.141	0.274	1.69e-12	A	nfil3-6
8.74e-17	0.100169	1	0.992	1.84e-12	A	rps16
9.01e-17	0.207079	0.999	0.938	1.9e-12	A	eif2s2
9.15e-17	0.438428	0.423	0.25	1.93e-12	A	retreg1
9.37e-17	0.378994	0.651	0.457	1.97e-12	A	heatr1
9.83e-17	0.348221	0.87	0.644	2.07e-12	A	tbc1d17
1e-16	0.299198	0.858	0.634	2.11e-12	A	scn3b
1.05e-16	0.301985	0.864	0.619	2.21e-12	A	si:busm1-57f23.1
1.06e-16	0.258011	0.995	0.897	2.23e-12	A	akap6
1.07e-16	2.71613	0.072	0.011	2.25e-12	A	clic2
1.16e-16	0.300648	0.989	0.852	2.45e-12	A	dctn1b
1.2e-16	0.211724	0.792	0.547	2.52e-12	A	jam3b
1.35e-16	-2.04668	0.307	0.432	2.84e-12	A	si:ch211-285j22.3
1.35e-16	-1.98268	0.325	0.454	2.84e-12	A	prph2a
1.4e-16	0.554777	0.436	0.267	2.94e-12	A	GRB14
1.4e-16	0.336297	0.766	0.568	2.96e-12	A	dop1a
1.44e-16	0.224736	0.989	0.863	3.03e-12	A	guk1a
1.45e-16	0.285425	0.965	0.801	3.05e-12	A	zc2hc1a
1.56e-16	0.126954	0.999	0.993	3.28e-12	A	rpl10
1.58e-16	0.381594	0.783	0.575	3.32e-12	A	psmb10
1.62e-16	-2.29473	0.149	0.286	3.41e-12	A	nr1d2b
1.65e-16	0.467347	0.578	0.385	3.47e-12	A	sept9b
1.68e-16	0.361681	0.68	0.477	3.54e-12	A	sympk
1.69e-16	0.359241	0.572	0.371	3.56e-12	A	im:7140055
1.81e-16	-0.988517	0.605	0.654	3.81e-12	A	SSBP4
1.83e-16	0.455506	0.689	0.494	3.86e-12	A	tprkb
1.92e-16	-1.86324	0.413	0.515	4.04e-12	A	slc25a3a
2.06e-16	0.473652	0.623	0.44	4.35e-12	A	si:ch211-247j9.1
2.12e-16	0.267949	0.994	0.875	4.47e-12	A	gpia
2.13e-16	0.33994	1	0.944	4.49e-12	A	tubb5
2.56e-16	0.318092	0.885	0.691	5.4e-12	A	ak2
2.72e-16	0.280789	0.995	0.879	5.74e-12	A	psmd1
2.74e-16	-0.363761	1	0.992	5.77e-12	A	h2ax1
2.82e-16	0.339468	0.797	0.588	5.93e-12	A	plpp5
2.89e-16	0.26026	0.8	0.606	6.09e-12	A	hccsb
3.21e-16	0.324234	0.97	0.798	6.77e-12	A	chmp5b
3.23e-16	0.278108	0.987	0.874	6.8e-12	A	bcl7a
3.28e-16	0.281819	0.931	0.762	6.92e-12	A	btbd10b
3.31e-16	0.265174	0.984	0.862	6.97e-12	A	ipo7
3.62e-16	0.239065	0.97	0.797	7.63e-12	A	atp2b4
3.94e-16	-1.70291	0.479	0.583	8.29e-12	A	SAMD4B
3.97e-16	0.283063	0.889	0.683	8.36e-12	A	med12
3.97e-16	0.362304	0.77	0.557	8.36e-12	A	slc37a1
3.99e-16	0.268682	0.875	0.682	8.41e-12	A	pinx1
4.01e-16	0.145878	0.999	0.982	8.44e-12	A	rpl9
4.02e-16	0.197758	1	0.984	8.46e-12	A	nme2b.1
4.17e-16	0.533718	0.54	0.362	8.79e-12	A	mthfd1l
4.29e-16	0.506854	0.525	0.33	9.03e-12	A	rb1
4.32e-16	0.3161	0.822	0.631	9.1e-12	A	znf622
4.4e-16	0.307989	0.947	0.732	9.27e-12	A	arl6
4.52e-16	0.260244	0.997	0.884	9.52e-12	A	csnk1e
4.57e-16	0.213761	0.935	0.73	9.63e-12	A	gng5
4.76e-16	0.395388	0.652	0.456	1e-11	A	lrrfip2
5.12e-16	0.288854	0.839	0.655	1.08e-11	A	gatad2ab
5.24e-16	0.319989	0.945	0.786	1.1e-11	A	aars1
5.44e-16	-1.66506	0.412	0.521	1.15e-11	A	ppdpfa
5.56e-16	0.48056	0.533	0.355	1.17e-11	A	cdc42ep4b
5.68e-16	0.385567	0.79	0.594	1.2e-11	A	mast1b
5.84e-16	0.245657	0.999	0.919	1.23e-11	A	vcp
6.06e-16	0.270493	0.995	0.866	1.28e-11	A	rab1ab
6.35e-16	0.34036	0.933	0.74	1.34e-11	A	jpt2
6.43e-16	0.4559	0.547	0.362	1.35e-11	A	ddi2
6.88e-16	0.334178	0.957	0.766	1.45e-11	A	acp1
6.93e-16	0.34479	0.792	0.592	1.46e-11	A	ppp4cb
6.98e-16	0.299944	0.829	0.612	1.47e-11	A	copa
7.34e-16	-1.9242	0.314	0.428	1.54e-11	A	hlfa
7.44e-16	0.38873	0.71	0.534	1.57e-11	A	mars1
7.8e-16	0.317932	0.79	0.575	1.64e-11	A	ipo8
8.39e-16	0.243983	0.77	0.556	1.77e-11	A	otud1
8.44e-16	0.424483	0.834	0.624	1.78e-11	A	tp53inp1
8.6e-16	0.291955	0.984	0.831	1.81e-11	A	srebf2
9.25e-16	0.42816	0.636	0.434	1.95e-11	A	pex14
9.49e-16	0.250894	1	0.885	2e-11	A	oxsr1a
9.65e-16	0.399776	0.608	0.417	2.03e-11	A	fbxo34
9.68e-16	-1.7612	0.474	0.571	2.04e-11	A	dnajb1b
9.8e-16	0.439713	0.588	0.392	2.06e-11	A	ptdss1a
9.87e-16	0.331274	0.849	0.641	2.08e-11	A	fnbp1l
1e-15	0.318325	0.798	0.583	2.11e-11	A	fam171a2a
1.01e-15	0.119495	1	0.992	2.12e-11	A	serbp1a
1.01e-15	0.382262	0.702	0.504	2.12e-11	A	surf4l
1.03e-15	0.720016	0.394	0.241	2.18e-11	A	prss12
1.05e-15	-1.9803	0.296	0.419	2.21e-11	A	si:ch1073-303d10.1
1.06e-15	0.503949	0.491	0.317	2.24e-11	A	si:ch211-130m23.5
1.14e-15	0.264448	0.972	0.797	2.41e-11	A	pdia3
1.15e-15	0.269071	0.984	0.834	2.41e-11	A	caly
1.15e-15	0.474987	0.462	0.297	2.41e-11	A	fstl1b
1.15e-15	0.35199	0.324	0.171	2.42e-11	A	msh4
1.2e-15	0.179955	0.999	0.967	2.53e-11	A	rpl22l1
1.21e-15	-1.25983	0.641	0.7	2.54e-11	A	atp1a1a.1
1.25e-15	0.231195	0.999	0.931	2.63e-11	A	eif5a2
1.3e-15	0.412327	0.743	0.543	2.74e-11	A	ptprsa
1.34e-15	0.275409	0.749	0.535	2.81e-11	A	styx
1.34e-15	0.833298	0.334	0.188	2.81e-11	A	abcb4
1.37e-15	-2.0673	0.219	0.355	2.89e-11	A	guk1b
1.58e-15	0.391157	0.637	0.436	3.32e-11	A	prxl2b
1.68e-15	-0.713917	0.997	0.942	3.54e-11	A	gng13b
1.78e-15	0.324545	0.819	0.618	3.75e-11	A	ecpas
1.97e-15	0.315755	0.783	0.568	4.14e-11	A	vps8
1.98e-15	-0.119127	0.781	0.526	4.16e-11	A	ebf3a.1
2.07e-15	0.348889	0.77	0.597	4.36e-11	A	pds5a
2.17e-15	0.262868	0.997	0.922	4.56e-11	A	fasn
2.17e-15	0.226993	1	0.922	4.57e-11	A	rtn4a
2.5e-15	0.303955	0.943	0.743	5.26e-11	A	chchd6b
2.56e-15	0.379023	0.533	0.353	5.4e-11	A	cmss1
2.75e-15	0.736199	0.418	0.264	5.8e-11	A	prss1
2.78e-15	0.361207	0.846	0.666	5.85e-11	A	CABZ01044281.1
2.87e-15	0.288327	0.948	0.752	6.04e-11	A	plppr3a
2.91e-15	-2.0847	0.3	0.42	6.12e-11	A	clul1
2.91e-15	0.245448	0.999	0.982	6.13e-11	A	jpt1b
2.97e-15	0.293744	0.962	0.805	6.25e-11	A	taf7
3.04e-15	-1.96279	0.233	0.356	6.41e-11	A	gng2
3.06e-15	-0.909844	0.961	0.924	6.45e-11	A	h3f3c
3.1e-15	-1.89973	0.247	0.379	6.52e-11	A	pcdh7b
3.1e-15	0.436194	0.482	0.309	6.53e-11	A	uggt2
3.21e-15	0.303694	0.892	0.672	6.75e-11	A	fxr1
3.41e-15	0.577402	0.491	0.324	7.18e-11	A	mdm2
3.44e-15	-2.35704	0.199	0.325	7.25e-11	A	PLEKHB1
3.52e-15	0.594267	0.404	0.25	7.42e-11	A	slc45a4b
3.62e-15	0.109946	0.688	0.445	7.61e-11	A	sipa1l2
3.86e-15	0.270522	0.997	0.886	8.12e-11	A	rab11a
4.03e-15	0.348749	0.72	0.534	8.48e-11	A	sec61a1l
4.11e-15	0.231895	0.906	0.691	8.66e-11	A	slc1a4
4.17e-15	0.29878	0.904	0.722	8.77e-11	A	adam17a
4.22e-15	0.328501	0.917	0.714	8.88e-11	A	pdcd5
4.41e-15	0.240092	0.995	0.931	9.28e-11	A	psmb6
4.45e-15	0.311137	0.897	0.676	9.37e-11	A	pole3
4.48e-15	0.741309	0.309	0.174	9.43e-11	A	neurod2
4.52e-15	0.27997	0.814	0.601	9.51e-11	A	txndc15
4.54e-15	0.318343	0.898	0.692	9.55e-11	A	usp14
4.56e-15	0.446569	0.781	0.602	9.6e-11	A	niban2b
4.81e-15	0.333173	0.758	0.548	1.01e-10	A	caska
4.93e-15	0.340682	0.845	0.661	1.04e-10	A	ppp2r2ca.1
5.25e-15	0.228164	0.81	0.615	1.11e-10	A	eps15l1a
5.5e-15	0.341544	0.782	0.597	1.16e-10	A	parp8
5.55e-15	0.465148	0.418	0.258	1.17e-10	A	ccnjl
5.61e-15	0.216703	0.997	0.935	1.18e-10	A	tcp1
5.71e-15	0.526914	0.461	0.3	1.2e-10	A	bag5
5.72e-15	0.234272	0.994	0.932	1.2e-10	A	dynlrb1.1
5.75e-15	0.638249	0.509	0.341	1.21e-10	A	shroom4
6.03e-15	0.123881	1	0.991	1.27e-10	A	rpl10a
6.12e-15	0.42049	0.508	0.339	1.29e-10	A	panx1b
6.26e-15	0.61331	0.315	0.171	1.32e-10	A	serpine2
6.64e-15	0.617688	0.397	0.242	1.4e-10	A	lrrc4ba
6.67e-15	0.295699	0.906	0.732	1.41e-10	A	dedd
6.93e-15	-2.01886	0.31	0.423	1.46e-10	A	pcdh15a
7.18e-15	0.218077	0.996	0.887	1.51e-10	A	nrsn1
7.23e-15	0.297757	0.914	0.692	1.52e-10	A	arhgdig
7.56e-15	0.39326	0.705	0.508	1.59e-10	A	lrp10
7.61e-15	0.30278	0.985	0.849	1.6e-10	A	myh14
7.96e-15	-3.7544	0.014	0.1	1.68e-10	A	rnd3b
8.2e-15	0.339482	0.788	0.583	1.73e-10	A	flcn
8.41e-15	0.306715	0.907	0.694	1.77e-10	A	eny2
8.56e-15	0.365437	0.811	0.625	1.8e-10	A	dhdds
8.57e-15	1.01823	0.3	0.17	1.8e-10	A	dusp27
8.91e-15	0.293011	0.569	0.38	1.88e-10	A	ddhd1a
9.4e-15	0.299089	0.763	0.567	1.98e-10	A	mgat5
9.44e-15	-0.731632	0.996	0.971	1.99e-10	A	hmgn6
9.46e-15	0.10266	1	0.993	1.99e-10	A	rps27a
9.5e-15	0.304286	0.914	0.72	2e-10	A	ube2d1a
9.51e-15	0.237494	1	0.928	2e-10	A	mycbp2
9.68e-15	0.40887	0.685	0.497	2.04e-10	A	ankfy1
9.84e-15	0.245524	0.996	0.887	2.07e-10	A	si:dkey-286j15.1
1e-14	-0.403459	1	0.98	2.11e-10	A	laptm4b
1.01e-14	0.298847	0.956	0.732	2.13e-10	A	psme1
1.02e-14	0.317607	0.703	0.505	2.15e-10	A	nck2a
1.04e-14	-2.00593	0.282	0.4	2.2e-10	A	opn1lw2
1.06e-14	0.482328	0.292	0.153	2.22e-10	A	ctnna1
1.06e-14	0.252461	0.793	0.591	2.23e-10	A	ccdc12
1.07e-14	0.437606	0.506	0.329	2.25e-10	A	lrch1
1.08e-14	0.302372	0.8	0.598	2.28e-10	A	bms1
1.09e-14	0.286353	0.957	0.789	2.29e-10	A	fxr2
1.12e-14	0.266996	0.77	0.565	2.36e-10	A	usp32
1.15e-14	0.328512	0.597	0.4	2.41e-10	A	kcnk10a
1.15e-14	0.260023	0.982	0.852	2.42e-10	A	myo5aa
1.16e-14	0.372227	0.652	0.447	2.44e-10	A	si:dkey-17o15.2
1.16e-14	0.226524	0.994	0.897	2.45e-10	A	reep2
1.18e-14	0.313186	0.971	0.811	2.48e-10	A	tpi1a
1.19e-14	0.502099	0.495	0.326	2.51e-10	A	slc41a1
1.32e-14	0.192842	1	0.985	2.78e-10	A	atf4b
1.36e-14	0.308367	0.919	0.715	2.86e-10	A	farsb
1.38e-14	0.427614	0.553	0.366	2.91e-10	A	gucy1a1
1.44e-14	0.29087	0.928	0.746	3.03e-10	A	gtf2h4
1.49e-14	0.118494	1	0.99	3.14e-10	A	rps5
1.54e-14	-2.32605	0.103	0.224	3.24e-10	A	gstr
1.55e-14	0.168122	0.89	0.698	3.26e-10	A	prr18
1.56e-14	-0.654685	0.98	0.964	3.27e-10	A	si:ch211-196l7.4
1.56e-14	0.404472	0.602	0.425	3.29e-10	A	acad9
1.6e-14	0.451206	0.582	0.412	3.36e-10	A	med23
1.64e-14	0.232384	0.994	0.912	3.46e-10	A	ppp1r12a
1.66e-14	0.393802	0.601	0.416	3.49e-10	A	aspg
1.66e-14	-1.1542	0.603	0.66	3.51e-10	A	soga1
1.69e-14	0.989835	0.191	0.084	3.56e-10	A	nlrc3
1.71e-14	-1.90733	0.33	0.445	3.6e-10	A	atp1b2b
1.73e-14	0.672031	0.271	0.141	3.65e-10	A	slc12a7a
1.75e-14	0.121996	1	0.997	3.68e-10	A	rpl39
1.8e-14	1.27024	0.198	0.09	3.8e-10	A	prg4b
1.88e-14	0.510019	0.495	0.327	3.96e-10	A	capn2l
1.89e-14	-0.443125	0.984	0.945	3.97e-10	A	seta
1.93e-14	0.285893	0.986	0.836	4.07e-10	A	selenot2
1.94e-14	0.31657	0.888	0.704	4.09e-10	A	eif2b1
2.04e-14	0.254568	0.635	0.446	4.3e-10	A	her6
2.05e-14	0.192771	0.99	0.852	4.31e-10	A	ccng1
2.07e-14	-2.37958	0.048	0.153	4.35e-10	A	adcy2b
2.07e-14	0.222291	1	0.942	4.36e-10	A	kif5aa
2.13e-14	0.262175	0.946	0.796	4.48e-10	A	caprin1b
2.33e-14	0.161258	0.825	0.638	4.91e-10	A	fbl
2.34e-14	-2.16493	0.112	0.233	4.92e-10	A	lmo1
2.38e-14	1.07995	0.204	0.095	5.02e-10	A	lgsn
2.53e-14	0.589388	0.411	0.255	5.33e-10	A	cep162
2.55e-14	0.494586	0.484	0.32	5.37e-10	A	gnpda2
2.6e-14	0.316453	0.859	0.651	5.47e-10	A	nfs1
2.66e-14	0.311782	0.83	0.654	5.6e-10	A	ttll1
2.7e-14	0.218058	1	0.941	5.68e-10	A	map1ab
2.7e-14	-2.75784	0.451	0.526	5.69e-10	A	sinhcafl.1
2.71e-14	0.613793	0.374	0.225	5.72e-10	A	ptpdc1a
2.79e-14	0.372974	0.637	0.45	5.86e-10	A	zgc:101858
3e-14	0.302266	0.882	0.664	6.31e-10	A	dync1i2a
3.07e-14	0.304139	0.836	0.634	6.47e-10	A	nfe2l3
3.12e-14	0.266183	0.995	0.867	6.58e-10	A	acsl4a
3.23e-14	-1.79429	0.366	0.466	6.8e-10	A	six7
3.23e-14	0.280612	1	0.873	6.8e-10	A	anxa13l
3.26e-14	0.102646	1	0.993	6.86e-10	A	rps14
3.3e-14	0.17566	0.994	0.914	6.94e-10	A	eif2s3
3.36e-14	0.251713	0.995	0.869	7.06e-10	A	pabpc1b
3.36e-14	0.285313	0.812	0.604	7.07e-10	A	bod1
3.36e-14	0.26312	0.931	0.742	7.08e-10	A	abhd17b
3.37e-14	-1.84932	0.181	0.308	7.09e-10	A	foxn3
3.4e-14	0.337092	0.597	0.409	7.16e-10	A	smarcad1b
3.42e-14	0.335388	0.913	0.768	7.21e-10	A	C7H16orf87
3.49e-14	0.302705	0.946	0.757	7.35e-10	A	acsl3b
3.57e-14	0.25678	1	0.91	7.53e-10	A	acsbg2
3.68e-14	0.378222	0.752	0.552	7.76e-10	A	eif2b3
3.72e-14	0.794836	0.171	0.072	7.83e-10	A	dgkaa
3.78e-14	0.286302	0.899	0.713	7.97e-10	A	shc1
3.79e-14	0.225431	0.991	0.89	7.97e-10	A	arl8a
3.9e-14	0.196318	0.889	0.695	8.21e-10	A	slc16a3
3.93e-14	0.277889	0.865	0.661	8.27e-10	A	eif2s1a
3.98e-14	0.232344	0.999	0.969	8.37e-10	A	tubb2b
3.98e-14	0.229006	0.654	0.451	8.39e-10	A	dusp4
3.99e-14	0.337046	0.68	0.488	8.4e-10	A	slc25a44b
4.03e-14	-0.911423	0.736	0.741	8.5e-10	A	celf2
4.12e-14	0.10489	0.306	0.162	8.67e-10	A	cbln1
4.23e-14	0.364713	0.81	0.605	8.92e-10	A	arpc5b
4.4e-14	0.259204	0.985	0.848	9.27e-10	A	klc4
4.41e-14	0.258578	0.928	0.746	9.29e-10	A	timp2a
4.64e-14	0.252609	0.816	0.593	9.78e-10	A	tp53bp2b
4.68e-14	0.342899	0.817	0.612	9.85e-10	A	gtf2a2
4.71e-14	-2.68526	0.069	0.181	9.92e-10	A	zeb2a
4.71e-14	0.26739	0.97	0.819	9.92e-10	A	pnpla6
4.79e-14	0.302953	0.877	0.683	1.01e-09	A	ahcy
4.83e-14	-1.86924	0.103	0.222	1.02e-09	A	bcl2a
4.85e-14	-1.07584	0.819	0.765	1.02e-09	A	ENSDARG00000076310
4.86e-14	0.275405	0.985	0.811	1.02e-09	A	psmc6
4.98e-14	0.328999	0.543	0.366	1.05e-09	A	fsd1l
5.03e-14	0.203803	0.972	0.82	1.06e-09	A	slc6a17
5.05e-14	0.112317	0.999	0.99	1.06e-09	A	rpl11
5.11e-14	0.302014	0.724	0.521	1.08e-09	A	arf1
5.19e-14	0.229522	1	0.83	1.09e-09	A	txn
5.47e-14	0.400852	0.568	0.393	1.15e-09	A	spns1
5.73e-14	0.469419	0.343	0.2	1.21e-09	A	ago1
5.84e-14	0.272062	0.825	0.655	1.23e-09	A	npdc1b
6.07e-14	0.208944	0.979	0.84	1.28e-09	A	ssb
6.15e-14	0.504503	0.469	0.312	1.29e-09	A	yif1b
6.15e-14	0.734851	0.311	0.181	1.3e-09	A	mns1
6.2e-14	0.259678	0.489	0.331	1.31e-09	A	cdkn1ba
6.3e-14	0.202695	0.994	0.908	1.33e-09	A	bcl2l1
6.69e-14	0.337319	0.863	0.652	1.41e-09	A	dync1h1
6.81e-14	0.468533	0.263	0.137	1.43e-09	A	il4r.1
7.09e-14	0.346504	0.693	0.505	1.49e-09	A	katnal1
7.13e-14	0.351067	0.668	0.48	1.5e-09	A	cpsf3
7.24e-14	-0.790894	0.491	0.619	1.53e-09	A	six3b
7.35e-14	0.257018	0.804	0.603	1.55e-09	A	kcnk10b
7.81e-14	-1.38577	0.474	0.559	1.64e-09	A	pdcd4b
7.83e-14	0.288778	0.722	0.52	1.65e-09	A	zzef1
7.85e-14	0.212784	0.997	0.883	1.65e-09	A	cab39l
7.93e-14	0.304859	0.933	0.717	1.67e-09	A	ostc
8.24e-14	0.559933	0.407	0.258	1.74e-09	A	rasd1
8.29e-14	0.259858	0.938	0.761	1.75e-09	A	kmt5aa
8.43e-14	0.199175	0.999	0.936	1.77e-09	A	cct2.1
8.51e-14	0.340935	0.657	0.481	1.79e-09	A	rangap1b
8.75e-14	0.312866	0.738	0.552	1.84e-09	A	cstf3
8.82e-14	0.256363	0.909	0.676	1.86e-09	A	lin7b
8.9e-14	0.330199	0.722	0.526	1.87e-09	A	trim71
9.05e-14	0.269349	0.777	0.596	1.91e-09	A	pfkpb
9.19e-14	0.27033	0.975	0.826	1.94e-09	A	plekhb2
9.2e-14	0.409617	0.657	0.478	1.94e-09	A	dcbld2
9.29e-14	0.307086	0.761	0.577	1.96e-09	A	lipf
9.56e-14	-2.99799	0.025	0.113	2.01e-09	A	krt8
9.61e-14	-1.29531	0.528	0.594	2.02e-09	A	camk2b1
1.02e-13	0.327616	0.725	0.537	2.14e-09	A	zcrb1
1.02e-13	0.267063	0.702	0.514	2.16e-09	A	atp13a3
1.03e-13	0.379792	0.685	0.498	2.16e-09	A	vangl2
1.04e-13	0.342856	0.559	0.375	2.19e-09	A	slc9a5
1.07e-13	0.279599	0.899	0.731	2.25e-09	A	bysl
1.08e-13	-4.43577	0.03	0.12	2.27e-09	A	sox12
1.09e-13	-1.04605	0.542	0.613	2.3e-09	A	efnb3b
1.11e-13	-1.08246	0.535	0.606	2.34e-09	A	rbfox3a
1.13e-13	0.159012	1	0.988	2.37e-09	A	hspa8
1.15e-13	0.114254	1	0.99	2.43e-09	A	rps15
1.16e-13	0.56831	0.325	0.186	2.45e-09	A	umps
1.17e-13	0.174667	0.999	0.964	2.45e-09	A	rab2a
1.18e-13	0.228496	0.981	0.86	2.48e-09	A	brd4
1.21e-13	0.289202	0.744	0.576	2.54e-09	A	foxk2
1.21e-13	-2.83625	0.173	0.29	2.55e-09	A	egr4
1.22e-13	0.210838	0.684	0.479	2.58e-09	A	gbp1
1.27e-13	0.268583	0.84	0.653	2.68e-09	A	dync1i1
1.28e-13	0.311018	0.577	0.402	2.7e-09	A	slc7a5
1.28e-13	1.01734	0.195	0.09	2.7e-09	A	arhgap17a
1.3e-13	0.300838	0.71	0.518	2.75e-09	A	abi1a
1.32e-13	0.109805	1	0.996	2.77e-09	A	RPS17
1.34e-13	0.272503	0.812	0.622	2.81e-09	A	rrp36
1.36e-13	-1.12958	0.702	0.718	2.86e-09	A	per3
1.37e-13	0.358264	0.56	0.388	2.89e-09	A	slc16a9b
1.64e-13	-0.211363	0.916	0.659	3.45e-09	A	nrgna
1.64e-13	0.318066	0.849	0.682	3.45e-09	A	dusp2
1.7e-13	-1.92928	0.083	0.196	3.57e-09	A	rps6ka1
1.73e-13	0.338351	0.664	0.483	3.64e-09	A	emg1
1.81e-13	-0.713416	0.952	0.913	3.81e-09	A	si:dkey-7j14.5
1.82e-13	0.366891	0.612	0.428	3.84e-09	A	spire2
1.84e-13	0.385035	0.54	0.364	3.88e-09	A	camsap3
1.86e-13	0.324239	0.776	0.577	3.92e-09	A	spoplb
1.86e-13	0.293265	0.849	0.64	3.92e-09	A	commd2
1.87e-13	0.280579	0.802	0.602	3.94e-09	A	atg5
1.87e-13	0.102564	1	0.923	3.95e-09	A	sox11a
1.88e-13	0.284726	0.87	0.664	3.95e-09	A	gosr2
1.89e-13	0.492116	0.435	0.277	3.98e-09	A	prss23
1.89e-13	0.258534	0.626	0.452	3.98e-09	A	efs
1.94e-13	-0.524045	0.999	0.976	4.08e-09	A	gadd45ba
2.01e-13	0.281907	0.985	0.882	4.22e-09	A	sptbn1
2.01e-13	-3.45591	0.021	0.106	4.24e-09	A	fjx1
2.09e-13	0.623998	0.31	0.179	4.39e-09	A	tex9
2.16e-13	0.331365	0.655	0.474	4.55e-09	A	cab39l1
2.18e-13	0.387762	0.503	0.329	4.59e-09	A	slc27a2a
2.22e-13	0.238347	0.807	0.612	4.68e-09	A	bxdc2
2.23e-13	0.322257	0.853	0.648	4.69e-09	A	slc39a6
2.26e-13	0.297653	0.787	0.596	4.76e-09	A	p4hb
2.28e-13	-4.09145	0.018	0.099	4.79e-09	A	apof
2.3e-13	0.243257	0.841	0.634	4.84e-09	A	arpc5a
2.3e-13	-0.910238	0.956	0.91	4.85e-09	A	tkta
2.36e-13	0.288003	0.616	0.437	4.97e-09	A	aatf
2.39e-13	0.42367	0.474	0.309	5.04e-09	A	elp6
2.42e-13	0.482407	0.509	0.343	5.1e-09	A	si:dkey-71b5.7
2.49e-13	0.373742	0.615	0.433	5.24e-09	A	cyhr1
2.53e-13	0.217135	0.778	0.564	5.32e-09	A	pacsin2
2.54e-13	0.232979	0.785	0.549	5.34e-09	A	adgrg1.1
2.74e-13	0.290043	0.966	0.776	5.76e-09	A	morn4
2.74e-13	0.353889	0.589	0.412	5.77e-09	A	si:dkey-42i9.6
2.78e-13	0.201566	0.999	0.931	5.86e-09	A	eif5a
2.84e-13	0.264548	0.989	0.842	5.97e-09	A	eif4g2a
2.87e-13	0.552044	0.372	0.229	6.04e-09	A	CABZ01058650.1
2.89e-13	0.238769	1	0.995	6.09e-09	A	stmn1b
3.06e-13	0.117063	1	0.993	6.45e-09	A	rpl31
3.31e-13	-0.50292	0.233	0.112	6.97e-09	A	prdm8b
3.31e-13	0.310896	0.796	0.621	6.98e-09	A	kirrel1a
3.37e-13	0.183319	0.926	0.733	7.09e-09	A	nop2
3.39e-13	0.476962	0.437	0.281	7.13e-09	A	dnaja3b
3.4e-13	0.27461	0.924	0.741	7.16e-09	A	strap
3.4e-13	0.244911	0.987	0.852	7.16e-09	A	actr1
3.45e-13	-3.84398	0.029	0.116	7.27e-09	A	hspb6
3.57e-13	-1.90657	0.078	0.186	7.51e-09	A	irx3a
3.63e-13	0.315011	0.678	0.484	7.65e-09	A	babam1
3.64e-13	0.360368	0.732	0.521	7.67e-09	A	serpinb14
3.66e-13	0.201108	0.99	0.865	7.71e-09	A	hars
3.7e-13	0.382137	0.54	0.374	7.78e-09	A	kin
3.71e-13	0.209753	1	0.96	7.81e-09	A	tuba2
3.84e-13	-2.64289	0.044	0.14	8.08e-09	A	cplx2.1
3.89e-13	0.162912	0.736	0.53	8.19e-09	A	pora
3.89e-13	0.491525	0.229	0.114	8.19e-09	A	CU459012.1
3.99e-13	0.265119	0.743	0.541	8.39e-09	A	itgb1b
4e-13	0.382825	0.63	0.455	8.42e-09	A	dnajc16l
4e-13	0.731088	0.276	0.151	8.42e-09	A	anapc5
4.59e-13	0.182653	1	0.98	9.66e-09	A	ywhaba
4.6e-13	0.229423	0.955	0.79	9.68e-09	A	ctsd
4.62e-13	0.227425	0.985	0.834	9.73e-09	A	stam
4.71e-13	0.595134	0.344	0.202	9.92e-09	A	cobll1a
4.73e-13	0.232437	0.872	0.69	9.95e-09	A	ppm1g
4.78e-13	0.287	0.645	0.47	1.01e-08	A	si:ch211-150o23.3
4.87e-13	0.267688	0.868	0.676	1.03e-08	A	arfgap2
4.88e-13	0.306764	0.812	0.624	1.03e-08	A	clpp
4.93e-13	0.439215	0.453	0.298	1.04e-08	A	wu:fc21g02
5.04e-13	0.246834	0.96	0.807	1.06e-08	A	trib3
5.22e-13	0.227865	0.995	0.876	1.1e-08	A	crip2l
5.46e-13	0.271635	0.775	0.599	1.15e-08	A	casp9
5.68e-13	0.426784	0.373	0.224	1.2e-08	A	pkp2
5.8e-13	0.109785	1	0.995	1.22e-08	A	ENSDARG00000115271
5.85e-13	0.236758	0.996	0.809	1.23e-08	A	tuba1b
5.94e-13	0.345468	0.918	0.748	1.25e-08	A	nup50
6e-13	0.282268	0.719	0.53	1.26e-08	A	tsc1b
6e-13	-1.42479	0.382	0.484	1.26e-08	A	RAMP1
6.04e-13	0.379663	0.562	0.395	1.27e-08	A	MYADM
6.17e-13	-2.42338	0.2	0.309	1.3e-08	A	sinhcaf
6.2e-13	0.310723	0.49	0.329	1.3e-08	A	mrtfbb
6.26e-13	0.243493	0.732	0.534	1.32e-08	A	exoc2
6.3e-13	-3.02927	0.035	0.124	1.33e-08	A	sox5
6.37e-13	0.23819	0.579	0.4	1.34e-08	A	FAM72B
6.39e-13	0.277779	0.64	0.455	1.35e-08	A	ssrp1a
6.43e-13	0.374831	0.592	0.427	1.35e-08	A	xrn1
6.59e-13	0.23324	0.958	0.812	1.39e-08	A	gspt1l
6.65e-13	-1.13627	0.705	0.73	1.4e-08	A	ip6k2a
6.66e-13	0.280756	0.816	0.624	1.4e-08	A	pou2f1b
6.67e-13	0.275411	0.829	0.629	1.4e-08	A	snap29
7.02e-13	0.592737	0.39	0.253	1.48e-08	A	kti12
7.2e-13	0.333146	0.597	0.426	1.52e-08	A	rrp15
7.22e-13	0.271682	0.815	0.625	1.52e-08	A	CEP170B
7.22e-13	0.313132	0.582	0.41	1.52e-08	A	aldh18a1
7.23e-13	0.390941	0.591	0.419	1.52e-08	A	agfg1b
7.24e-13	0.213842	0.902	0.704	1.52e-08	A	adam10a
7.29e-13	0.333844	0.515	0.353	1.53e-08	A	pknox1.1
8.06e-13	0.703201	0.358	0.229	1.7e-08	A	glyctk
8.19e-13	0.298349	0.596	0.43	1.72e-08	A	med20
8.21e-13	0.258749	0.975	0.819	1.73e-08	A	kif5ba
8.29e-13	0.21116	0.994	0.915	1.75e-08	A	kifap3a
8.3e-13	0.769329	0.203	0.098	1.75e-08	A	pappaa
8.38e-13	0.731297	0.259	0.14	1.77e-08	A	sfxn2
8.52e-13	0.544954	0.408	0.258	1.79e-08	A	glis2a
8.6e-13	0.210215	0.997	0.905	1.81e-08	A	usp9
8.72e-13	0.265284	0.985	0.831	1.84e-08	A	psmc1a
8.79e-13	0.325903	0.611	0.442	1.85e-08	A	rgs3a
9.25e-13	0.531441	0.406	0.256	1.95e-08	A	mapk12a
9.25e-13	0.361231	0.557	0.381	1.95e-08	A	si:dkey-147f3.8
9.5e-13	0.191709	0.868	0.681	2e-08	A	odc1
9.53e-13	0.301751	0.8	0.624	2.01e-08	A	vars1
9.85e-13	0.202674	0.773	0.599	2.07e-08	A	dkc1
9.94e-13	0.236931	0.869	0.678	2.09e-08	A	si:dkey-175m17.7
1e-12	-0.764049	0.787	0.768	2.11e-08	A	hpca
1.01e-12	0.278865	0.764	0.559	2.12e-08	A	cmtm7
1.04e-12	0.363525	0.671	0.495	2.18e-08	A	snx11
1.04e-12	0.236506	1	0.944	2.2e-08	A	map1b
1.04e-12	0.209779	0.713	0.518	2.2e-08	A	taok3a
1.06e-12	0.266983	0.972	0.783	2.24e-08	A	psmd6
1.12e-12	0.4178	0.521	0.364	2.37e-08	A	rpp25l
1.15e-12	0.231553	0.582	0.409	2.41e-08	A	castor2
1.17e-12	-1.79168	0.186	0.301	2.47e-08	A	cacng8b
1.18e-12	0.314956	0.751	0.575	2.48e-08	A	slc31a1
1.18e-12	0.270282	0.802	0.619	2.49e-08	A	mycbp
1.21e-12	0.175653	0.651	0.463	2.54e-08	A	znf106b
1.22e-12	0.20668	0.997	0.926	2.56e-08	A	syt11b
1.22e-12	-0.826286	0.943	0.892	2.57e-08	A	sh3gl2a
1.23e-12	0.261001	0.971	0.805	2.58e-08	A	ppp2r1bb
1.25e-12	0.228877	0.986	0.875	2.64e-08	A	pfdn4
1.29e-12	-1.05416	0.742	0.773	2.71e-08	A	FO704772.3
1.29e-12	-1.5421	0.451	0.523	2.71e-08	A	bcl2l13
1.33e-12	0.22371	1	0.926	2.81e-08	A	calm1b
1.35e-12	0.201381	0.751	0.573	2.84e-08	A	UTP14C
1.37e-12	0.268569	0.71	0.545	2.89e-08	A	ddx54
1.43e-12	0.257675	0.933	0.758	3.02e-08	A	pdzd11
1.45e-12	0.306353	0.929	0.746	3.06e-08	A	nutf2
1.45e-12	0.266211	0.773	0.578	3.06e-08	A	bcl9
1.48e-12	0.36784	0.497	0.33	3.12e-08	A	cers2b
1.51e-12	0.116553	0.51	0.337	3.17e-08	A	zgc:100920
1.51e-12	0.166991	1	0.91	3.19e-08	A	eef2l2
1.54e-12	0.673665	0.229	0.119	3.24e-08	A	ankha
1.56e-12	0.267902	0.811	0.619	3.29e-08	A	ciao2b
1.57e-12	0.239827	0.997	0.888	3.31e-08	A	rtca
1.58e-12	0.230213	0.739	0.533	3.33e-08	A	rskra
1.59e-12	0.451702	0.414	0.265	3.34e-08	A	zgc:77287
1.6e-12	0.212297	0.996	0.917	3.38e-08	A	kif5ba.1
1.66e-12	0.245612	0.946	0.77	3.5e-08	A	mtap
1.67e-12	0.276386	0.757	0.581	3.52e-08	A	tpp2
1.67e-12	0.272521	0.971	0.815	3.52e-08	A	hspa4b
1.69e-12	0.245297	0.717	0.521	3.56e-08	A	zgc:114200
1.7e-12	0.286841	0.861	0.691	3.58e-08	A	ENSDARG00000101858
1.79e-12	0.372749	0.543	0.37	3.76e-08	A	psmg2
1.83e-12	0.266659	0.841	0.645	3.86e-08	A	ccdc6a
1.88e-12	0.301609	0.859	0.66	3.95e-08	A	rcor1
1.89e-12	0.281893	0.618	0.436	3.97e-08	A	exosc9
1.98e-12	0.207884	0.67	0.471	4.17e-08	A	nip7
1.98e-12	0.318765	0.632	0.455	4.17e-08	A	washc3
2.05e-12	0.27803	0.902	0.717	4.32e-08	A	dtd1
2.05e-12	0.340927	0.537	0.368	4.33e-08	A	sppl2
2.06e-12	0.280765	0.801	0.596	4.33e-08	A	med19b
2.07e-12	0.205387	0.985	0.856	4.35e-08	A	pcsk1nl
2.07e-12	0.278693	0.725	0.535	4.35e-08	A	ccdc115
2.09e-12	0.19318	0.987	0.856	4.4e-08	A	eif3i
2.09e-12	-1.68772	0.13	0.246	4.41e-08	A	irx5a
2.12e-12	0.82629	0.3	0.177	4.47e-08	A	ptges
2.14e-12	0.229948	1	0.954	4.51e-08	A	rab6bb
2.17e-12	0.192731	0.95	0.764	4.58e-08	A	vgf
2.18e-12	0.314697	0.543	0.376	4.6e-08	A	cpne3
2.2e-12	0.315358	0.748	0.574	4.62e-08	A	tnpo2
2.23e-12	-0.323003	0.985	0.95	4.7e-08	A	uqcrb
2.23e-12	0.627327	0.356	0.224	4.7e-08	A	CABZ01026681.1
2.25e-12	0.25977	0.996	0.838	4.73e-08	A	cotl1
2.27e-12	0.260761	0.982	0.827	4.77e-08	A	ubqln4
2.3e-12	0.49915	0.345	0.212	4.85e-08	A	mpp7a
2.33e-12	0.253665	0.947	0.798	4.91e-08	A	slc24a6a
2.35e-12	0.457702	0.259	0.139	4.95e-08	A	si:ch211-258f14.2
2.4e-12	0.460054	0.462	0.311	5.05e-08	A	tmem41aa
2.41e-12	0.85792	0.217	0.112	5.08e-08	A	pdlim3b
2.47e-12	-2.17924	0.175	0.29	5.19e-08	A	si:ch73-141c7.1
2.53e-12	0.171623	0.996	0.938	5.33e-08	A	eif3m
2.59e-12	0.422289	0.583	0.42	5.46e-08	A	tmem134
2.6e-12	0.305255	0.736	0.559	5.48e-08	A	cpsf2
2.66e-12	0.249267	0.931	0.746	5.6e-08	A	lgmn
2.74e-12	0.161797	0.705	0.534	5.77e-08	A	traf4a
2.75e-12	0.491429	0.453	0.308	5.8e-08	A	rbms2a
2.8e-12	0.372608	0.538	0.374	5.89e-08	A	eif3eb
2.81e-12	0.556052	0.339	0.206	5.92e-08	A	gpd2
2.9e-12	0.257527	0.976	0.809	6.1e-08	A	cdkn2aipnl
2.9e-12	-0.739979	0.718	0.719	6.11e-08	A	phf24
2.91e-12	0.253445	0.917	0.74	6.13e-08	A	rab40b
2.92e-12	0.255046	0.738	0.56	6.16e-08	A	bpgm
2.96e-12	-1.42826	0.48	0.547	6.24e-08	A	itm2cb
2.97e-12	0.329025	0.713	0.541	6.25e-08	A	prune2
3.01e-12	0.285594	0.928	0.743	6.35e-08	A	adrm1
3.12e-12	0.261121	0.785	0.596	6.56e-08	A	mindy2
3.14e-12	0.379271	0.384	0.239	6.61e-08	A	si:dkey-52j6.3
3.21e-12	-1.92546	0.111	0.222	6.76e-08	A	gabrb1
3.34e-12	-2.57512	0.073	0.171	7.02e-08	A	lzts1
3.38e-12	0.327233	0.68	0.505	7.12e-08	A	ctsa
3.39e-12	0.47153	0.482	0.325	7.13e-08	A	ap5s1
3.4e-12	0.314838	0.46	0.305	7.15e-08	A	si:dkey-100n23.5
3.42e-12	0.418769	0.402	0.255	7.2e-08	A	thg1l
3.46e-12	0.257109	0.786	0.586	7.29e-08	A	acvr1l
3.5e-12	0.222078	0.821	0.622	7.37e-08	A	mrpl52
3.54e-12	-2.69731	0.067	0.164	7.45e-08	A	c2cd4a
3.57e-12	0.374055	0.673	0.505	7.52e-08	A	si:ch1073-190k2.1
3.58e-12	0.104905	1	0.987	7.54e-08	A	rpl22
3.69e-12	0.225718	0.885	0.717	7.77e-08	A	brox
3.72e-12	0.54371	0.431	0.284	7.84e-08	A	scd
3.73e-12	0.674152	0.292	0.17	7.85e-08	A	fndc3ba
3.8e-12	1.81904	0.082	0.023	8e-08	A	notum1a
3.83e-12	0.199058	0.996	0.942	8.06e-08	A	kmt2cb
3.86e-12	0.413212	0.457	0.299	8.13e-08	A	mtmr14
3.9e-12	0.407326	0.71	0.539	8.21e-08	A	polr3k
3.93e-12	0.226874	0.82	0.624	8.27e-08	A	wapla
3.93e-12	0.210833	0.81	0.62	8.28e-08	A	llph
4.16e-12	0.39893	0.581	0.414	8.77e-08	A	lta4h
4.17e-12	-2.3866	0.047	0.137	8.79e-08	A	PCDH8
4.22e-12	0.278896	0.768	0.572	8.89e-08	A	pi4kb
4.27e-12	0.239863	0.969	0.802	9e-08	A	adipor1b
4.32e-12	0.214919	0.99	0.888	9.09e-08	A	eif3s10
4.77e-12	0.366579	0.555	0.395	1e-07	A	prpf4
4.8e-12	-1.63846	0.384	0.472	1.01e-07	A	osbpl10b
4.87e-12	0.261992	0.919	0.715	1.03e-07	A	med10
4.98e-12	0.231653	0.785	0.6	1.05e-07	A	nfkbib
4.98e-12	0.348935	0.647	0.47	1.05e-07	A	fdx2
5.15e-12	0.389708	0.547	0.382	1.09e-07	A	ptrhd1
5.18e-12	0.41181	0.577	0.41	1.09e-07	A	thumpd1
5.2e-12	0.284331	0.577	0.401	1.09e-07	A	stambpa
5.23e-12	-1.82102	0.456	0.533	1.1e-07	A	rcan3
5.36e-12	-3.01348	0.024	0.102	1.13e-07	A	si:dkey-1h6.8
5.47e-12	0.251093	0.941	0.792	1.15e-07	A	nav3
5.59e-12	0.196872	0.976	0.846	1.18e-07	A	chmp1b
5.61e-12	0.371145	0.547	0.387	1.18e-07	A	ak4
5.73e-12	0.272275	0.977	0.824	1.21e-07	A	ccdc124
5.76e-12	0.21689	0.906	0.72	1.21e-07	A	ctnnb2
5.76e-12	0.4073	0.628	0.467	1.21e-07	A	fblim1
5.94e-12	0.392504	0.413	0.27	1.25e-07	A	spartb
5.96e-12	0.21307	0.995	0.895	1.25e-07	A	tpm3
6.16e-12	0.387006	0.564	0.397	1.3e-07	A	triqk
6.3e-12	-0.482515	0.98	0.925	1.33e-07	A	ubb
6.4e-12	-2.31402	0.203	0.308	1.35e-07	A	igf2b
6.4e-12	-0.784387	0.984	0.917	1.35e-07	A	scrt2
6.55e-12	0.19088	0.999	0.919	1.38e-07	A	cpeb4b
6.64e-12	0.241869	0.898	0.715	1.4e-07	A	blmh
6.73e-12	0.151687	1	0.969	1.42e-07	A	rab10
6.75e-12	0.475554	0.469	0.321	1.42e-07	A	capn1b
6.81e-12	1.38549	0.219	0.119	1.43e-07	A	pdgfrl
6.83e-12	0.2293	0.999	0.893	1.44e-07	A	sst6
7.12e-12	0.304423	0.698	0.525	1.5e-07	A	scamp4
7.14e-12	0.219582	0.97	0.821	1.5e-07	A	ssr4
7.17e-12	0.239703	0.937	0.757	1.51e-07	A	synj1
7.35e-12	0.821591	0.14	0.057	1.55e-07	A	htr1aa
7.38e-12	0.18397	0.999	0.932	1.55e-07	A	cct7
7.52e-12	-2.1518	0.156	0.269	1.58e-07	A	irf1b
7.56e-12	0.276835	0.314	0.18	1.59e-07	A	tbx2a
7.63e-12	0.295412	0.698	0.515	1.61e-07	A	mthfd2
7.68e-12	0.330956	0.676	0.509	1.62e-07	A	bag6
7.75e-12	-2.71284	0.026	0.106	1.63e-07	A	map6d1
7.81e-12	0.263493	0.865	0.687	1.64e-07	A	cdc34b
7.95e-12	0.285534	0.898	0.709	1.67e-07	A	tp53bp1
8.07e-12	0.254395	0.999	0.899	1.7e-07	A	vat1
8.3e-12	0.179602	0.996	0.915	1.75e-07	A	eif3c
8.38e-12	0.40876	0.398	0.254	1.76e-07	A	pcbd1
8.88e-12	-1.87685	0.217	0.325	1.87e-07	A	si:dkey-190l8.2
9.01e-12	-1.49135	0.268	0.375	1.9e-07	A	tns1a
9.02e-12	0.368704	0.656	0.486	1.9e-07	A	gpn2
9.09e-12	0.312129	0.753	0.559	1.91e-07	A	ext2
9.27e-12	0.270881	0.674	0.501	1.95e-07	A	mrps15
9.35e-12	0.193134	1	0.939	1.97e-07	A	pafah1b1b
9.35e-12	0.209884	0.797	0.609	1.97e-07	A	plekho1b
9.52e-12	0.17965	0.994	0.9	2e-07	A	ktn1
9.72e-12	0.343517	0.535	0.377	2.05e-07	A	nol12
9.89e-12	0.291409	0.715	0.548	2.08e-07	A	yme1l1a
1.01e-11	-2.77475	0.106	0.208	2.13e-07	A	cnga3b
1.06e-11	0.323733	0.641	0.479	2.23e-07	A	hadhab
1.06e-11	0.149492	0.783	0.605	2.23e-07	A	zgc:110329
1.07e-11	0.241952	0.936	0.761	2.24e-07	A	brd7
1.09e-11	1.30339	0.102	0.034	2.29e-07	A	si:ch211-183d5.2
1.1e-11	0.239923	0.873	0.654	2.32e-07	A	polr2i
1.1e-11	-1.15337	0.47	0.55	2.32e-07	A	auts2a
1.18e-11	0.753068	0.122	0.047	2.48e-07	A	ada
1.18e-11	0.358259	0.339	0.21	2.48e-07	A	nlgn4xa
1.21e-11	0.221996	0.942	0.745	2.54e-07	A	hmg20a
1.22e-11	0.327657	0.607	0.447	2.57e-07	A	gopc
1.23e-11	0.166546	0.623	0.439	2.59e-07	A	plekho1a
1.23e-11	0.227065	0.938	0.757	2.6e-07	A	pwwp2b
1.24e-11	0.390353	0.443	0.304	2.61e-07	A	si:ch211-15b10.6
1.25e-11	0.302057	0.139	0.055	2.63e-07	A	KHDRBS3
1.27e-11	0.233382	0.787	0.608	2.67e-07	A	fam193a
1.31e-11	0.207937	0.826	0.623	2.76e-07	A	gpatch11
1.32e-11	0.271538	0.754	0.568	2.78e-07	A	churc1
1.32e-11	0.172567	0.901	0.71	2.78e-07	A	mapkapk2a
1.35e-11	0.234551	0.991	0.855	2.85e-07	A	ENSDARG00000035679
1.37e-11	0.114023	0.907	0.75	2.88e-07	A	slc7a14a
1.37e-11	0.276905	0.829	0.651	2.88e-07	A	larp6a
1.37e-11	0.639848	0.156	0.069	2.89e-07	A	slc29a1a
1.39e-11	0.326726	0.634	0.471	2.92e-07	A	lmna
1.4e-11	0.250467	0.666	0.492	2.96e-07	A	rmnd5b
1.42e-11	0.253565	0.77	0.602	2.98e-07	A	usf1
1.43e-11	-1.52104	0.287	0.394	3e-07	A	homer3b
1.48e-11	0.294147	0.766	0.578	3.12e-07	A	pycr1b
1.48e-11	0.225548	0.911	0.729	3.12e-07	A	mapk8ip2
1.48e-11	1.15577	0.099	0.033	3.13e-07	A	atf5b
1.51e-11	-0.929219	0.693	0.701	3.18e-07	A	kmt2ca
1.54e-11	0.242415	0.836	0.63	3.24e-07	A	mrpl53
1.54e-11	0.255669	0.637	0.468	3.25e-07	A	otud7b
1.55e-11	0.254058	0.858	0.653	3.26e-07	A	tusc2b
1.57e-11	0.164834	0.811	0.643	3.3e-07	A	mrto4
1.59e-11	0.305959	0.681	0.491	3.34e-07	A	frmd4bb
1.59e-11	-0.566355	0.907	0.833	3.34e-07	A	hist2h2l
1.59e-11	0.252741	0.844	0.635	3.36e-07	A	mospd1
1.61e-11	0.270403	0.908	0.723	3.39e-07	A	ankrd46a
1.63e-11	0.121746	0.947	0.792	3.43e-07	A	fosl2
1.64e-11	-1.64797	0.232	0.338	3.45e-07	A	nr1d1
1.66e-11	0.22557	0.494	0.34	3.5e-07	A	ntmt1
1.69e-11	0.101759	0.997	0.978	3.57e-07	A	rpl5b
1.7e-11	0.241708	0.989	0.83	3.58e-07	A	syngr3a
1.7e-11	0.240916	0.846	0.658	3.58e-07	A	wdr13
1.72e-11	0.284018	0.635	0.473	3.61e-07	A	kif5c
1.72e-11	0.290782	0.509	0.346	3.61e-07	A	cybc1
1.76e-11	0.265651	0.824	0.637	3.71e-07	A	rps19bp1
1.8e-11	-0.338596	0.99	0.957	3.78e-07	A	acin1a
1.82e-11	0.250866	0.809	0.607	3.84e-07	A	C18H11orf58
1.83e-11	0.167542	0.991	0.881	3.85e-07	A	palm1b
1.85e-11	0.254223	0.72	0.527	3.89e-07	A	rgs3b
1.88e-11	0.240441	0.781	0.58	3.95e-07	A	surf2
1.88e-11	0.273829	0.816	0.653	3.97e-07	A	rnft2
1.9e-11	0.375816	0.463	0.313	4e-07	A	lmf2b
1.91e-11	0.222716	0.987	0.879	4.01e-07	A	psma8
1.91e-11	0.243844	0.737	0.549	4.01e-07	A	si:dkey-16l2.16
1.91e-11	-1.4934	0.495	0.561	4.03e-07	A	zgc:158291
1.94e-11	0.231589	0.95	0.754	4.08e-07	A	chmp2bb
1.95e-11	0.259642	0.816	0.631	4.1e-07	A	wsb1
1.96e-11	0.210183	0.671	0.492	4.13e-07	A	hbs1l
2.02e-11	0.182073	0.887	0.707	4.26e-07	A	ches1
2.04e-11	0.207286	0.958	0.792	4.29e-07	A	rac1a
2.05e-11	0.376982	0.474	0.329	4.31e-07	A	aaas
2.08e-11	-2.18103	0.15	0.251	4.39e-07	A	si:ch211-151p13.8
2.09e-11	0.240095	0.714	0.525	4.41e-07	A	sf3b3
2.1e-11	0.174142	0.807	0.64	4.41e-07	A	tmem115
2.11e-11	0.136036	0.999	0.96	4.45e-07	A	reep5
2.12e-11	-0.225588	0.995	0.971	4.46e-07	A	atp5mf
2.18e-11	0.283683	0.684	0.515	4.58e-07	A	mtres1
2.21e-11	0.233985	0.995	0.873	4.65e-07	A	hmgb3b
2.25e-11	0.305981	0.7	0.524	4.73e-07	A	cby1
2.28e-11	0.274546	0.838	0.655	4.81e-07	A	rab39ba
2.32e-11	0.252828	0.725	0.57	4.88e-07	A	mbtps1
2.32e-11	0.901045	0.194	0.099	4.89e-07	A	C8H9orf64
2.33e-11	0.452976	0.48	0.333	4.9e-07	A	dusp16
2.35e-11	0.329313	0.558	0.395	4.96e-07	A	myh9b
2.44e-11	0.242129	0.793	0.613	5.13e-07	A	osbpl2b
2.46e-11	0.207587	1	0.969	5.18e-07	A	tuba1a
2.46e-11	0.22527	0.965	0.825	5.19e-07	A	tbc1d14
2.5e-11	0.271171	0.501	0.347	5.26e-07	A	parvb
2.51e-11	0.291368	0.719	0.54	5.27e-07	A	zmpste24
2.52e-11	0.181951	1	0.933	5.3e-07	A	dynlt3
2.55e-11	0.285486	0.469	0.311	5.37e-07	A	cabp1a
2.58e-11	0.303665	0.596	0.433	5.43e-07	A	abcd3a
2.58e-11	0.228174	0.623	0.446	5.43e-07	A	adam15
2.58e-11	0.300529	0.424	0.278	5.44e-07	A	eps8a
2.59e-11	-2.89156	0.072	0.164	5.45e-07	A	rasl11b
2.6e-11	0.184531	0.685	0.504	5.47e-07	A	asap2a
2.66e-11	0.333155	0.607	0.444	5.61e-07	A	aida
2.83e-11	0.610884	0.325	0.201	5.95e-07	A	GARNL3
2.83e-11	0.337004	0.583	0.426	5.96e-07	A	imp3
2.86e-11	0.242944	0.272	0.151	6.03e-07	A	robo3
2.88e-11	-0.658315	0.94	0.88	6.06e-07	A	tnrc6c1
2.89e-11	0.38787	0.406	0.261	6.09e-07	A	ncdn
2.91e-11	0.211477	0.584	0.41	6.12e-07	A	NAV1
2.91e-11	0.311859	0.826	0.641	6.13e-07	A	dnajc15
2.92e-11	0.178434	0.764	0.565	6.15e-07	A	TMEM8B
2.93e-11	0.271946	0.844	0.658	6.18e-07	A	eif4e3
2.94e-11	0.553328	0.32	0.19	6.19e-07	A	sema3c
3.01e-11	0.219242	0.984	0.895	6.33e-07	A	pomp
3.02e-11	1.10808	0.131	0.054	6.35e-07	A	rspo3
3.14e-11	0.722447	0.271	0.157	6.62e-07	A	osbpl3b
3.16e-11	0.399813	0.35	0.223	6.65e-07	A	gdap2
3.33e-11	-1.49306	0.72	0.705	7.01e-07	A	igfbp5b
3.48e-11	-2.0844	0.072	0.167	7.32e-07	A	cacng3b
3.55e-11	-0.786958	0.835	0.793	7.48e-07	A	prelid3b
3.59e-11	0.207696	0.639	0.466	7.55e-07	A	si:dkey-253i9.4
3.68e-11	-2.20159	0.112	0.212	7.74e-07	A	rgs11
3.76e-11	0.224871	0.656	0.476	7.92e-07	A	C24H8orf34
3.8e-11	0.247366	0.647	0.471	7.99e-07	A	scyl1
3.83e-11	0.260773	0.548	0.394	8.07e-07	A	ell2
3.93e-11	0.28713	0.975	0.883	8.28e-07	A	junba
3.97e-11	0.521697	0.225	0.12	8.36e-07	A	sys1
4.1e-11	0.227081	0.51	0.346	8.63e-07	A	spns2
4.18e-11	0.309213	0.678	0.52	8.79e-07	A	zgc:173570
4.18e-11	-0.546102	0.923	0.843	8.81e-07	A	basp1
4.21e-11	0.583332	0.228	0.125	8.86e-07	A	klhl24b
4.24e-11	-2.08697	0.385	0.46	8.92e-07	A	jdp2b
4.28e-11	0.217185	0.747	0.552	9.01e-07	A	STEEP1
4.42e-11	0.206142	0.936	0.758	9.3e-07	A	tmed4
4.48e-11	0.265114	0.729	0.558	9.43e-07	A	slc49a4
4.55e-11	0.353944	0.555	0.402	9.57e-07	A	ankle2
4.62e-11	0.243928	0.94	0.763	9.74e-07	A	psmc1b
4.84e-11	0.250384	0.421	0.28	1.02e-06	A	stk11ip
4.84e-11	0.262881	0.66	0.499	1.02e-06	A	riok2
4.93e-11	-1.84234	0.277	0.377	1.04e-06	A	slc1a2a
4.93e-11	-0.455816	0.99	0.951	1.04e-06	A	tsc22d1
5.02e-11	0.35203	0.553	0.397	1.06e-06	A	dph5
5.03e-11	0.253522	0.576	0.402	1.06e-06	A	rhebl1
5.04e-11	0.431844	0.496	0.349	1.06e-06	A	isg20l2
5.1e-11	0.337288	0.47	0.318	1.07e-06	A	stn1
5.11e-11	0.447246	0.334	0.207	1.08e-06	A	ptrh1
5.18e-11	-2.90868	0.055	0.141	1.09e-06	A	spry4
5.21e-11	0.226528	0.923	0.76	1.1e-06	A	sacs
5.22e-11	-0.623227	0.969	0.922	1.1e-06	A	si:ch1073-429i10.3
5.32e-11	0.238929	0.878	0.69	1.12e-06	A	clint1b
5.36e-11	0.432309	0.291	0.173	1.13e-06	A	ripor1
5.4e-11	0.157817	0.7	0.517	1.14e-06	A	mpp2b
5.4e-11	0.207368	0.961	0.814	1.14e-06	A	kif26bb
5.48e-11	0.107521	1	0.993	1.15e-06	A	rps23
5.49e-11	0.203778	0.69	0.524	1.16e-06	A	tmcc1b
5.5e-11	0.316641	0.635	0.47	1.16e-06	A	evlb
5.53e-11	0.376766	0.395	0.262	1.16e-06	A	siah2l
5.55e-11	-4.20735	0.067	0.156	1.17e-06	A	bcam
5.57e-11	0.375953	0.505	0.354	1.17e-06	A	thoc5
5.57e-11	0.274149	0.937	0.79	1.17e-06	A	slc44a1b
5.71e-11	0.218196	0.831	0.642	1.2e-06	A	dock9b
5.76e-11	-1.92002	0.093	0.191	1.21e-06	A	gna12a
5.83e-11	0.228252	0.578	0.419	1.23e-06	A	si:ch211-214c7.4
5.85e-11	0.205947	0.698	0.524	1.23e-06	A	setdb1b
5.97e-11	0.300124	0.558	0.394	1.26e-06	A	taf2
6.06e-11	-2.80168	0.04	0.121	1.28e-06	A	FQ976914.1
6.07e-11	0.211741	1	0.954	1.28e-06	A	stmn2b
6.2e-11	0.208882	0.822	0.634	1.3e-06	A	dohh
6.32e-11	-2.72266	0.042	0.122	1.33e-06	A	stard15
6.37e-11	-1.55272	0.591	0.627	1.34e-06	A	mab21l1
6.41e-11	0.261377	0.635	0.458	1.35e-06	A	naa35
6.43e-11	0.943232	0.223	0.123	1.35e-06	A	lin28a
6.45e-11	0.188932	0.989	0.907	1.36e-06	A	rimkla
6.48e-11	0.274536	0.866	0.679	1.36e-06	A	ubl7b
6.48e-11	0.267252	0.975	0.791	1.36e-06	A	arf3a
6.5e-11	0.228676	0.916	0.7	1.37e-06	A	rac3a
6.56e-11	0.360221	0.276	0.16	1.38e-06	A	tspan14
6.65e-11	0.319686	0.539	0.384	1.4e-06	A	tmem163b
6.7e-11	0.513552	0.409	0.273	1.41e-06	A	si:dkey-92i17.2
6.85e-11	0.213735	0.82	0.618	1.44e-06	A	zgc:158803
7.04e-11	-0.959652	0.613	0.645	1.48e-06	A	zbtb4
7.21e-11	0.191467	0.427	0.277	1.52e-06	A	cita
7.28e-11	0.199188	0.87	0.656	1.53e-06	A	timm9
7.4e-11	0.320535	0.54	0.379	1.56e-06	A	hgh1
7.55e-11	0.109558	0.976	0.85	1.59e-06	A	rasal2
7.56e-11	-2.00461	0.183	0.289	1.59e-06	A	arl3l1
7.56e-11	0.223913	0.974	0.814	1.59e-06	A	phb
7.67e-11	0.211207	0.749	0.558	1.62e-06	A	parp2
7.73e-11	-2.986	0.01	0.072	1.63e-06	A	si:ch211-153b23.4
8e-11	0.251643	0.689	0.514	1.69e-06	A	parga
8.15e-11	0.333782	0.494	0.352	1.72e-06	A	si:ch1073-174d20.2
8.22e-11	0.164912	0.882	0.712	1.73e-06	A	kctd3
8.27e-11	0.26994	0.521	0.365	1.74e-06	A	ibtk
8.33e-11	0.24248	0.981	0.845	1.75e-06	A	psma6b
8.4e-11	0.169072	0.966	0.857	1.77e-06	A	ddx21
8.43e-11	0.230317	0.739	0.558	1.78e-06	A	cxxc1a
8.45e-11	-0.65264	0.997	0.971	1.78e-06	A	fosab
8.49e-11	0.345905	0.571	0.41	1.79e-06	A	zyx
8.52e-11	0.253785	0.805	0.618	1.79e-06	A	gtf2h5
8.89e-11	0.190711	0.996	0.929	1.87e-06	A	prdx2
9.07e-11	0.20983	0.815	0.628	1.91e-06	A	abca3b
9.15e-11	0.228197	0.469	0.315	1.93e-06	A	ephb3a
9.26e-11	0.237121	0.94	0.751	1.95e-06	A	cth
9.44e-11	0.408629	0.423	0.281	1.99e-06	A	ATP11B
9.66e-11	0.224913	0.985	0.881	2.03e-06	A	si:ch211-160o17.4
9.68e-11	0.710573	0.359	0.24	2.04e-06	A	BX511034.2
9.69e-11	0.17173	0.999	0.939	2.04e-06	A	ap2m1a
9.7e-11	0.328366	0.437	0.292	2.04e-06	A	snx18a
9.73e-11	0.332032	0.495	0.349	2.05e-06	A	rp9
9.8e-11	0.158413	0.678	0.488	2.06e-06	A	trak1a
9.95e-11	0.164066	0.979	0.862	2.09e-06	A	pno1
1.02e-10	0.395538	0.442	0.305	2.14e-06	A	micall1a
1.03e-10	0.329634	0.403	0.267	2.17e-06	A	slc11a2
1.04e-10	0.222868	0.831	0.64	2.18e-06	A	bmi1b
1.04e-10	0.205983	0.579	0.412	2.19e-06	A	ilk
1.05e-10	0.23307	0.621	0.457	2.21e-06	A	mgst3a
1.07e-10	0.242282	0.933	0.747	2.26e-06	A	gskip
1.08e-10	0.159236	0.675	0.5	2.27e-06	A	plekhm3
1.08e-10	0.316762	0.5	0.346	2.28e-06	A	aagab
1.11e-10	0.21093	1	0.963	2.33e-06	A	stmn2a
1.12e-10	0.266893	0.69	0.533	2.36e-06	A	SANBR
1.14e-10	0.289386	0.413	0.28	2.4e-06	A	bend5
1.14e-10	0.297042	0.558	0.401	2.4e-06	A	rae1
1.14e-10	-1.48707	0.491	0.575	2.41e-06	A	hsp70.1
1.17e-10	0.35336	0.49	0.343	2.47e-06	A	fkbpl
1.2e-10	0.314926	0.588	0.433	2.54e-06	A	prr13
1.21e-10	0.153937	0.912	0.736	2.56e-06	A	bada
1.28e-10	0.204765	0.654	0.492	2.7e-06	A	cox20
1.29e-10	0.286454	0.897	0.728	2.71e-06	A	tax1bp1a
1.31e-10	0.204518	0.759	0.577	2.77e-06	A	supt3h
1.32e-10	0.136619	1	0.999	2.77e-06	A	cfl1
1.38e-10	0.149923	0.995	0.963	2.91e-06	A	eif3f
1.39e-10	0.23043	0.662	0.496	2.93e-06	A	lrsam1
1.44e-10	0.332739	0.602	0.453	3.02e-06	A	eloca
1.45e-10	0.341676	0.438	0.3	3.05e-06	A	etfdh
1.45e-10	0.223605	0.655	0.482	3.05e-06	A	dmap1
1.45e-10	0.254652	0.767	0.587	3.05e-06	A	SMIM10
1.48e-10	-3.58158	0.184	0.283	3.11e-06	A	mt2
1.48e-10	-2.73817	0.015	0.08	3.11e-06	A	CABZ01080042.1
1.49e-10	0.194432	0.997	0.945	3.13e-06	A	gdi1
1.52e-10	-4.36358	0.008	0.066	3.2e-06	A	pcdh18b
1.52e-10	0.172567	0.995	0.897	3.2e-06	A	eif3d
1.54e-10	0.297182	0.68	0.513	3.24e-06	A	bub3
1.59e-10	0.184936	0.747	0.574	3.34e-06	A	pdcd11
1.59e-10	0.168243	0.995	0.889	3.34e-06	A	tomm20a.1
1.59e-10	0.272726	0.736	0.558	3.36e-06	A	dpp3
1.6e-10	0.691455	0.217	0.116	3.37e-06	A	jag1a
1.61e-10	0.211752	0.931	0.759	3.39e-06	A	zgc:172139
1.64e-10	0.158092	0.997	0.876	3.46e-06	A	alas1
1.7e-10	0.289366	0.618	0.457	3.57e-06	A	ankib1a
1.72e-10	0.221067	0.87	0.662	3.62e-06	A	lzic
1.73e-10	0.387776	0.528	0.384	3.64e-06	A	bin3
1.75e-10	0.181855	0.996	0.84	3.68e-06	A	si:ch211-255i3.4
1.78e-10	0.318364	0.554	0.398	3.74e-06	A	slc25a20
1.8e-10	0.179996	0.402	0.261	3.79e-06	A	lrtm2a
1.8e-10	0.134509	0.84	0.64	3.8e-06	A	slco5a1a.1
1.83e-10	0.180076	0.961	0.785	3.86e-06	A	nme3
1.83e-10	-2.23567	0.035	0.112	3.86e-06	A	mboat1
1.89e-10	0.237673	0.844	0.657	3.97e-06	A	caskb
1.91e-10	0.336151	0.621	0.464	4.02e-06	A	trnt1
1.93e-10	0.260611	0.679	0.513	4.07e-06	A	zgc:171480
1.93e-10	0.552173	0.178	0.088	4.07e-06	A	sertad2a
1.97e-10	0.225781	0.907	0.72	4.15e-06	A	rab18a
1.98e-10	0.267411	0.741	0.575	4.16e-06	A	si:ch73-25f10.6
1.99e-10	0.288872	0.622	0.449	4.2e-06	A	homezb
2.01e-10	0.193172	0.611	0.44	4.23e-06	A	pdxkb
2.01e-10	-1.27768	0.345	0.427	4.24e-06	A	kalrnb
2.04e-10	0.116742	1	0.948	4.3e-06	A	fthl27
2.06e-10	-0.189373	0.999	0.982	4.35e-06	A	rnasekb
2.08e-10	0.189902	0.904	0.732	4.37e-06	A	kpnb3
2.1e-10	0.314606	0.593	0.436	4.41e-06	A	rwdd
2.12e-10	-0.243864	1	0.995	4.46e-06	A	cirbpb
2.13e-10	0.234754	0.875	0.688	4.48e-06	A	pgam5
2.14e-10	0.277331	0.322	0.2	4.5e-06	A	mlx
2.15e-10	0.309017	0.564	0.403	4.54e-06	A	gemin8
2.17e-10	0.351616	0.557	0.406	4.56e-06	A	gemin7
2.17e-10	0.26212	0.815	0.635	4.58e-06	A	zgc:113348
2.18e-10	0.104532	0.7	0.534	4.59e-06	A	rrp12
2.18e-10	0.250958	0.822	0.641	4.6e-06	A	stom
2.18e-10	0.250784	0.607	0.45	4.6e-06	A	celsr3
2.19e-10	0.21729	0.985	0.851	4.61e-06	A	nfil3
2.19e-10	0.842307	0.144	0.064	4.62e-06	A	si:ch211-246i5.5
2.21e-10	0.227289	0.83	0.646	4.65e-06	A	cul4b
2.21e-10	0.143938	0.948	0.779	4.65e-06	A	wasf3b
2.21e-10	0.221003	0.597	0.434	4.66e-06	A	kat6b
2.22e-10	0.184583	0.761	0.592	4.67e-06	A	si:dkeyp-55f12.3
2.22e-10	0.154277	0.897	0.724	4.68e-06	A	eif4ebp2
2.23e-10	0.255981	0.621	0.465	4.69e-06	A	nsrp1
2.23e-10	0.227402	0.657	0.488	4.7e-06	A	wdr12
2.24e-10	0.186101	0.963	0.81	4.72e-06	A	actl6a
2.25e-10	0.275134	0.555	0.395	4.73e-06	A	ddx1
2.25e-10	0.200585	0.914	0.748	4.73e-06	A	akt3b
2.27e-10	0.412817	0.394	0.258	4.77e-06	A	pik3cb
2.27e-10	0.436787	0.374	0.246	4.78e-06	A	neurl1ab
2.3e-10	0.238751	0.888	0.705	4.84e-06	A	emc9
2.3e-10	0.252141	0.548	0.385	4.85e-06	A	cnppd1
2.32e-10	0.410225	0.331	0.208	4.88e-06	A	elp1
2.33e-10	-0.252176	0.743	0.541	4.92e-06	A	pax10
2.35e-10	0.196065	0.659	0.482	4.96e-06	A	si:ch211-166e11.5
2.37e-10	0.203296	0.987	0.855	4.98e-06	A	tspan31
2.41e-10	0.232902	0.616	0.45	5.08e-06	A	tsr1
2.43e-10	-5.70406	0.001	0.052	5.11e-06	A	pdyn
2.45e-10	0.22617	0.975	0.809	5.16e-06	A	timm23a
2.46e-10	0.226186	0.845	0.673	5.18e-06	A	kdelr2a
2.47e-10	0.165176	0.981	0.853	5.19e-06	A	tmod2
2.57e-10	0.199245	0.989	0.86	5.41e-06	A	smarca4a
2.61e-10	-2.23105	0.065	0.152	5.49e-06	A	si:dkey-85n7.6
2.61e-10	0.10709	0.416	0.278	5.49e-06	A	pkig
2.64e-10	0.26095	0.756	0.568	5.57e-06	A	dnajc9
2.66e-10	0.229749	0.545	0.391	5.61e-06	A	rpap3
2.7e-10	0.265237	0.603	0.456	5.69e-06	A	PYURF
2.72e-10	0.749815	0.244	0.141	5.72e-06	A	il21r.1
2.76e-10	0.321912	0.461	0.309	5.81e-06	A	si:ch73-27e22.8
2.77e-10	0.177369	0.982	0.818	5.83e-06	A	mvp
2.78e-10	0.205895	0.839	0.647	5.85e-06	A	tmem33
2.78e-10	0.230835	0.72	0.557	5.86e-06	A	drg1
2.81e-10	0.230746	0.679	0.504	5.91e-06	A	ube3c
2.81e-10	-2.09373	0.111	0.204	5.92e-06	A	KCTD5
2.82e-10	0.374326	0.524	0.381	5.94e-06	A	lman2la
2.9e-10	0.346089	0.469	0.326	6.1e-06	A	tgfbrap1
2.9e-10	0.213971	0.914	0.745	6.12e-06	A	usp4
2.91e-10	0.194715	0.995	0.893	6.13e-06	A	scocb
2.92e-10	-0.244314	0.47	0.311	6.15e-06	A	arvcfb
2.93e-10	-3.8564	0.029	0.1	6.16e-06	A	ccdc136b.1
2.94e-10	0.321819	0.501	0.361	6.19e-06	A	zdhhc5b
2.97e-10	0.276981	0.462	0.319	6.25e-06	A	znf131
2.97e-10	-2.05562	0.12	0.216	6.26e-06	A	syt13
2.98e-10	-0.493297	1	0.998	6.27e-06	A	mt-nd1
3.01e-10	0.202659	0.869	0.701	6.33e-06	A	atp2a2b
3.1e-10	0.259309	0.835	0.65	6.52e-06	A	selenow2a
3.11e-10	0.232772	0.956	0.751	6.55e-06	A	ralaa
3.12e-10	-1.39912	0.277	0.373	6.56e-06	A	pcdh11.1
3.13e-10	0.122561	0.992	0.849	6.59e-06	A	fosl1a
3.14e-10	0.65178	0.311	0.198	6.61e-06	A	phgdh
3.15e-10	0.401693	0.33	0.208	6.64e-06	A	LO018029.1
3.16e-10	0.595183	0.291	0.181	6.66e-06	A	hydin
3.18e-10	0.19328	0.628	0.457	6.7e-06	A	sirt1
3.22e-10	0.238485	0.686	0.537	6.77e-06	A	tmem126a
3.23e-10	0.238728	0.951	0.783	6.79e-06	A	txnl1
3.24e-10	1.22417	0.121	0.05	6.82e-06	A	ncapg2
3.26e-10	0.227907	0.741	0.568	6.87e-06	A	mphosph6
3.28e-10	0.278564	0.569	0.403	6.9e-06	A	tlk1a
3.28e-10	0.342521	0.607	0.448	6.9e-06	A	rida
3.34e-10	0.490938	0.317	0.2	7.03e-06	A	eif2b5
3.38e-10	-0.602668	0.974	0.958	7.11e-06	A	atp1a3b
3.39e-10	0.300775	0.62	0.469	7.14e-06	A	eef1akmt1
3.42e-10	0.225555	0.772	0.603	7.21e-06	A	SCYL2
3.43e-10	-0.354046	0.97	0.895	7.23e-06	A	tspan3a
3.47e-10	0.195273	0.94	0.764	7.31e-06	A	gtf2f1
3.47e-10	0.179789	0.756	0.59	7.32e-06	A	C2H1orf35
3.51e-10	0.186033	0.739	0.556	7.39e-06	A	nup62l
3.56e-10	0.183882	0.748	0.559	7.49e-06	A	exosc6
3.57e-10	0.272186	0.534	0.379	7.52e-06	A	katnb1
3.58e-10	0.166547	0.597	0.421	7.54e-06	A	itsn1
3.6e-10	0.349044	0.397	0.268	7.57e-06	A	rhot1b
3.63e-10	0.141119	0.995	0.922	7.65e-06	A	eif4a1a
3.66e-10	0.209514	0.714	0.546	7.7e-06	A	trappc11
3.71e-10	0.195526	0.689	0.522	7.8e-06	A	nus1
3.71e-10	0.26142	0.521	0.373	7.81e-06	A	gnl2
3.76e-10	0.342645	0.548	0.392	7.91e-06	A	cdkal1
3.77e-10	0.755453	0.16	0.077	7.94e-06	A	chl1b
3.92e-10	-1.88773	0.243	0.342	8.25e-06	A	fkbp1b
3.99e-10	0.443429	0.416	0.286	8.4e-06	A	ralbb
4.01e-10	0.314104	0.412	0.276	8.43e-06	A	sema4bb
4.03e-10	-0.983486	0.469	0.535	8.49e-06	A	ssbp4
4.07e-10	0.290662	0.419	0.285	8.57e-06	A	surf6
4.08e-10	0.11017	1	0.992	8.59e-06	A	rpl24
4.1e-10	0.376319	0.375	0.243	8.62e-06	A	ppfia2
4.1e-10	0.630223	0.227	0.129	8.63e-06	A	bmpr1aa
4.1e-10	0.203586	0.734	0.547	8.63e-06	A	cwc27
4.1e-10	0.235585	0.567	0.404	8.64e-06	A	nelfcd
4.15e-10	-0.756936	0.898	0.833	8.74e-06	A	stat1a
4.23e-10	0.266734	0.689	0.527	8.9e-06	A	prkacbb
4.23e-10	0.127127	0.729	0.556	8.91e-06	A	pde3b
4.28e-10	0.176227	0.849	0.683	9.01e-06	A	hnrnpul1
4.32e-10	0.170641	0.798	0.626	9.11e-06	A	rims1b
4.36e-10	0.312629	0.447	0.309	9.18e-06	A	tasora
4.41e-10	0.346954	0.47	0.333	9.28e-06	A	lancl2
4.44e-10	0.251701	0.992	0.831	9.34e-06	A	arhgdia
4.45e-10	0.321427	0.411	0.282	9.36e-06	A	si:ch211-157b11.12
4.51e-10	0.22819	0.718	0.531	9.5e-06	A	prps1b
4.58e-10	0.239001	0.825	0.65	9.64e-06	A	prpsap2
4.74e-10	0.159037	0.878	0.673	9.97e-06	A	rasgef1ba
4.76e-10	-1.42404	0.757	0.716	1e-05	A	khdrbs1b
4.79e-10	0.551218	0.343	0.223	1.01e-05	A	rdh12l
4.81e-10	0.196907	1	0.972	1.01e-05	A	stmn4
4.93e-10	0.413902	0.458	0.315	1.04e-05	A	kif26aa
5.02e-10	0.556897	0.336	0.218	1.06e-05	A	gpd1l
5.03e-10	-2.69532	0.063	0.145	1.06e-05	A	nhsl1a
5.1e-10	0.442266	0.467	0.334	1.07e-05	A	fuca1.1
5.16e-10	0.260145	0.836	0.654	1.09e-05	A	pgrmc1
5.16e-10	0.184574	0.705	0.532	1.09e-05	A	riok3
5.19e-10	0.229687	0.785	0.596	1.09e-05	A	si:ch211-162e15.3
5.24e-10	0.906606	0.209	0.116	1.1e-05	A	orc6
5.26e-10	0.599031	0.195	0.102	1.11e-05	A	si:ch211-212d10.2
5.31e-10	-1.69231	0.202	0.302	1.12e-05	A	arl3l2
5.34e-10	0.537852	0.327	0.213	1.13e-05	A	swap70b
5.37e-10	0.173377	0.843	0.671	1.13e-05	A	znf593
5.37e-10	0.200552	0.676	0.509	1.13e-05	A	dync1i2b
5.42e-10	0.379246	0.418	0.285	1.14e-05	A	elac2
5.5e-10	0.235164	0.869	0.672	1.16e-05	A	tm9sf3
5.51e-10	0.608019	0.301	0.189	1.16e-05	A	alkbh6
5.51e-10	0.323241	0.572	0.429	1.16e-05	A	dtwd1
5.54e-10	0.214666	0.705	0.54	1.17e-05	A	paqr3a
5.58e-10	0.295558	0.524	0.378	1.17e-05	A	mrpl19
5.65e-10	-0.576009	0.977	0.931	1.19e-05	A	pcbp4
5.69e-10	0.185337	0.945	0.793	1.2e-05	A	pho
5.7e-10	0.337637	0.436	0.294	1.2e-05	A	suz12a
5.75e-10	0.208084	0.555	0.397	1.21e-05	A	neurl4
5.8e-10	-1.32652	0.54	0.606	1.22e-05	A	hsp70.3
5.8e-10	-0.588405	0.96	0.886	1.22e-05	A	si:dkey-56f14.7
5.97e-10	0.128366	0.514	0.37	1.26e-05	A	zdhhc21
6.01e-10	0.267902	0.426	0.294	1.27e-05	A	cttnbp2nlb
6.08e-10	0.204534	0.553	0.39	1.28e-05	A	noc3l
6.18e-10	0.533097	0.233	0.134	1.3e-05	A	zgc:194627
6.19e-10	-1.95251	0.202	0.298	1.3e-05	A	cngb3.1
6.35e-10	0.189604	0.931	0.76	1.34e-05	A	slc7a6os
6.44e-10	-1.76735	0.247	0.34	1.36e-05	A	tspan18b
6.49e-10	-0.950427	0.7	0.675	1.37e-05	A	b2m
6.54e-10	0.342288	0.52	0.369	1.38e-05	A	vps33a
6.55e-10	0.676248	0.276	0.169	1.38e-05	A	desmb
6.64e-10	0.353536	0.562	0.434	1.4e-05	A	mbtps2
6.74e-10	0.238525	0.412	0.271	1.42e-05	A	cx43.4
6.84e-10	0.195098	0.929	0.749	1.44e-05	A	si:ch73-22o12.1
6.89e-10	0.396125	0.387	0.26	1.45e-05	A	tcirg1b
6.96e-10	0.21451	0.994	0.855	1.47e-05	A	gars1
6.97e-10	0.225526	0.772	0.613	1.47e-05	A	psmd5
7.05e-10	-1.90705	0.222	0.316	1.48e-05	A	phactr3b
7.09e-10	0.270873	0.636	0.464	1.49e-05	A	dnajc2
7.1e-10	0.421665	0.351	0.227	1.49e-05	A	rgp1
7.38e-10	0.629547	0.194	0.104	1.55e-05	A	rln1
7.4e-10	0.193653	0.99	0.871	1.56e-05	A	mtdhb
7.68e-10	0.204288	0.927	0.751	1.62e-05	A	dcun1d5
7.81e-10	0.234032	0.819	0.643	1.64e-05	A	gtf2a1
7.84e-10	0.214765	0.99	0.875	1.65e-05	A	psmb4
7.92e-10	0.208179	0.955	0.795	1.67e-05	A	raph1b
7.93e-10	0.195374	0.979	0.821	1.67e-05	A	cdc42l
8.05e-10	0.188383	0.956	0.774	1.7e-05	A	vps4b
8.14e-10	0.196955	0.868	0.69	1.71e-05	A	gmps
8.21e-10	0.187119	0.845	0.663	1.73e-05	A	calua
8.27e-10	0.211136	0.749	0.58	1.74e-05	A	mtmr7a
8.43e-10	0.411256	0.482	0.352	1.77e-05	A	pitrm1
8.47e-10	0.15109	0.763	0.579	1.78e-05	A	sgip1b
8.5e-10	0.164733	0.665	0.499	1.79e-05	A	adarb1a
8.73e-10	0.249804	0.597	0.435	1.84e-05	A	zeb1b
8.78e-10	0.226954	0.557	0.409	1.85e-05	A	asf1bb
8.79e-10	0.198651	0.931	0.754	1.85e-05	A	psenen
8.93e-10	2.09249	0.043	0.007	1.88e-05	A	pth2ra
9.05e-10	-0.190076	0.179	0.091	1.91e-05	A	cdh6
9.24e-10	0.182686	0.952	0.802	1.94e-05	A	carm1
9.27e-10	-1.95992	0.223	0.319	1.95e-05	A	slc38a5a
9.33e-10	-3.32249	0.013	0.071	1.97e-05	A	gabrz
9.46e-10	0.202989	0.999	0.929	1.99e-05	A	zgc:153867
9.5e-10	0.20047	0.997	0.895	2e-05	A	si:dkeyp-77h1.4
9.5e-10	0.334034	0.49	0.354	2e-05	A	hddc2
9.52e-10	0.398559	0.487	0.352	2e-05	A	vwa5a
9.57e-10	0.182647	0.772	0.603	2.02e-05	A	sarm1
9.75e-10	0.233254	0.835	0.64	2.05e-05	A	nrbp1
9.8e-10	-3.4933	0.142	0.231	2.06e-05	A	si:ch211-153b23.5
9.81e-10	0.30406	0.587	0.438	2.07e-05	A	ptpn1
9.92e-10	0.166701	0.929	0.771	2.09e-05	A	chrnb2
9.98e-10	-0.253216	1	0.986	2.1e-05	A	serinc1
1.03e-09	0.240964	0.805	0.624	2.17e-05	A	NFX1
1.04e-09	0.218388	0.965	0.827	2.18e-05	A	ube2e1
1.04e-09	1.5064	0.115	0.049	2.19e-05	A	bik
1.04e-09	0.260171	0.691	0.526	2.19e-05	A	rif1
1.05e-09	0.229739	0.743	0.566	2.21e-05	A	srp72
1.06e-09	0.167689	0.678	0.517	2.23e-05	A	wwp2
1.07e-09	0.183763	0.938	0.713	2.25e-05	A	gpc1b
1.07e-09	0.170084	0.793	0.613	2.26e-05	A	uso1
1.08e-09	-2.13086	0.043	0.119	2.28e-05	A	trhde.2
1.08e-09	0.265074	0.645	0.48	2.28e-05	A	clns1a
1.08e-09	0.190355	0.8	0.612	2.28e-05	A	tmx1
1.1e-09	0.442962	0.393	0.267	2.32e-05	A	rnpep
1.1e-09	0.227046	0.705	0.556	2.33e-05	A	lyar
1.11e-09	0.150714	0.999	0.94	2.33e-05	A	pde4ba
1.12e-09	0.965622	0.193	0.106	2.35e-05	A	ildr1a
1.12e-09	0.214451	0.927	0.758	2.36e-05	A	rab11ba
1.13e-09	0.475442	0.39	0.264	2.38e-05	A	ykt6
1.15e-09	0.165721	0.772	0.617	2.42e-05	A	cacng2a
1.15e-09	0.678809	0.301	0.192	2.42e-05	A	dhrs13b.1
1.15e-09	0.196867	0.554	0.398	2.42e-05	A	ftsj3
1.16e-09	0.259464	0.659	0.502	2.44e-05	A	prkag1
1.16e-09	-1.45438	0.426	0.48	2.45e-05	A	ppargc1b
1.17e-09	0.267876	0.67	0.512	2.46e-05	A	atg3
1.18e-09	-2.50953	0.17	0.261	2.49e-05	A	crabp1a
1.19e-09	0.18058	0.693	0.509	2.51e-05	A	rhbdf1a
1.21e-09	0.533556	0.243	0.142	2.54e-05	A	uacab
1.21e-09	0.211867	0.635	0.482	2.55e-05	A	blzf1
1.22e-09	0.175515	0.948	0.766	2.57e-05	A	rabac1
1.27e-09	0.414291	0.395	0.27	2.68e-05	A	ift22
1.28e-09	0.161011	0.989	0.887	2.69e-05	A	dock7
1.28e-09	0.257069	0.883	0.705	2.69e-05	A	GCA
1.3e-09	0.221065	0.548	0.391	2.73e-05	A	ttf2
1.3e-09	0.233162	0.65	0.493	2.73e-05	A	dpcd
1.3e-09	0.210034	0.815	0.656	2.74e-05	A	hikeshi
1.35e-09	0.108407	0.696	0.525	2.84e-05	A	mbd2
1.35e-09	-1.47886	0.622	0.637	2.85e-05	A	tob1a
1.36e-09	0.190575	0.927	0.743	2.86e-05	A	dnajc1
1.39e-09	0.195423	0.986	0.875	2.93e-05	A	atp5if1a
1.39e-09	0.384623	0.482	0.343	2.93e-05	A	tcp11l1
1.44e-09	0.230517	0.722	0.553	3.02e-05	A	wdr82
1.46e-09	0.308878	0.563	0.438	3.08e-05	A	mapk9
1.47e-09	0.2042	0.999	0.926	3.09e-05	A	acbd7
1.49e-09	0.206037	0.967	0.837	3.13e-05	A	mcts1
1.49e-09	0.203021	0.989	0.834	3.14e-05	A	selenou1a
1.49e-09	0.2004	0.859	0.679	3.14e-05	A	uqcc1
1.51e-09	0.285219	0.523	0.373	3.17e-05	A	C25H12orf29
1.51e-09	0.197902	0.581	0.429	3.18e-05	A	tm2d2
1.51e-09	-2.45515	0.02	0.083	3.19e-05	A	si:dkey-18j18.3
1.53e-09	-1.67175	0.151	0.248	3.22e-05	A	etv5a
1.54e-09	0.203808	0.529	0.379	3.25e-05	A	polr2gl
1.56e-09	0.394894	0.523	0.401	3.28e-05	A	rad50
1.57e-09	0.335379	0.5	0.356	3.3e-05	A	pef1
1.58e-09	0.17875	0.724	0.546	3.33e-05	A	mrpl39
1.59e-09	0.38244	0.351	0.228	3.35e-05	A	gnb4b
1.63e-09	0.15164	0.817	0.642	3.43e-05	A	plch2a
1.64e-09	-0.802395	0.836	0.778	3.45e-05	A	hp1bp3
1.64e-09	0.255263	0.539	0.387	3.45e-05	A	bod1l1
1.64e-09	0.28082	0.583	0.44	3.46e-05	A	CABZ01071848.1
1.65e-09	-2.43534	0.057	0.136	3.48e-05	A	pvalb6
1.65e-09	0.2684	0.618	0.476	3.48e-05	A	rps6kc1
1.67e-09	0.293549	0.495	0.345	3.52e-05	A	usp20
1.68e-09	0.262765	0.421	0.292	3.53e-05	A	aqr
1.7e-09	0.386874	0.392	0.266	3.59e-05	A	grnb
1.72e-09	0.246339	0.914	0.737	3.62e-05	A	lypla2
1.72e-09	0.105713	0.897	0.733	3.63e-05	A	mapk14b
1.73e-09	0.30605	0.593	0.448	3.64e-05	A	elmod2
1.74e-09	-0.142484	0.474	0.322	3.67e-05	A	si:dkey-35i13.1
1.76e-09	0.211478	0.717	0.55	3.71e-05	A	peli1b
1.78e-09	0.175543	0.577	0.422	3.74e-05	A	akt2
1.79e-09	0.246589	0.751	0.587	3.76e-05	A	cdk8
1.79e-09	-1.02028	0.472	0.53	3.77e-05	A	kcnc1a
1.81e-09	0.164776	0.932	0.779	3.8e-05	A	eif4ebp1
1.84e-09	0.255409	0.724	0.553	3.88e-05	A	nfe2l2a
1.84e-09	0.163941	0.739	0.558	3.88e-05	A	polr2h
1.88e-09	0.249872	0.579	0.423	3.95e-05	A	vrk1
1.91e-09	-0.716078	0.953	0.879	4.03e-05	A	si:ch211-137a8.4
1.92e-09	0.302808	0.659	0.511	4.05e-05	A	tmtc4
1.95e-09	0.278589	0.501	0.366	4.11e-05	A	TCERG1
1.97e-09	0.226655	0.48	0.341	4.14e-05	A	smg5
1.97e-09	1.99333	0.057	0.014	4.15e-05	A	adamtsl7
1.98e-09	0.211328	0.856	0.674	4.16e-05	A	ppih
1.99e-09	0.157836	0.458	0.323	4.2e-05	A	ncs1a
2e-09	0.224286	0.984	0.828	4.2e-05	A	ppid
2e-09	-1.26826	0.173	0.277	4.21e-05	A	nwd2
2.01e-09	0.712042	0.136	0.063	4.23e-05	A	syndig1l
2.02e-09	0.182663	0.999	0.934	4.26e-05	A	rnf10
2.03e-09	0.169163	1	0.906	4.27e-05	A	map1lc3a
2.04e-09	0.39573	0.314	0.196	4.29e-05	A	sec31b
2.06e-09	0.370206	0.421	0.291	4.34e-05	A	LTN1
2.08e-09	0.236413	0.897	0.704	4.37e-05	A	yeats4
2.09e-09	0.337745	0.36	0.24	4.39e-05	A	utp20
2.09e-09	0.233756	0.636	0.486	4.41e-05	A	snrnp40
2.09e-09	0.124022	0.87	0.686	4.41e-05	A	susd6
2.11e-09	-0.836273	0.807	0.78	4.43e-05	A	frem2a
2.13e-09	0.181922	0.87	0.682	4.48e-05	A	ube4b
2.14e-09	-2.56177	0.045	0.119	4.51e-05	A	si:dkeyp-19e1.3
2.17e-09	0.198584	0.99	0.83	4.57e-05	A	nkain1
2.18e-09	-0.5953	0.766	0.78	4.58e-05	A	map2
2.22e-09	0.314923	0.447	0.313	4.67e-05	A	pbx2
2.24e-09	-0.892752	0.766	0.76	4.72e-05	A	msi2b
2.28e-09	0.205913	0.965	0.812	4.8e-05	A	sec61b
2.3e-09	0.133373	0.696	0.526	4.84e-05	A	UBE2O
2.31e-09	0.202796	0.928	0.729	4.87e-05	A	krtcap2
2.32e-09	0.194978	0.929	0.735	4.89e-05	A	cdc42ep5
2.33e-09	0.199336	0.908	0.717	4.9e-05	A	kif3ca
2.33e-09	0.357265	0.559	0.409	4.9e-05	A	gfpt1
2.35e-09	0.544302	0.312	0.202	4.94e-05	A	tmem63a
2.39e-09	-0.198503	1	0.995	5.04e-05	A	marcksl1b
2.4e-09	0.188983	0.835	0.649	5.05e-05	A	sptbn2
2.41e-09	0.161627	0.863	0.695	5.08e-05	A	tm9sf2
2.41e-09	0.197479	0.539	0.382	5.08e-05	A	dchs1b
2.44e-09	0.204699	0.617	0.457	5.15e-05	A	fbxl5
2.49e-09	0.24638	0.465	0.325	5.24e-05	A	ipo9
2.49e-09	0.21161	0.946	0.808	5.25e-05	A	prpf40a
2.49e-09	0.213021	0.618	0.47	5.25e-05	A	sirt2
2.5e-09	0.263051	0.307	0.191	5.27e-05	A	si:ch211-210c8.7
2.51e-09	0.186788	0.883	0.691	5.28e-05	A	mtch2
2.54e-09	0.380616	0.315	0.196	5.34e-05	A	mfge8b
2.56e-09	0.176382	0.836	0.672	5.39e-05	A	tollip
2.57e-09	0.350412	0.515	0.375	5.41e-05	A	kdsr
2.57e-09	0.214227	0.465	0.32	5.41e-05	A	tmem185
2.59e-09	0.226669	0.775	0.59	5.45e-05	A	smim20
2.61e-09	-2.1564	0.088	0.175	5.49e-05	A	srrm4
2.61e-09	0.241851	0.525	0.381	5.5e-05	A	plekha3
2.66e-09	-1.94065	0.19	0.282	5.61e-05	A	ankrd33ab
2.69e-09	0.193291	0.438	0.296	5.67e-05	A	ATG14
2.71e-09	0.210477	0.82	0.647	5.7e-05	A	dpp9
2.71e-09	0.187315	0.819	0.652	5.71e-05	A	eif4ba
2.76e-09	0.245233	0.547	0.389	5.82e-05	A	vps53
2.78e-09	0.166684	0.477	0.33	5.85e-05	A	ankrd52a
2.78e-09	0.163265	0.889	0.717	5.86e-05	A	arl4d
2.8e-09	0.418812	0.364	0.243	5.89e-05	A	sc:d0202.1
2.81e-09	0.381313	0.412	0.288	5.91e-05	A	b9d2
2.83e-09	0.311493	0.549	0.407	5.96e-05	A	coil
2.84e-09	0.863259	0.178	0.094	5.98e-05	A	slc1a5
2.86e-09	0.179515	0.995	0.897	6.02e-05	A	eif5b
2.94e-09	0.219816	0.56	0.428	6.19e-05	A	plecb
2.99e-09	0.367348	0.51	0.366	6.3e-05	A	gsr
3e-09	-1.68547	0.283	0.366	6.33e-05	A	hivep1
3.01e-09	0.203214	0.491	0.356	6.34e-05	A	cryzl1
3.07e-09	0.183314	0.996	0.891	6.46e-05	A	clasp2
3.09e-09	0.280448	0.435	0.306	6.5e-05	A	sos2
3.09e-09	0.151731	0.986	0.908	6.51e-05	A	hmga1a
3.12e-09	0.201877	0.94	0.761	6.57e-05	A	cyb5r1
3.17e-09	0.308096	0.5	0.364	6.67e-05	A	ush1c
3.17e-09	0.238376	0.455	0.317	6.67e-05	A	slc44a5a
3.18e-09	0.216132	0.84	0.657	6.7e-05	A	ift74
3.23e-09	0.291292	0.66	0.501	6.8e-05	A	tmem203
3.26e-09	0.939404	0.146	0.071	6.87e-05	A	sh3gl3b
3.31e-09	0.285524	0.764	0.585	6.97e-05	A	ttc5
3.38e-09	0.146549	0.499	0.337	7.12e-05	A	FAM83G
3.39e-09	0.357042	0.36	0.239	7.13e-05	A	rarga
3.4e-09	-0.294044	0.829	0.593	7.15e-05	A	grin2ab
3.41e-09	0.191564	0.815	0.641	7.19e-05	A	zgc:123105
3.44e-09	0.139138	0.724	0.552	7.24e-05	A	uba2
3.45e-09	0.336457	0.569	0.433	7.25e-05	A	hddc3
3.45e-09	0.20616	0.953	0.737	7.27e-05	A	scrn2
3.47e-09	1.83908	0.079	0.027	7.31e-05	A	gpr61l
3.47e-09	0.310255	0.409	0.284	7.31e-05	A	ints13
3.62e-09	-2.28118	0.068	0.147	7.62e-05	A	bean1
3.62e-09	0.289104	0.506	0.363	7.62e-05	A	dus3l
3.65e-09	0.199021	0.971	0.811	7.68e-05	A	ap1s2
3.66e-09	0.307243	0.462	0.331	7.71e-05	A	faxca
3.67e-09	0.153225	0.989	0.918	7.73e-05	A	eif1b
3.67e-09	0.227457	0.418	0.283	7.74e-05	A	ripor2
3.67e-09	-0.446564	0.953	0.916	7.74e-05	A	rbm39a
3.7e-09	0.239425	0.729	0.56	7.78e-05	A	lin52
3.75e-09	0.224285	0.946	0.773	7.89e-05	A	anapc16
3.76e-09	0.197159	0.753	0.593	7.93e-05	A	relb
3.77e-09	0.299477	0.62	0.468	7.94e-05	A	tbc1d9.1
3.89e-09	0.179399	0.868	0.686	8.2e-05	A	eif2b4
3.94e-09	0.232986	0.555	0.413	8.29e-05	A	CABZ01058721.1
3.97e-09	0.216674	0.617	0.458	8.37e-05	A	arl14ep
4.06e-09	0.226966	0.535	0.393	8.54e-05	A	rflnb
4.06e-09	0.208745	0.919	0.774	8.56e-05	A	ctnnb1
4.08e-09	0.311693	0.351	0.235	8.59e-05	A	eif2ak1
4.17e-09	0.13339	0.605	0.45	8.79e-05	A	anxa5b
4.22e-09	0.182878	0.999	0.916	8.89e-05	A	kif1b
4.27e-09	0.183765	0.69	0.524	8.98e-05	A	mccc2
4.27e-09	0.130935	0.856	0.683	9e-05	A	ppp1cab
4.3e-09	0.569012	0.312	0.204	9.06e-05	A	tmem184c
4.31e-09	-1.95353	0.093	0.178	9.08e-05	A	frmd5
4.33e-09	0.172174	0.51	0.36	9.11e-05	A	si:ch73-236c18.8.1
4.36e-09	0.179431	0.759	0.588	9.17e-05	A	map3k7
4.36e-09	0.236298	0.586	0.435	9.18e-05	A	cyp20a1
4.36e-09	0.283088	0.574	0.43	9.19e-05	A	rpa3
4.37e-09	0.146205	0.989	0.906	9.21e-05	A	lsm12b
4.37e-09	0.177677	0.807	0.631	9.21e-05	A	larp7
4.4e-09	0.164843	1	0.961	9.26e-05	A	inab
4.4e-09	0.197571	0.54	0.39	9.27e-05	A	ift20
4.41e-09	0.247522	0.46	0.329	9.28e-05	A	hira
4.41e-09	0.228051	0.458	0.319	9.3e-05	A	CCDC92B
4.44e-09	0.13514	0.61	0.467	9.35e-05	A	coa8
4.52e-09	0.222042	0.451	0.318	9.51e-05	A	clcn7
4.56e-09	0.250857	0.573	0.431	9.6e-05	A	hgsnat
4.6e-09	0.421603	0.346	0.235	9.7e-05	A	znf511
4.62e-09	0.13238	0.465	0.329	9.72e-05	A	gabbr1b
4.67e-09	0.373242	0.487	0.348	9.83e-05	A	slc30a10
4.74e-09	0.257116	0.565	0.42	9.99e-05	A	ormdl2
4.78e-09	0.253288	0.691	0.539	0.000101	A	pdhx
4.79e-09	0.197427	0.657	0.498	0.000101	A	dhrs11a
4.8e-09	0.156663	0.832	0.692	0.000101	A	vldlr
4.87e-09	-2.91907	0.023	0.084	0.000103	A	scrt1b
4.89e-09	0.314929	0.505	0.37	0.000103	A	CABZ01044277.1
4.9e-09	1.4076	0.065	0.02	0.000103	A	sh3d21
4.9e-09	0.22096	0.887	0.708	0.000103	A	si:zfos-1192g2.3
4.91e-09	0.246613	0.626	0.466	0.000103	A	eml2
5.05e-09	0.108079	0.543	0.394	0.000106	A	eftud2
5.07e-09	-3.54899	0.039	0.107	0.000107	A	zgc:194659
5.07e-09	0.189025	0.974	0.837	0.000107	A	chmp4bb
5.11e-09	-2.27383	0.079	0.159	0.000108	A	ghrhra
5.14e-09	-2.72648	0.049	0.122	0.000108	A	cabp1b
5.16e-09	-0.160495	0.972	0.851	0.000109	A	npm1a
5.16e-09	-1.30564	0.309	0.391	0.000109	A	emb
5.21e-09	0.226382	0.957	0.79	0.00011	A	PSMD2
5.23e-09	0.228476	0.777	0.599	0.00011	A	ndufaf3
5.3e-09	0.154823	0.675	0.506	0.000112	A	gspt1
5.31e-09	0.173062	0.995	0.904	0.000112	A	creb3l3l
5.31e-09	0.218061	0.972	0.821	0.000112	A	glrx3
5.34e-09	0.474417	0.225	0.135	0.000112	A	nr2f1a
5.35e-09	0.181901	0.511	0.369	0.000113	A	dachb
5.36e-09	0.215062	0.602	0.438	0.000113	A	znf646
5.37e-09	0.334431	0.414	0.293	0.000113	A	dars1
5.43e-09	0.160358	0.383	0.262	0.000114	A	lig3
5.43e-09	-0.200118	0.997	0.985	0.000114	A	cox7c
5.45e-09	-0.612739	0.95	0.898	0.000115	A	ier2b
5.56e-09	0.314745	0.437	0.312	0.000117	A	ikzf5
5.59e-09	0.220997	0.965	0.787	0.000118	A	aimp1a
5.6e-09	0.578019	0.324	0.214	0.000118	A	itgb3b
5.61e-09	0.286234	0.553	0.409	0.000118	A	cfap36
5.63e-09	0.227986	0.632	0.483	0.000119	A	mrpl37
5.68e-09	-0.124011	0.504	0.349	0.00012	A	zbtb16a
5.73e-09	0.163216	0.793	0.618	0.000121	A	slc25a11
5.81e-09	-3.72768	0.004	0.05	0.000122	A	mxa
5.84e-09	0.161559	0.785	0.629	0.000123	A	mrpl27
5.85e-09	0.197145	0.574	0.425	0.000123	A	bcorl1
5.85e-09	0.193277	0.898	0.71	0.000123	A	uqcrc2a
5.87e-09	0.186234	0.903	0.736	0.000123	A	rnf2
5.9e-09	0.254863	0.747	0.583	0.000124	A	rap2b
5.91e-09	0.381043	0.307	0.196	0.000124	A	tbp
5.91e-09	0.227873	0.928	0.742	0.000124	A	ciapin1
5.94e-09	0.247917	0.469	0.339	0.000125	A	bnip1b
5.94e-09	0.193371	0.632	0.488	0.000125	A	tgfbr1b
6.02e-09	0.224332	0.856	0.674	0.000127	A	czib
6.03e-09	0.267434	0.534	0.395	0.000127	A	si:ch73-44m9.3.1
6.05e-09	0.200155	0.874	0.698	0.000127	A	ankhd1
6.11e-09	0.180887	0.649	0.501	0.000129	A	mrps18a
6.16e-09	0.307462	0.457	0.324	0.00013	A	otulina
6.16e-09	0.13451	0.631	0.48	0.00013	A	actl6b
6.21e-09	0.205941	0.681	0.513	0.000131	A	ubl7a
6.36e-09	0.12419	0.613	0.449	0.000134	A	trak2
6.37e-09	0.185054	0.967	0.799	0.000134	A	msna
6.54e-09	0.224881	0.96	0.803	0.000138	A	pitpnbl
6.55e-09	-0.21502	0.99	0.952	0.000138	A	atp5pd
6.57e-09	0.191164	0.856	0.697	0.000138	A	tfam
6.61e-09	0.15479	0.746	0.587	0.000139	A	phf21aa
6.71e-09	0.220684	0.768	0.602	0.000141	A	ncbp2
6.78e-09	0.27381	0.359	0.243	0.000143	A	cry-dash
6.79e-09	0.211141	0.752	0.597	0.000143	A	clcn5a
6.83e-09	0.218748	0.984	0.846	0.000144	A	psma5
6.88e-09	-0.423164	0.984	0.958	0.000145	A	zgc:153409
6.98e-09	0.188031	0.994	0.859	0.000147	A	ldha
7.09e-09	-2.97961	0.025	0.087	0.000149	A	si:dkey-219e21.2
7.15e-09	0.135354	0.932	0.77	0.000151	A	abce1
7.25e-09	0.188623	0.996	0.935	0.000153	A	psma3
7.31e-09	0.263136	0.615	0.461	0.000154	A	lrig2
7.32e-09	0.301586	0.358	0.239	0.000154	A	aasdhppt
7.48e-09	0.380763	0.22	0.127	0.000158	A	mtx1b
7.49e-09	0.176911	0.573	0.422	0.000158	A	stxbp1b
7.54e-09	0.203423	0.962	0.789	0.000159	A	fam177a1
7.64e-09	-1.84424	0.213	0.301	0.000161	A	osbpl7
7.64e-09	0.298821	0.458	0.327	0.000161	A	si:ch211-271e10.2
7.64e-09	0.150132	0.744	0.571	0.000161	A	eaf1
7.69e-09	0.237629	0.554	0.413	0.000162	A	ccdc93
7.73e-09	-3.54306	0.021	0.08	0.000163	A	si:ch211-67e16.11
7.81e-09	-3.05706	0.042	0.109	0.000165	A	si:dkeyp-72h1.1
7.85e-09	-0.77558	0.77	0.744	0.000165	A	EPB41L2
7.85e-09	0.358961	0.412	0.29	0.000165	A	dhx57
7.92e-09	0.139225	0.646	0.479	0.000167	A	waslb
8.01e-09	0.127738	0.898	0.74	0.000169	A	kdm2ba
8.03e-09	0.208004	0.984	0.85	0.000169	A	dctn2
8.17e-09	-4.90655	0.015	0.069	0.000172	A	cebpd
8.23e-09	0.143513	0.652	0.496	0.000173	A	rpia
8.23e-09	-0.228597	0.979	0.757	0.000173	A	cremb
8.33e-09	-0.852737	0.683	0.697	0.000175	A	anp32e
8.46e-09	0.548356	0.246	0.149	0.000178	A	SLC7A1
8.46e-09	0.471873	0.307	0.198	0.000178	A	tmbim1a
8.53e-09	0.223217	0.576	0.426	0.00018	A	rab33ba
8.59e-09	0.311271	0.445	0.312	0.000181	A	atg4da
8.75e-09	0.207129	0.957	0.79	0.000184	A	ube2nb
8.95e-09	0.151465	0.577	0.417	0.000189	A	si:ch211-259g3.4
8.96e-09	-1.8537	0.241	0.326	0.000189	A	cnga3a
8.97e-09	0.259978	0.728	0.568	0.000189	A	fam222bb
8.99e-09	0.201981	0.707	0.562	0.000189	A	serinc5
9.02e-09	0.21057	0.496	0.356	0.00019	A	arl8
9.07e-09	0.190171	0.986	0.848	0.000191	A	taf15
9.21e-09	0.113165	0.984	0.89	0.000194	A	jak1
9.31e-09	0.16544	0.787	0.639	0.000196	A	rnf40
9.38e-09	-0.904034	0.312	0.41	0.000198	A	zfpm2a
9.51e-09	0.188422	0.822	0.65	0.0002	A	MRPS12
9.55e-09	0.143191	0.882	0.728	0.000201	A	ddx24
9.62e-09	-1.5044	0.273	0.356	0.000203	A	pcdh11
9.62e-09	0.178976	0.982	0.855	0.000203	A	pik3r3b
9.65e-09	0.324337	0.47	0.341	0.000203	A	wdr81
9.85e-09	0.133165	0.666	0.51	0.000207	A	gps2
9.86e-09	0.134248	0.665	0.511	0.000208	A	nkain2
9.9e-09	0.427049	0.379	0.26	0.000208	A	cnpy1
9.96e-09	0.131965	0.584	0.435	0.00021	A	dhx29
9.96e-09	0.165908	0.513	0.379	0.00021	A	ppm1f
9.98e-09	0.234026	0.673	0.507	0.00021	A	inip
1.01e-08	0.166251	0.997	0.902	0.000212	A	ttyh3b
1.01e-08	0.252697	0.508	0.374	0.000213	A	ddx52
1.01e-08	0.214604	0.729	0.568	0.000214	A	dgcr8
1.03e-08	-1.7805	0.276	0.356	0.000218	A	nhsb
1.04e-08	0.256134	0.504	0.368	0.000219	A	si:dkey-260j18.2
1.05e-08	0.16214	0.678	0.517	0.00022	A	mrps9
1.07e-08	0.116288	1	0.985	0.000224	A	cirbpa
1.09e-08	0.116508	0.616	0.458	0.000229	A	tmpob
1.09e-08	0.227883	0.767	0.597	0.00023	A	rabgef1
1.09e-08	0.147887	0.583	0.437	0.00023	A	pcca
1.1e-08	0.2412	0.637	0.486	0.000233	A	tdg.1
1.1e-08	0.22943	0.52	0.381	0.000233	A	susd4
1.11e-08	0.187426	0.899	0.723	0.000233	A	G3BP2
1.12e-08	-2.84193	0.031	0.094	0.000236	A	cluhb
1.12e-08	-1.39543	0.257	0.345	0.000236	A	top1
1.12e-08	0.187788	1	0.949	0.000236	A	vdac3
1.12e-08	0.477393	0.246	0.149	0.000236	A	si:dkey-191g9.7
1.12e-08	-0.393657	0.977	0.939	0.000237	A	sypb
1.14e-08	0.145893	0.87	0.727	0.000239	A	ahcyl2b
1.14e-08	-1.81088	0.089	0.172	0.000239	A	mafba
1.14e-08	0.44389	0.23	0.136	0.00024	A	urb2
1.14e-08	1.4139	0.111	0.05	0.000241	A	sp8a
1.15e-08	0.277089	0.617	0.468	0.000242	A	vps18
1.15e-08	0.309899	0.3	0.192	0.000243	A	zgc:113372
1.15e-08	-1.89777	0.286	0.362	0.000243	A	si:ch211-237l4.6
1.18e-08	0.246295	0.72	0.559	0.000248	A	ENSDARG00000059529
1.19e-08	-1.49852	0.132	0.226	0.000251	A	isl2a
1.19e-08	-0.856612	0.696	0.676	0.000251	A	clstn2
1.19e-08	0.17354	0.674	0.518	0.000251	A	appbp2
1.2e-08	0.211832	0.887	0.694	0.000253	A	chordc1b
1.2e-08	0.18459	1	0.978	0.000253	A	ywhaqa
1.24e-08	0.135339	0.714	0.546	0.000261	A	zswim8
1.25e-08	0.17024	0.859	0.672	0.000263	A	nudt21
1.26e-08	0.184832	0.547	0.407	0.000265	A	ess2
1.26e-08	0.18423	0.851	0.667	0.000265	A	UBL4A
1.26e-08	0.167002	1	0.964	0.000266	A	atp6v0ca
1.27e-08	0.301349	0.44	0.312	0.000267	A	trim32
1.27e-08	0.154989	0.247	0.148	0.000267	A	thada
1.27e-08	0.295724	0.514	0.387	0.000268	A	wdr18
1.27e-08	0.171908	0.707	0.54	0.000268	A	ndufaf2
1.27e-08	0.337791	0.447	0.322	0.000268	A	map9
1.28e-08	0.421723	0.402	0.284	0.00027	A	si:dkey-253d23.3
1.29e-08	0.160808	0.884	0.709	0.000271	A	C20H1orf198
1.29e-08	0.188715	0.948	0.783	0.000271	A	tjp1a
1.31e-08	0.135716	0.994	0.89	0.000275	A	zgc:73226
1.32e-08	-1.62121	0.108	0.195	0.000278	A	hsp90aa1.1
1.32e-08	-0.558489	0.911	0.879	0.000279	A	clk4a
1.34e-08	0.113173	0.641	0.486	0.000282	A	C9H2orf76
1.35e-08	0.174863	0.761	0.591	0.000285	A	pum2
1.36e-08	-0.792198	0.542	0.577	0.000287	A	gpc1a
1.39e-08	0.221494	0.38	0.26	0.000292	A	tmem104
1.39e-08	-2.35941	0.033	0.097	0.000292	A	cnih3
1.39e-08	0.188632	0.741	0.553	0.000293	A	wars1
1.4e-08	-1.70483	0.185	0.272	0.000295	A	bahcc1b
1.41e-08	0.19685	0.806	0.638	0.000297	A	tpra
1.43e-08	1.08371	0.113	0.052	0.000302	A	zgc:194246
1.44e-08	0.197342	0.816	0.644	0.000303	A	ube3a
1.44e-08	0.208006	0.411	0.283	0.000303	A	abl1
1.45e-08	-0.335753	1	1	0.000306	A	mt-co3
1.45e-08	0.173507	0.832	0.65	0.000306	A	plxnb1a
1.46e-08	0.219397	0.73	0.572	0.000307	A	acat2
1.48e-08	0.358434	0.354	0.24	0.000311	A	slc25a51a
1.51e-08	0.298206	0.499	0.371	0.000317	A	vac14
1.52e-08	0.163999	0.825	0.658	0.000319	A	acadvl
1.53e-08	0.318821	0.331	0.218	0.000321	A	pcnx4
1.53e-08	0.164121	0.73	0.564	0.000321	A	prpf31
1.54e-08	0.247891	0.513	0.377	0.000324	A	eed
1.54e-08	0.50601	0.36	0.249	0.000324	A	RNF14
1.56e-08	0.140257	0.927	0.776	0.000328	A	flii
1.56e-08	-2.22509	0.035	0.099	0.000329	A	daam2
1.58e-08	0.188495	0.984	0.858	0.000333	A	rufy3
1.58e-08	-0.523786	0.401	0.258	0.000333	A	sox6
1.62e-08	-0.90347	0.631	0.63	0.000341	A	rab3ab
1.62e-08	-0.967403	0.626	0.638	0.000341	A	nr1d2a
1.67e-08	-0.666211	0.911	0.835	0.000352	A	zgc:92606
1.69e-08	0.274385	0.261	0.16	0.000355	A	fastkd1
1.69e-08	0.346734	0.234	0.138	0.000357	A	caln2
1.71e-08	0.204686	0.662	0.508	0.00036	A	g6pd
1.73e-08	-1.93149	0.121	0.205	0.000363	A	si:ch211-242e8.1
1.76e-08	0.222809	0.68	0.527	0.000371	A	emc1
1.77e-08	-2.55184	0.078	0.155	0.000372	A	tulp1a
1.77e-08	-1.39293	0.366	0.435	0.000373	A	smad7
1.79e-08	-2.42106	0.043	0.11	0.000376	A	samd11
1.8e-08	0.213566	0.538	0.404	0.000379	A	med15
1.8e-08	0.174065	0.99	0.836	0.000379	A	pgam1b
1.82e-08	0.236006	0.646	0.502	0.000384	A	CAMSAP3
1.83e-08	0.185425	0.853	0.674	0.000386	A	rpn1
1.86e-08	0.164041	0.693	0.532	0.000391	A	rnf20
1.87e-08	0.110528	0.557	0.414	0.000394	A	ccdc106a
1.88e-08	0.135414	0.994	0.899	0.000395	A	marcksa
1.89e-08	0.171211	0.848	0.675	0.000398	A	lrrc47
1.89e-08	0.346386	0.334	0.221	0.000398	A	C11H6orf120
1.91e-08	-1.76827	0.088	0.167	0.000402	A	TAFA3
1.92e-08	0.175107	0.804	0.649	0.000405	A	zgc:56525
1.93e-08	0.187864	0.812	0.643	0.000407	A	gorasp2
1.94e-08	0.200376	0.641	0.484	0.000408	A	tcea2
1.96e-08	-3.72982	0.013	0.064	0.000412269	A	mxb
1.96e-08	0.911162	0.113	0.051	0.000412	A	ccdc149a
1.97e-08	0.192079	0.722	0.572	0.000415	A	hdac5
1.98e-08	0.241249	0.61	0.462	0.000416	A	edc3
1.99e-08	0.616672	0.233	0.14	0.000419	A	si:rp71-62i8.1
1.99e-08	0.203669	0.67	0.512	0.00042	A	mrpl16
2e-08	0.197082	0.569	0.423	0.000421	A	ngrn
2.06e-08	0.112738	0.652	0.499	0.000433	A	dpm3
2.1e-08	-6.56142	0.006	0.052	0.000443	A	nupr1b
2.12e-08	0.239946	0.537	0.402	0.000447	A	si:dkeyp-115e12.7
2.13e-08	0.214976	0.453	0.325	0.000449	A	vps11
[truncated: 45,734 more rows]

## Sheet: Cluster_A_GOBP
Enrichment FDR	nGenes	Pathway Genes	Fold Enrichment	Pathway	URL	Genes
0.0590439	2	7	141.232	GO:0031639 plasminogen activation	http://amigo.geneontology.org/amigo/term/GO:0031639	plaua runx1
0.0845108	2	12	82.3852	GO:0002089 lens morphogenesis in camera-type eye	http://amigo.geneontology.org/amigo/term/GO:0002089	lgsn fn1a
0.0845108	2	14	70.6159	GO:0048008 platelet-derived growth factor receptor signaling pathway	http://amigo.geneontology.org/amigo/term/GO:0048008	pdgfba pdgfra
0.0943568	2	17	58.1543	GO:0031638 zymogen activation	http://amigo.geneontology.org/amigo/term/GO:0031638	plaua runx1
0.145346	3	102	14.5386	GO:0016485 protein processing	http://amigo.geneontology.org/amigo/term/GO:0016485	plaua st14a runx1
0.145346	3	104	14.259	GO:0042246 tissue regeneration	http://amigo.geneontology.org/amigo/term/GO:0042246	pdgfba hapln1a runx1
0.163747	2	43	22.9912	GO:0000271 polysaccharide biosynthetic process	http://amigo.geneontology.org/amigo/term/GO:0000271	gyg2 b3gnt2a
0.163747	3	260	5.70359	GO:0001501 skeletal system development	http://amigo.geneontology.org/amigo/term/GO:0001501	runx1 hapln1a fn1a
0.163747	1	8	61.7889	GO:0003157 endocardium development	http://amigo.geneontology.org/amigo/term/GO:0003157	fn1a
0.163747	1	7	70.6159	GO:0003313 heart rudiment development	http://amigo.geneontology.org/amigo/term/GO:0003313	fn1a
0.163747	1	6	82.3852	GO:0003314 heart rudiment morphogenesis	http://amigo.geneontology.org/amigo/term/GO:0003314	fn1a
0.163747	1	6	82.3852	GO:0003315 heart rudiment formation	http://amigo.geneontology.org/amigo/term/GO:0003315	fn1a
0.163747	1	5	98.8623	GO:0003319 cardioblast migration to the midline involved in heart rudiment formation	http://amigo.geneontology.org/amigo/term/GO:0003319	fn1a
0.163747	1	5	98.8623	GO:0003348 cardiac endothelial cell differentiation	http://amigo.geneontology.org/amigo/term/GO:0003348	fn1a
0.163747	2	65	15.2096	GO:0005976 polysaccharide metabolic process	http://amigo.geneontology.org/amigo/term/GO:0005976	gyg2 b3gnt2a
0.163747	1	5	98.8623	GO:0006542 glutamine biosynthetic process	http://amigo.geneontology.org/amigo/term/GO:0006542	lgsn
0.163747	1	3	164.77	GO:0006868 glutamine transport	http://amigo.geneontology.org/amigo/term/GO:0006868	slc38a5b
0.163747	6	743	3.99175	GO:0007155 cell adhesion	http://amigo.geneontology.org/amigo/term/GO:0007155	fn1a plaua cdh26.1 susd5 hapln1a runx1
0.163747	8	1597	2.4762	GO:0007166 cell surface receptor signaling pathway	http://amigo.geneontology.org/amigo/term/GO:0007166	tgfb2 mapk1 pdgfba susd5 smad5 tmem88b rspo3 pdgfra
0.163747	2	49	20.176	GO:0007179 transforming growth factor beta receptor signaling pathway	http://amigo.geneontology.org/amigo/term/GO:0007179	tgfb2 smad5
0.163747	4	330	5.99165	GO:0008283 cell population proliferation	http://amigo.geneontology.org/amigo/term/GO:0008283	tgfb2 pdgfba st14a runx1
0.163747	6	978	3.03259	GO:0010604 positive regulation of macromolecule metabolic process	http://amigo.geneontology.org/amigo/term/GO:0010604	tgfb2 mybl2b pdgfba tead3a atf5b runx1
0.163747	1	4	123.578	GO:0010755 regulation of plasminogen activation	http://amigo.geneontology.org/amigo/term/GO:0010755	runx1
0.163747	1	3	164.77	GO:0015801 aromatic amino acid transport	http://amigo.geneontology.org/amigo/term/GO:0015801	slc38a5b
0.163747	2	86	11.4956	GO:0016051 carbohydrate biosynthetic process	http://amigo.geneontology.org/amigo/term/GO:0016051	gyg2 b3gnt2a
0.163747	1	8	61.7889	GO:0030309 poly-N-acetyllactosamine metabolic process	http://amigo.geneontology.org/amigo/term/GO:0030309	b3gnt2a
0.163747	1	8	61.7889	GO:0030311 poly-N-acetyllactosamine biosynthetic process	http://amigo.geneontology.org/amigo/term/GO:0030311	b3gnt2a
0.163747	1	7	70.6159	GO:0030852 regulation of granulocyte differentiation	http://amigo.geneontology.org/amigo/term/GO:0030852	runx1
0.163747	1	6	82.3852	GO:0030859 polarized epithelial cell differentiation	http://amigo.geneontology.org/amigo/term/GO:0030859	fn1a
0.163747	3	145	10.2271	GO:0031099 regeneration	http://amigo.geneontology.org/amigo/term/GO:0031099	pdgfba hapln1a runx1
0.163747	6	984	3.01409	GO:0031325 positive regulation of cellular metabolic process	http://amigo.geneontology.org/amigo/term/GO:0031325	tgfb2 mybl2b pdgfba tead3a atf5b runx1
0.163747	1	8	61.7889	GO:0032329 serine transport	http://amigo.geneontology.org/amigo/term/GO:0032329	slc38a5b
0.163747	3	221	6.71011	GO:0032956 regulation of actin cytoskeleton organization	http://amigo.geneontology.org/amigo/term/GO:0032956	arhgap17a wasf2 scinla
0.163747	1	4	123.578	GO:0032964 collagen biosynthetic process	http://amigo.geneontology.org/amigo/term/GO:0032964	runx1
0.163747	3	222	6.67988	GO:0032970 regulation of actin filament-based process	http://amigo.geneontology.org/amigo/term/GO:0032970	arhgap17a wasf2 scinla
0.163747	4	426	4.64142	GO:0033043 regulation of organelle organization	http://amigo.geneontology.org/amigo/term/GO:0033043	arhgap17a wasf2 scinla mapk1
0.163747	1	5	98.8623	GO:0033628 regulation of cell adhesion mediated by integrin	http://amigo.geneontology.org/amigo/term/GO:0033628	plaua
0.163747	2	42	23.5386	GO:0033692 cellular polysaccharide biosynthetic process	http://amigo.geneontology.org/amigo/term/GO:0033692	gyg2 b3gnt2a
0.163747	1	6	82.3852	GO:0034103 regulation of tissue remodeling	http://amigo.geneontology.org/amigo/term/GO:0034103	runx1
0.163747	2	49	20.176	GO:0034637 cellular carbohydrate biosynthetic process	http://amigo.geneontology.org/amigo/term/GO:0034637	gyg2 b3gnt2a
0.163747	1	5	98.8623	GO:0035089 establishment of apical/basal cell polarity	http://amigo.geneontology.org/amigo/term/GO:0035089	fn1a
0.163747	3	261	5.68174	GO:0042127 regulation of cell population proliferation	http://amigo.geneontology.org/amigo/term/GO:0042127	tgfb2 pdgfba runx1
0.163747	2	64	15.4472	GO:0044264 cellular polysaccharide metabolic process	http://amigo.geneontology.org/amigo/term/GO:0044264	gyg2 b3gnt2a
0.163747	2	67	14.7556	GO:0045010 actin nucleation	http://amigo.geneontology.org/amigo/term/GO:0045010	wasf2 scinla
0.163747	1	3	164.77	GO:0045117 azole transmembrane transport	http://amigo.geneontology.org/amigo/term/GO:0045117	slc38a5b
0.163747	1	5	98.8623	GO:0045198 establishment of epithelial cell apical/basal polarity	http://amigo.geneontology.org/amigo/term/GO:0045198	fn1a
0.163747	1	5	98.8623	GO:0045639 positive regulation of myeloid cell differentiation	http://amigo.geneontology.org/amigo/term/GO:0045639	runx1
0.163747	1	7	70.6159	GO:0045658 regulation of neutrophil differentiation	http://amigo.geneontology.org/amigo/term/GO:0045658	runx1
0.163747	4	325	6.08383	GO:0045944 positive regulation of transcription by RNA polymerase II	http://amigo.geneontology.org/amigo/term/GO:0045944	mybl2b tead3a atf5b runx1
0.163747	9	1813	2.45384	GO:0048522 positive regulation of cellular process	http://amigo.geneontology.org/amigo/term/GO:0048522	wasf2 tgfb2 mybl2b pdgfba bik rspo3 tead3a atf5b runx1
0.163747	5	688	3.59238	GO:0051128 regulation of cellular component organization	http://amigo.geneontology.org/amigo/term/GO:0051128	arhgap17a wasf2 scinla mapk1 runx1
0.163747	6	915	3.24139	GO:0051173 positive regulation of nitrogen compound metabolic process	http://amigo.geneontology.org/amigo/term/GO:0051173	tgfb2 mybl2b pdgfba tead3a atf5b runx1
0.163747	3	142	10.4432	GO:0051604 protein maturation	http://amigo.geneontology.org/amigo/term/GO:0051604	plaua st14a runx1
0.163747	1	7	70.6159	GO:0060021 roof of mouth development	http://amigo.geneontology.org/amigo/term/GO:0060021	tgfb2
0.163747	1	4	123.578	GO:0060420 regulation of heart growth	http://amigo.geneontology.org/amigo/term/GO:0060420	runx1
0.163747	1	5	98.8623	GO:0060956 endocardial cell differentiation	http://amigo.geneontology.org/amigo/term/GO:0060956	fn1a
0.163747	1	7	70.6159	GO:0061026 cardiac muscle tissue regeneration	http://amigo.geneontology.org/amigo/term/GO:0061026	runx1
0.163747	1	3	164.77	GO:0061056 sclerotome development	http://amigo.geneontology.org/amigo/term/GO:0061056	tgfb2
0.163747	1	5	98.8623	GO:0061162 establishment of monopolar cell polarity	http://amigo.geneontology.org/amigo/term/GO:0061162	fn1a
0.163747	1	5	98.8623	GO:0061339 establishment or maintenance of monopolar cell polarity	http://amigo.geneontology.org/amigo/term/GO:0061339	fn1a
0.163747	1	8	61.7889	GO:0070309 lens fiber cell morphogenesis	http://amigo.geneontology.org/amigo/term/GO:0070309	fn1a
0.163747	1	6	82.3852	GO:0070613 regulation of protein processing	http://amigo.geneontology.org/amigo/term/GO:0070613	runx1
0.163747	2	49	20.176	GO:0071559 response to transforming growth factor beta	http://amigo.geneontology.org/amigo/term/GO:0071559	tgfb2 smad5
0.163747	2	49	20.176	GO:0071560 cellular response to transforming growth factor beta stimulus	http://amigo.geneontology.org/amigo/term/GO:0071560	tgfb2 smad5
0.163747	1	3	164.77	GO:0071800 podosome assembly	http://amigo.geneontology.org/amigo/term/GO:0071800	bin2b
0.163747	1	3	164.77	GO:0089709 L-histidine transmembrane transport	http://amigo.geneontology.org/amigo/term/GO:0089709	slc38a5b
0.163747	1	6	82.3852	GO:0090162 establishment of epithelial cell polarity	http://amigo.geneontology.org/amigo/term/GO:0090162	fn1a
0.163747	1	7	70.6159	GO:0098508 endothelial to hematopoietic transition	http://amigo.geneontology.org/amigo/term/GO:0098508	runx1
0.163747	1	6	82.3852	GO:1903317 regulation of protein maturation	http://amigo.geneontology.org/amigo/term/GO:1903317	runx1
0.163897	2	97	10.192	GO:0002088 lens development in camera-type eye	http://amigo.geneontology.org/amigo/term/GO:0002088	lgsn fn1a
0.163897	1	10	49.4311	GO:0003128 heart field specification	http://amigo.geneontology.org/amigo/term/GO:0003128	fn1a
0.163897	1	9	54.9235	GO:0007130 synaptonemal complex assembly	http://amigo.geneontology.org/amigo/term/GO:0007130	zgc:194246
0.163897	1	10	49.4311	GO:0015816 glycine transport	http://amigo.geneontology.org/amigo/term/GO:0015816	slc38a5b
0.163897	1	10	49.4311	GO:0030325 adrenal gland development	http://amigo.geneontology.org/amigo/term/GO:0030325	fn1a
0.163897	1	9	54.9235	GO:0031952 regulation of protein autophosphorylation	http://amigo.geneontology.org/amigo/term/GO:0031952	pdgfba
0.163897	1	9	54.9235	GO:0031954 positive regulation of protein autophosphorylation	http://amigo.geneontology.org/amigo/term/GO:0031954	pdgfba
0.163897	1	10	49.4311	GO:0035020 regulation of Rac protein signal transduction	http://amigo.geneontology.org/amigo/term/GO:0035020	arhgap17a
0.163897	4	509	3.88457	GO:0045893 positive regulation of transcription DNA-templated	http://amigo.geneontology.org/amigo/term/GO:0045893	mybl2b tead3a atf5b runx1
0.163897	1	9	54.9235	GO:0046620 regulation of organ growth	http://amigo.geneontology.org/amigo/term/GO:0046620	runx1
0.163897	1	9	54.9235	GO:0060232 delamination	http://amigo.geneontology.org/amigo/term/GO:0060232	runx1
0.163897	2	103	9.59828	GO:0061053 somite development	http://amigo.geneontology.org/amigo/term/GO:0061053	fn1a tgfb2
0.163897	1	9	54.9235	GO:0070193 synaptonemal complex organization	http://amigo.geneontology.org/amigo/term/GO:0070193	zgc:194246
0.163897	1	9	54.9235	GO:0070307 lens fiber cell development	http://amigo.geneontology.org/amigo/term/GO:0070307	fn1a
0.163897	1	10	49.4311	GO:1902107 positive regulation of leukocyte differentiation	http://amigo.geneontology.org/amigo/term/GO:1902107	runx1
0.163897	4	509	3.88457	GO:1902680 positive regulation of RNA biosynthetic process	http://amigo.geneontology.org/amigo/term/GO:1902680	mybl2b tead3a atf5b runx1
0.163897	4	509	3.88457	GO:1903508 positive regulation of nucleic acid-templated transcription	http://amigo.geneontology.org/amigo/term/GO:1903508	mybl2b tead3a atf5b runx1
0.166551	1	11	44.9374	GO:0002761 regulation of myeloid leukocyte differentiation	http://amigo.geneontology.org/amigo/term/GO:0002761	runx1
0.166551	4	523	3.78058	GO:0007167 enzyme linked receptor protein signaling pathway	http://amigo.geneontology.org/amigo/term/GO:0007167	tgfb2 pdgfba smad5 pdgfra
0.166551	6	1075	2.75895	GO:0009893 positive regulation of metabolic process	http://amigo.geneontology.org/amigo/term/GO:0009893	tgfb2 mybl2b pdgfba tead3a atf5b runx1
0.166551	1	11	44.9374	GO:0030183 B cell differentiation	http://amigo.geneontology.org/amigo/term/GO:0030183	runx1
0.166551	3	291	5.09599	GO:0048589 developmental growth	http://amigo.geneontology.org/amigo/term/GO:0048589	pdgfba hapln1a runx1
0.166551	3	295	5.0269	GO:0051493 regulation of cytoskeleton organization	http://amigo.geneontology.org/amigo/term/GO:0051493	arhgap17a wasf2 scinla
0.166551	1	11	44.9374	GO:1903708 positive regulation of hemopoiesis	http://amigo.geneontology.org/amigo/term/GO:1903708	runx1
0.170511	1	12	41.1926	GO:0007044 cell-substrate junction assembly	http://amigo.geneontology.org/amigo/term/GO:0007044	fn1a
0.170511	4	541	3.6548	GO:0010557 positive regulation of macromolecule biosynthetic process	http://amigo.geneontology.org/amigo/term/GO:0010557	mybl2b tead3a atf5b runx1
0.170511	9	2089	2.12963	GO:0048518 positive regulation of biological process	http://amigo.geneontology.org/amigo/term/GO:0048518	wasf2 tgfb2 mybl2b pdgfba bik rspo3 tead3a atf5b runx1
0.170511	1	12	41.1926	GO:0051127 positive regulation of actin nucleation	http://amigo.geneontology.org/amigo/term/GO:0051127	wasf2
0.170511	1	12	41.1926	GO:0150115 cell-substrate junction organization	http://amigo.geneontology.org/amigo/term/GO:0150115	fn1a
0.170511	1	12	41.1926	GO:2000601 positive regulation of Arp2/3 complex-mediated actin nucleation	http://amigo.geneontology.org/amigo/term/GO:2000601	wasf2
0.175317	3	316	4.69283	GO:0001568 blood vessel development	http://amigo.geneontology.org/amigo/term/GO:0001568	fn1a pdgfba runx1
0.175317	4	565	3.49955	GO:0009891 positive regulation of biosynthetic process	http://amigo.geneontology.org/amigo/term/GO:0009891	mybl2b tead3a atf5b runx1
0.175317	1	15	32.9541	GO:0010092 specification of animal organ identity	http://amigo.geneontology.org/amigo/term/GO:0010092	fn1a
0.175317	1	15	32.9541	GO:0019368 fatty acid elongation unsaturated fatty acid	http://amigo.geneontology.org/amigo/term/GO:0019368	elovl1a
0.175317	4	574	3.44468	GO:0030036 actin cytoskeleton organization	http://amigo.geneontology.org/amigo/term/GO:0030036	arhgap17a wasf2 sh3d21 scinla
0.175317	2	128	7.72362	GO:0030155 regulation of cell adhesion	http://amigo.geneontology.org/amigo/term/GO:0030155	plaua runx1
0.175317	4	562	3.51823	GO:0031328 positive regulation of cellular biosynthetic process	http://amigo.geneontology.org/amigo/term/GO:0031328	mybl2b tead3a atf5b runx1
0.175317	1	14	35.308	GO:0034109 homotypic cell-cell adhesion	http://amigo.geneontology.org/amigo/term/GO:0034109	fn1a
0.175317	1	15	32.9541	GO:0034625 fatty acid elongation monounsaturated fatty acid	http://amigo.geneontology.org/amigo/term/GO:0034625	elovl1a
0.175317	1	14	35.308	GO:0034626 fatty acid elongation polyunsaturated fatty acid	http://amigo.geneontology.org/amigo/term/GO:0034626	elovl1a
0.175317	3	328	4.52114	GO:0040007 growth	http://amigo.geneontology.org/amigo/term/GO:0040007	pdgfba hapln1a runx1
0.175317	2	133	7.43326	GO:0044262 cellular carbohydrate metabolic process	http://amigo.geneontology.org/amigo/term/GO:0044262	gyg2 b3gnt2a
0.175317	2	127	7.78443	GO:0048593 camera-type eye morphogenesis	http://amigo.geneontology.org/amigo/term/GO:0048593	lgsn fn1a
0.175317	1	15	32.9541	GO:0048771 tissue remodeling	http://amigo.geneontology.org/amigo/term/GO:0048771	runx1
0.175317	1	14	35.308	GO:0048794 swim bladder development	http://amigo.geneontology.org/amigo/term/GO:0048794	elovl1a
0.175317	4	560	3.5308	GO:0051254 positive regulation of RNA metabolic process	http://amigo.geneontology.org/amigo/term/GO:0051254	mybl2b tead3a atf5b runx1
0.175317	1	15	32.9541	GO:0060038 cardiac muscle cell proliferation	http://amigo.geneontology.org/amigo/term/GO:0060038	runx1
0.175317	1	13	38.024	GO:0070306 lens fiber cell differentiation	http://amigo.geneontology.org/amigo/term/GO:0070306	fn1a
0.175317	1	13	38.024	GO:0070527 platelet aggregation	http://amigo.geneontology.org/amigo/term/GO:0070527	fn1a
0.175317	1	13	38.024	GO:0072376 protein activation cascade	http://amigo.geneontology.org/amigo/term/GO:0072376	fn1a
0.175317	1	13	38.024	GO:0072378 blood coagulation fibrin clot formation	http://amigo.geneontology.org/amigo/term/GO:0072378	fn1a
0.176266	1	17	29.0771	GO:0001738 morphogenesis of a polarized epithelium	http://amigo.geneontology.org/amigo/term/GO:0001738	fn1a
0.176266	1	16	30.8945	GO:0001757 somite specification	http://amigo.geneontology.org/amigo/term/GO:0001757	fn1a
0.176266	1	17	29.0771	GO:0002042 cell migration involved in sprouting angiogenesis	http://amigo.geneontology.org/amigo/term/GO:0002042	fn1a
0.176266	1	17	29.0771	GO:0003318 cell migration to the midline involved in heart development	http://amigo.geneontology.org/amigo/term/GO:0003318	fn1a
0.176266	1	17	29.0771	GO:0007129 homologous chromosome pairing at meiosis	http://amigo.geneontology.org/amigo/term/GO:0007129	zgc:194246
0.176266	1	16	30.8945	GO:0007379 segment specification	http://amigo.geneontology.org/amigo/term/GO:0007379	fn1a
0.176266	1	16	30.8945	GO:0014855 striated muscle cell proliferation	http://amigo.geneontology.org/amigo/term/GO:0014855	runx1
0.176266	1	17	29.0771	GO:0019367 fatty acid elongation saturated fatty acid	http://amigo.geneontology.org/amigo/term/GO:0019367	elovl1a
0.176266	4	593	3.33431	GO:0030029 actin filament-based process	http://amigo.geneontology.org/amigo/term/GO:0030029	arhgap17a wasf2 sh3d21 scinla
0.176266	2	142	6.96213	GO:0030111 regulation of Wnt signaling pathway	http://amigo.geneontology.org/amigo/term/GO:0030111	tmem88b rspo3
0.176266	1	17	29.0771	GO:0035338 long-chain fatty-acyl-CoA biosynthetic process	http://amigo.geneontology.org/amigo/term/GO:0035338	elovl1a
0.176266	1	16	30.8945	GO:0043406 positive regulation of MAP kinase activity	http://amigo.geneontology.org/amigo/term/GO:0043406	pdgfba
0.176266	4	603	3.27901	GO:0045935 positive regulation of nucleobase-containing compound metabolic process	http://amigo.geneontology.org/amigo/term/GO:0045935	mybl2b tead3a atf5b runx1
0.176266	1	16	30.8945	GO:0055017 cardiac muscle tissue growth	http://amigo.geneontology.org/amigo/term/GO:0055017	runx1
0.176266	1	17	29.0771	GO:0097320 plasma membrane tubulation	http://amigo.geneontology.org/amigo/term/GO:0097320	bin2b
0.181034	3	354	4.18908	GO:0007015 actin filament organization	http://amigo.geneontology.org/amigo/term/GO:0007015	wasf2 sh3d21 scinla
0.181084	1	18	27.4617	GO:0006275 regulation of DNA replication	http://amigo.geneontology.org/amigo/term/GO:0006275	pdgfba
0.181084	1	18	27.4617	GO:0051781 positive regulation of cell division	http://amigo.geneontology.org/amigo/term/GO:0051781	tgfb2
0.181084	1	18	27.4617	GO:0060419 heart growth	http://amigo.geneontology.org/amigo/term/GO:0060419	runx1
0.1818	3	362	4.0965	GO:0001654 eye development	http://amigo.geneontology.org/amigo/term/GO:0001654	lgsn fn1a scinla
0.1818	3	361	4.10785	GO:0001944 vasculature development	http://amigo.geneontology.org/amigo/term/GO:0001944	fn1a pdgfba runx1
0.1818	1	19	26.0164	GO:0030497 fatty acid elongation	http://amigo.geneontology.org/amigo/term/GO:0030497	elovl1a
0.1818	1	19	26.0164	GO:0033002 muscle cell proliferation	http://amigo.geneontology.org/amigo/term/GO:0033002	runx1
0.1818	1	19	26.0164	GO:0046949 fatty-acyl-CoA biosynthetic process	http://amigo.geneontology.org/amigo/term/GO:0046949	elovl1a
0.1818	2	150	6.59082	GO:0048592 eye morphogenesis	http://amigo.geneontology.org/amigo/term/GO:0048592	lgsn fn1a
0.1818	3	362	4.0965	GO:0150063 visual system development	http://amigo.geneontology.org/amigo/term/GO:0150063	lgsn fn1a scinla
0.18463	1	21	23.5386	GO:0003146 heart jogging	http://amigo.geneontology.org/amigo/term/GO:0003146	fn1a
0.18463	1	20	24.7156	GO:0009084 glutamine family amino acid biosynthetic process	http://amigo.geneontology.org/amigo/term/GO:0009084	lgsn
0.18463	1	21	23.5386	GO:0014066 regulation of phosphatidylinositol 3-kinase signaling	http://amigo.geneontology.org/amigo/term/GO:0014066	pdgfba
0.18463	1	20	24.7156	GO:0014068 positive regulation of phosphatidylinositol 3-kinase signaling	http://amigo.geneontology.org/amigo/term/GO:0014068	pdgfba
0.18463	2	160	6.17889	GO:0016053 organic acid biosynthetic process	http://amigo.geneontology.org/amigo/term/GO:0016053	elovl1a lgsn
0.18463	1	21	23.5386	GO:0016601 Rac protein signal transduction	http://amigo.geneontology.org/amigo/term/GO:0016601	arhgap17a
0.18463	1	20	24.7156	GO:0021591 ventricular system development	http://amigo.geneontology.org/amigo/term/GO:0021591	fn1a
0.18463	1	21	23.5386	GO:0042761 very long-chain fatty acid biosynthetic process	http://amigo.geneontology.org/amigo/term/GO:0042761	elovl1a
0.18463	1	20	24.7156	GO:0045143 homologous chromosome segregation	http://amigo.geneontology.org/amigo/term/GO:0045143	zgc:194246
0.18463	1	20	24.7156	GO:0045637 regulation of myeloid cell differentiation	http://amigo.geneontology.org/amigo/term/GO:0045637	runx1
0.18463	2	158	6.25711	GO:0046394 carboxylic acid biosynthetic process	http://amigo.geneontology.org/amigo/term/GO:0046394	elovl1a lgsn
0.18463	4	638	3.09913	GO:0060429 epithelium development	http://amigo.geneontology.org/amigo/term/GO:0060429	runx1 fn1a st14a tgfb2
0.18463	1	21	23.5386	GO:1901570 fatty acid derivative biosynthetic process	http://amigo.geneontology.org/amigo/term/GO:1901570	elovl1a
0.190327	1	22	22.4687	GO:0030168 platelet activation	http://amigo.geneontology.org/amigo/term/GO:0030168	fn1a
0.190327	1	22	22.4687	GO:0035336 long-chain fatty-acyl-CoA metabolic process	http://amigo.geneontology.org/amigo/term/GO:0035336	elovl1a
0.193049	1	23	21.4918	GO:0006541 glutamine metabolic process	http://amigo.geneontology.org/amigo/term/GO:0006541	lgsn
0.193049	2	168	5.88466	GO:0007178 transmembrane receptor protein serine/threonine kinase signaling pathway	http://amigo.geneontology.org/amigo/term/GO:0007178	tgfb2 smad5
0.193049	1	23	21.4918	GO:0030223 neutrophil differentiation	http://amigo.geneontology.org/amigo/term/GO:0030223	runx1
0.193049	2	166	5.95556	GO:0110053 regulation of actin filament organization	http://amigo.geneontology.org/amigo/term/GO:0110053	wasf2 scinla
0.193049	1	23	21.4918	GO:1902105 regulation of leukocyte differentiation	http://amigo.geneontology.org/amigo/term/GO:1902105	runx1
0.198585	1	24	20.5963	GO:0034315 regulation of Arp2/3 complex-mediated actin nucleation	http://amigo.geneontology.org/amigo/term/GO:0034315	wasf2
0.198585	1	24	20.5963	GO:0035337 fatty-acyl-CoA metabolic process	http://amigo.geneontology.org/amigo/term/GO:0035337	elovl1a

## Sheet: Cluster_B_GOBP
Enrichment FDR	nGenes	Pathway Genes	Fold Enrichment	Pathway	URL	Genes
3.03047e-16	174	4036	1.97862	GO:0032501 multicellular organismal process	http://amigo.geneontology.org/amigo/term/GO:0032501	gpm6bb bhlhe40 per3 per1b frya zic2a dag1 lrrc4cb faimb aqp1a.1 gabrb3 dscama maff enah plxnb3 irx5a irx6a irx4a zic2b id1 bhlhe41 cxcr4b gnat2 unc119b id4 cry1a glrbb id3 arr3a nexn six3a tead1b sybu brinp3a.2 whrnb neurl1aa six7 si:ch211-113g11.6 dusp6 zic6 zic3 wnt6b gabra6a cdk5r2b sdk1a ntrk3b sema4gb efna5a arr3b zgc:174863 irx1a ecm1b nr1d2a zbtb16b nfil3-5 rho opn4.1 ppdpfa pou3f1 ndrg1b …
6.15591e-12	133	3063	1.99283	GO:0007275 multicellular organism development	http://amigo.geneontology.org/amigo/term/GO:0007275	gpm6bb bhlhe40 frya zic2a dag1 lrrc4cb faimb dscama maff enah plxnb3 irx5a irx6a irx4a zic2b bhlhe41 cxcr4b unc119b nexn six3a tead1b sybu brinp3a.2 whrnb neurl1aa six7 si:ch211-113g11.6 dusp6 zic6 zic3 wnt6b cdk5r2b sdk1a ntrk3b sema4gb efna5a irx1a ecm1b ppdpfa pou3f1 ndrg1b inaa crx olfm1b dkk1a kif26ab neurod1 foxo3a si:ch211-207d6.2 foxg1b ndrg1a pkd1b pcdh19 proza lfng nrp2b foxo3b otx5 spr…
1.7741e-10	118	2712	1.99691	GO:0048731 system development	http://amigo.geneontology.org/amigo/term/GO:0048731	gpm6bb bhlhe40 frya zic2a dag1 lrrc4cb faimb dscama enah plxnb3 irx5a irx6a irx4a zic2b bhlhe41 cxcr4b unc119b nexn six3a sybu brinp3a.2 whrnb neurl1aa six7 si:ch211-113g11.6 dusp6 zic6 zic3 wnt6b cdk5r2b sdk1a ntrk3b sema4gb efna5a irx1a pou3f1 ndrg1b inaa olfm1b kif26ab neurod1 foxo3a si:ch211-207d6.2 foxg1b ndrg1a pkd1b pcdh19 proza nrp2b foxo3b pcdh18b si:ch211-257p13.3 foxg1a nrn1a adgrb1b m…
2.02353e-10	74	1351	2.51386	GO:0007399 nervous system development	http://amigo.geneontology.org/amigo/term/GO:0007399	gpm6bb bhlhe40 frya zic2a dag1 lrrc4cb faimb dscama enah plxnb3 irx5a irx6a irx4a zic2b bhlhe41 cxcr4b unc119b nexn six3a sybu brinp3a.2 whrnb neurl1aa si:ch211-113g11.6 zic6 zic3 wnt6b cdk5r2b sdk1a ntrk3b sema4gb efna5a irx1a pou3f1 ndrg1b inaa olfm1b neurod1 ndrg1a pcdh19 nrp2b pcdh18b nrn1a nrp2a pou4f2 arl3l2 atp1b2b id1 jun slc9a3r1a atp1a1a.1 chchd10 cdkn1ca crx per1b yaf2 stat3 foxo3a msi…
4.74034e-10	157	4141	1.74004	GO:0032502 developmental process	http://amigo.geneontology.org/amigo/term/GO:0032502	gpm6bb bhlhe40 rnd3b nr1d2b frya zic2a dag1 lrrc4cb smad7 sparc faimb dscama maff enah plxnb3 nr1d1 irx5a irx6a irx4a smad3a zic2b id1 bhlhe41 cxcr4b unc119b etv5b id4 nhsl1a id3 zgc:154093 nexn six3a desma tead1b sybu brinp3a.2 zeb2a whrnb neurl1aa etv5a six7 si:ch211-113g11.6 dusp6 zic6 zic3 wnt6b spry2 cdk5r2b sdk1a ntrk3b cebpd sema4gb efna5a irx1a ecm1b crhr1 ppdpfa pou3f1 ndrg1b inaa crx ol…
2.10449e-09	149	3937	1.73694	GO:0048856 anatomical structure development	http://amigo.geneontology.org/amigo/term/GO:0048856	gpm6bb bhlhe40 rnd3b frya zic2a dag1 lrrc4cb smad7 sparc faimb dscama maff enah plxnb3 irx5a irx6a irx4a smad3a zic2b bhlhe41 cxcr4b unc119b zgc:154093 nexn six3a desma tead1b sybu brinp3a.2 zeb2a whrnb neurl1aa six7 si:ch211-113g11.6 dusp6 zic6 zic3 wnt6b spry2 cdk5r2b sdk1a ntrk3b sema4gb efna5a irx1a ecm1b crhr1 ppdpfa pou3f1 ndrg1b inaa crx olfm1b dkk1a kif26ab neurod1 stat3 foxo3a si:ch211-2…
5.53456e-09	29	295	4.51171	GO:0009628 response to abiotic stimulus	http://amigo.geneontology.org/amigo/term/GO:0009628	per3 per1b aqp1a.1 hspb1 cry1a rgra epas1b aanat2 opn6a hsp70.1 bhlhe41 hsp70l hsp70.2 rho opn1mw2 opn1lw2 opn1lw1 opn1mw1 irs2a rcvrn2 pcdh15a rcvrn3 rlbp1a arl3l2 grm6b gnat2 foxo3b cib2 grk1b
3.53508e-08	22	185	5.45778	GO:0050953 sensory perception of light stimulus	http://amigo.geneontology.org/amigo/term/GO:0050953	unc119b arr3a arr3b rho opn4.1 prph2b pdcb prph2a opn1mw2 opn1lw2 opn1lw1 rgra whrnb opn1mw1 cngb3.1 pde6gb pde6ha crx per1b grm6b pcdh19 gnat2
9.58905e-08	21	178	5.41458	GO:0007601 visual perception	http://amigo.geneontology.org/amigo/term/GO:0007601	unc119b arr3a arr3b rho opn4.1 prph2b pdcb prph2a opn1mw2 opn1lw2 opn1lw1 rgra opn1mw1 cngb3.1 pde6gb pde6ha crx per1b grm6b pcdh19 gnat2
1.12489e-07	18	130	6.35469	GO:0009416 response to light stimulus	http://amigo.geneontology.org/amigo/term/GO:0009416	per3 per1b cry1a rgra aanat2 opn6a rho opn1mw2 opn1lw2 opn1lw1 opn1mw1 rcvrn2 rcvrn3 rlbp1a arl3l2 grm6b gnat2 grk1b
1.25066e-07	11	40	12.6211	GO:0032922 circadian regulation of gene expression	http://amigo.geneontology.org/amigo/term/GO:0032922	bhlhe40 per3 per1b id1 bhlhe41 id4 cry1a id3 nr1d2a nfil3-5 nr1d1
6.26172e-07	82	1910	1.97036	GO:0048869 cellular developmental process	http://amigo.geneontology.org/amigo/term/GO:0048869	gpm6bb bhlhe40 nr1d2b frya dag1 lrrc4cb smad7 faimb dscama maff enah plxnb3 nr1d1 irx5a irx6a irx4a smad3a id1 bhlhe41 cxcr4b etv5b id4 nhsl1a id3 nexn brinp3a.2 whrnb etv5a si:ch211-113g11.6 wnt6b cdk5r2b ntrk3b cebpd sema4gb efna5a irx1a ppdpfa ndrg1b neurod1 ndrg1a nrp2b crb2a zgc:195173 spry2 mustn1b nrp2a fam49a arl3l2 sparc atp1b2b epas1b zeb2a tet3 dusp6 inpp5ka slc2a1a atp1a1a.1 chchd10 c…
9.24908e-07	14	87	7.3854	GO:0007623 circadian rhythm	http://amigo.geneontology.org/amigo/term/GO:0007623	bhlhe40 per3 per1b id1 bhlhe41 id4 cry1a id3 aanat2 nfil3-5 nr1d2a si:ch211-132b12.7 camk1gb nr1d1
9.24908e-07	81	1898	1.95864	GO:0030154 cell differentiation	http://amigo.geneontology.org/amigo/term/GO:0030154	gpm6bb bhlhe40 nr1d2b frya dag1 lrrc4cb smad7 faimb dscama maff enah plxnb3 nr1d1 irx5a irx6a irx4a smad3a id1 bhlhe41 cxcr4b etv5b id4 nhsl1a id3 nexn brinp3a.2 whrnb etv5a si:ch211-113g11.6 wnt6b cdk5r2b ntrk3b cebpd sema4gb efna5a irx1a ppdpfa ndrg1b neurod1 ndrg1a nrp2b crb2a zgc:195173 spry2 mustn1b nrp2a fam49a arl3l2 sparc atp1b2b epas1b zeb2a tet3 dusp6 inpp5ka slc2a1a atp1a1a.1 chchd10 c…
1.19043e-06	18	154	5.36435	GO:0009314 response to radiation	http://amigo.geneontology.org/amigo/term/GO:0009314	per3 per1b cry1a rgra aanat2 opn6a rho opn1mw2 opn1lw2 opn1lw1 opn1mw1 rcvrn2 rcvrn3 rlbp1a arl3l2 grm6b gnat2 grk1b
1.57711e-06	48	893	2.46692	GO:0022008 neurogenesis	http://amigo.geneontology.org/amigo/term/GO:0022008	gpm6bb bhlhe40 frya dag1 lrrc4cb faimb dscama enah plxnb3 irx5a irx6a irx4a bhlhe41 cxcr4b nexn brinp3a.2 whrnb si:ch211-113g11.6 wnt6b cdk5r2b ntrk3b sema4gb efna5a irx1a ndrg1b neurod1 ndrg1a nrp2b nrp2a arl3l2 atp1b2b id1 chchd10 cdkn1ca crx per1b stat3 prom1b cad etv5b pcdh18b id3 epas1b col15a1b six7 foxg1a pcdh15a arl3l1
8.07028e-06	42	769	2.50662	GO:0030182 neuron differentiation	http://amigo.geneontology.org/amigo/term/GO:0030182	gpm6bb frya dag1 lrrc4cb dscama enah plxnb3 irx5a irx6a irx4a nexn brinp3a.2 whrnb si:ch211-113g11.6 wnt6b cdk5r2b ntrk3b sema4gb efna5a irx1a cxcr4b neurod1 nrp2b nrp2a arl3l2 atp1b2b id1 chchd10 crx per1b stat3 prom1b cad etv5b pcdh18b id3 epas1b col15a1b six7 foxg1a pcdh15a arl3l1
9.33758e-06	108	2971	1.66835	GO:0031326 regulation of cellular biosynthetic process	http://amigo.geneontology.org/amigo/term/GO:0031326	nr4a1 nr1d2a bhlhe40 rfx1a nr1d2b per3 crx per1b npm1a zic2a yaf2 stat3 skilb foxo3a crema nhlh2 hbp1 maff fosab foxg1b nr1d1 irx5a irx6a barhl1a irx4a zic2b phf20b itm2cb fosaa id1 bhlhe41 foxo3b irf1b nck2b jun etv5b id4 cry1a cnbpa id3 fosb scrt2 epas1b six3a tead1b samd7 tbl1x zeb2a tet3 klf9 si:ch211-132b12.7 purba dachd pou4f2 etv5a six7 foxg1a cnbpb zic6 zic3 sall1a zbtb16b hlfa zfhx4 mych…
9.99339e-06	108	2980	1.66331	GO:0009889 regulation of biosynthetic process	http://amigo.geneontology.org/amigo/term/GO:0009889	nr4a1 nr1d2a bhlhe40 rfx1a nr1d2b per3 crx per1b npm1a zic2a yaf2 stat3 skilb foxo3a crema nhlh2 hbp1 maff fosab foxg1b nr1d1 irx5a irx6a barhl1a irx4a zic2b phf20b itm2cb fosaa id1 bhlhe41 foxo3b irf1b nck2b jun etv5b id4 cry1a cnbpa id3 fosb scrt2 epas1b six3a tead1b samd7 tbl1x zeb2a tet3 klf9 si:ch211-132b12.7 purba dachd pou4f2 etv5a six7 foxg1a cnbpb zic6 zic3 sall1a zbtb16b hlfa zfhx4 mych…
9.99339e-06	131	3836	1.56732	GO:0031323 regulation of cellular metabolic process	http://amigo.geneontology.org/amigo/term/GO:0031323	nr4a1 nr1d2a bhlhe40 rfx1a nr1d2b per3 cdkn1ca crx per1b inhbaa pdk1 npm1a camkk1b zic2a yaf2 sh3bp5la stat3 skilb foxo3a crema nhlh2 sh2d3ca hbp1 maff fosab foxg1b nr1d1 irx5a irx6a barhl1a irx4a zic2b pik3r1 phf20b itm2cb tent5ba fosaa id1 bhlhe41 tpd52l1 foxo3b irf1b nck2b jun unc119b etv5b id4 cry1a cnbpa aff2 id3 fosb scrt2 epas1b six3a tead1b samd7 tbl1x zeb2a tet3 klf9 si:ch211-132b12.7 pu…
1.17729e-05	14	109	5.89477	GO:0048511 rhythmic process	http://amigo.geneontology.org/amigo/term/GO:0048511	bhlhe40 per3 per1b id1 bhlhe41 id4 cry1a id3 aanat2 nfil3-5 nr1d2a si:ch211-132b12.7 camk1gb nr1d1
1.34069e-05	106	2934	1.6581	GO:0010556 regulation of macromolecule biosynthetic process	http://amigo.geneontology.org/amigo/term/GO:0010556	nr4a1 nr1d2a bhlhe40 rfx1a nr1d2b per3 crx per1b npm1a zic2a yaf2 stat3 skilb foxo3a crema nhlh2 hbp1 maff fosab foxg1b nr1d1 irx5a irx6a barhl1a irx4a zic2b phf20b itm2cb fosaa id1 bhlhe41 foxo3b irf1b nck2b jun etv5b id4 cry1a cnbpa id3 fosb scrt2 epas1b six3a tead1b samd7 tbl1x zeb2a tet3 klf9 si:ch211-132b12.7 purba dachd pou4f2 etv5a six7 foxg1a cnbpb zic6 zic3 sall1a zbtb16b hlfa zfhx4 mych…
1.34069e-05	42	791	2.4369	GO:0048699 generation of neurons	http://amigo.geneontology.org/amigo/term/GO:0048699	gpm6bb frya dag1 lrrc4cb dscama enah plxnb3 irx5a irx6a irx4a nexn brinp3a.2 whrnb si:ch211-113g11.6 wnt6b cdk5r2b ntrk3b sema4gb efna5a irx1a cxcr4b neurod1 nrp2b nrp2a arl3l2 atp1b2b id1 chchd10 crx per1b stat3 prom1b cad etv5b pcdh18b id3 epas1b col15a1b six7 foxg1a pcdh15a arl3l1
1.3667e-05	127	3718	1.56769	GO:0080090 regulation of primary metabolic process	http://amigo.geneontology.org/amigo/term/GO:0080090	nr4a1 nr1d2a bhlhe40 rfx1a nr1d2b per3 cdkn1ca crx per1b inhbaa pdk1 npm1a camkk1b zic2a yaf2 sh3bp5la stat3 skilb foxo3a crema nhlh2 sh2d3ca hbp1 maff fosab foxg1b nr1d1 irx5a irx6a barhl1a irx4a zic2b phf20b itm2cb tent5ba fosaa id1 bhlhe41 tpd52l1 foxo3b irf1b nck2b jun unc119b etv5b id4 cry1a cnbpa aff2 asb5b id3 fosb scrt2 epas1b six3a tead1b samd7 tbl1x zeb2a tet3 klf9 si:ch211-132b12.7 pur…
1.68162e-05	101	2774	1.67101	GO:0006355 regulation of transcription DNA-templated	http://amigo.geneontology.org/amigo/term/GO:0006355	nr4a1 nr1d2a bhlhe40 rfx1a nr1d2b per3 crx per1b npm1a zic2a yaf2 stat3 skilb foxo3a crema nhlh2 hbp1 maff fosab foxg1b nr1d1 irx5a irx6a barhl1a irx4a zic2b phf20b fosaa id1 bhlhe41 foxo3b irf1b jun etv5b id4 cry1a id3 fosb scrt2 epas1b six3a tead1b samd7 tbl1x zeb2a tet3 klf9 si:ch211-132b12.7 purba dachd pou4f2 etv5a six7 foxg1a zic6 zic3 sall1a zbtb16b hlfa zfhx4 mych egr4 samd1b pou6f2 cebpd…
1.68162e-05	101	2774	1.67101	GO:1903506 regulation of nucleic acid-templated transcription	http://amigo.geneontology.org/amigo/term/GO:1903506	nr4a1 nr1d2a bhlhe40 rfx1a nr1d2b per3 crx per1b npm1a zic2a yaf2 stat3 skilb foxo3a crema nhlh2 hbp1 maff fosab foxg1b nr1d1 irx5a irx6a barhl1a irx4a zic2b phf20b fosaa id1 bhlhe41 foxo3b irf1b jun etv5b id4 cry1a id3 fosb scrt2 epas1b six3a tead1b samd7 tbl1x zeb2a tet3 klf9 si:ch211-132b12.7 purba dachd pou4f2 etv5a six7 foxg1a zic6 zic3 sall1a zbtb16b hlfa zfhx4 mych egr4 samd1b pou6f2 cebpd…
1.68162e-05	101	2775	1.67041	GO:2001141 regulation of RNA biosynthetic process	http://amigo.geneontology.org/amigo/term/GO:2001141	nr4a1 nr1d2a bhlhe40 rfx1a nr1d2b per3 crx per1b npm1a zic2a yaf2 stat3 skilb foxo3a crema nhlh2 hbp1 maff fosab foxg1b nr1d1 irx5a irx6a barhl1a irx4a zic2b phf20b fosaa id1 bhlhe41 foxo3b irf1b jun etv5b id4 cry1a id3 fosb scrt2 epas1b six3a tead1b samd7 tbl1x zeb2a tet3 klf9 si:ch211-132b12.7 purba dachd pou4f2 etv5a six7 foxg1a zic6 zic3 sall1a zbtb16b hlfa zfhx4 mych egr4 samd1b pou6f2 cebpd…
1.73752e-05	125	3669	1.56361	GO:0051171 regulation of nitrogen compound metabolic process	http://amigo.geneontology.org/amigo/term/GO:0051171	nr4a1 nr1d2a bhlhe40 rfx1a nr1d2b per3 cdkn1ca crx per1b inhbaa npm1a camkk1b zic2a yaf2 sh3bp5la stat3 skilb foxo3a crema nhlh2 sh2d3ca hbp1 maff fosab foxg1b nr1d1 irx5a irx6a barhl1a irx4a zic2b phf20b itm2cb tent5ba fosaa id1 bhlhe41 tpd52l1 foxo3b irf1b nck2b jun unc119b etv5b id4 cry1a cnbpa aff2 asb5b id3 fosb scrt2 epas1b six3a tead1b samd7 tbl1x zeb2a tet3 klf9 si:ch211-132b12.7 purba da…
2.15172e-05	105	2940	1.63911	GO:0051252 regulation of RNA metabolic process	http://amigo.geneontology.org/amigo/term/GO:0051252	nr4a1 nr1d2a bhlhe40 rfx1a nr1d2b per3 crx per1b npm1a zic2a yaf2 stat3 skilb foxo3a crema nhlh2 hbp1 maff fosab foxg1b nr1d1 irx5a irx6a barhl1a irx4a zic2b phf20b tent5ba fosaa id1 bhlhe41 foxo3b irf1b jun etv5b id4 cry1a aff2 id3 fosb scrt2 epas1b six3a tead1b samd7 tbl1x zeb2a tet3 klf9 si:ch211-132b12.7 purba dachd pou4f2 etv5a six7 khdrbs1b foxg1a zic6 zic3 sall1a zbtb16b hlfa zfhx4 mych eg…
2.93401e-05	107	3035	1.61804	GO:0019219 regulation of nucleobase-containing compound metabolic process	http://amigo.geneontology.org/amigo/term/GO:0019219	nr4a1 nr1d2a bhlhe40 rfx1a nr1d2b per3 crx per1b npm1a zic2a yaf2 stat3 skilb foxo3a crema nhlh2 hbp1 maff fosab foxg1b nr1d1 irx5a irx6a barhl1a irx4a zic2b phf20b tent5ba fosaa id1 bhlhe41 foxo3b irf1b jun etv5b id4 cry1a aff2 id3 fosb scrt2 epas1b six3a tead1b samd7 tbl1x zeb2a tet3 klf9 si:ch211-132b12.7 purba dachd pou4f2 etv5a six7 khdrbs1b foxg1a zic6 zic3 sall1a zbtb16b hlfa zfhx4 mych eg…
4.08537e-05	135	4119	1.50421	GO:0019222 regulation of metabolic process	http://amigo.geneontology.org/amigo/term/GO:0019222	nr4a1 nr1d2a bhlhe40 rfx1a nr1d2b per3 cdkn1ca crx per1b inhbaa pdk1 npm1a camkk1b zic2a yaf2 sh3bp5la tob1b stat3 skilb foxo3a crema nhlh2 sh2d3ca hbp1 maff fosab tob1a foxg1b nr1d1 irx5a irx6a barhl1a irx4a zic2b pik3r1 phf20b itm2cb tent5ba fosaa id1 bhlhe41 tpd52l1 foxo3b irf1b nck2b jun unc119b etv5b id4 cry1a cnbpa aff2 asb5b id3 fosb scrt2 epas1b six3a tead1b samd7 tbl1x zeb2a tet3 klf9 si…
4.78836e-05	112	3257	1.57821	GO:0034654 nucleobase-containing compound biosynthetic process	http://amigo.geneontology.org/amigo/term/GO:0034654	nr4a1 nr1d2a bhlhe40 rfx1a nr1d2b per3 pdha1b crx per1b npm1a zic2a yaf2 stat3 skilb foxo3a crema nhlh2 hbp1 maff fosab foxg1b nr1d1 irx5a irx6a barhl1a irx4a zic2b phf20b fosaa id1 bhlhe41 cad foxo3b irf1b jun etv5b id4 cry1a id3 fosb scrt2 epas1b six3a tead1b samd7 tbl1x zeb2a tet3 klf9 si:ch211-132b12.7 purba dachd pou4f2 etv5a six7 foxg1a zic6 zic3 sall1a zbtb16b hlfa zfhx4 mych egr4 samd1b p…
7.32785e-05	115	3401	1.55187	GO:1901362 organic cyclic compound biosynthetic process	http://amigo.geneontology.org/amigo/term/GO:1901362	nr4a1 nr1d2a bhlhe40 rfx1a nr1d2b per3 pdha1b crx per1b npm1a zic2a yaf2 stat3 skilb foxo3a crema nhlh2 hbp1 maff fosab foxg1b nr1d1 irx5a irx6a barhl1a irx4a zic2b phf20b fosaa id1 bhlhe41 cad foxo3b irf1b jun etv5b id4 cry1a id3 fosb scrt2 epas1b six3a tead1b samd7 tbl1x zeb2a tet3 klf9 si:ch211-132b12.7 purba dachd pou4f2 etv5a six7 foxg1a zic6 zic3 sall1a zbtb16b hlfa zfhx4 mych egr4 samd1b p…
8.0443e-05	113	3334	1.55553	GO:0018130 heterocycle biosynthetic process	http://amigo.geneontology.org/amigo/term/GO:0018130	nr4a1 nr1d2a bhlhe40 rfx1a nr1d2b per3 pdha1b crx per1b npm1a zic2a yaf2 stat3 skilb foxo3a crema nhlh2 hbp1 maff fosab foxg1b nr1d1 irx5a irx6a barhl1a irx4a zic2b phf20b fosaa id1 bhlhe41 cad foxo3b irf1b jun etv5b id4 cry1a id3 fosb scrt2 epas1b six3a tead1b samd7 tbl1x zeb2a tet3 klf9 si:ch211-132b12.7 purba dachd pou4f2 etv5a six7 foxg1a zic6 zic3 sall1a zbtb16b hlfa zfhx4 mych egr4 samd1b p…
0.000100806	102	2941	1.59173	GO:0006351 transcription DNA-templated	http://amigo.geneontology.org/amigo/term/GO:0006351	nr4a1 nr1d2a bhlhe40 rfx1a nr1d2b per3 crx per1b npm1a zic2a yaf2 stat3 skilb foxo3a crema nhlh2 hbp1 maff fosab foxg1b nr1d1 irx5a irx6a barhl1a irx4a zic2b phf20b fosaa id1 bhlhe41 foxo3b irf1b jun etv5b id4 cry1a id3 fosb scrt2 epas1b six3a tead1b samd7 tbl1x zeb2a tet3 klf9 si:ch211-132b12.7 purba dachd pou4f2 etv5a six7 foxg1a zic6 zic3 sall1a zbtb16b hlfa zfhx4 mych egr4 samd1b pou6f2 cebpd…
0.000100806	102	2941	1.59173	GO:0097659 nucleic acid-templated transcription	http://amigo.geneontology.org/amigo/term/GO:0097659	nr4a1 nr1d2a bhlhe40 rfx1a nr1d2b per3 crx per1b npm1a zic2a yaf2 stat3 skilb foxo3a crema nhlh2 hbp1 maff fosab foxg1b nr1d1 irx5a irx6a barhl1a irx4a zic2b phf20b fosaa id1 bhlhe41 foxo3b irf1b jun etv5b id4 cry1a id3 fosb scrt2 epas1b six3a tead1b samd7 tbl1x zeb2a tet3 klf9 si:ch211-132b12.7 purba dachd pou4f2 etv5a six7 foxg1a zic6 zic3 sall1a zbtb16b hlfa zfhx4 mych egr4 samd1b pou6f2 cebpd…
0.000107408	102	2947	1.58849	GO:0032774 RNA biosynthetic process	http://amigo.geneontology.org/amigo/term/GO:0032774	nr4a1 nr1d2a bhlhe40 rfx1a nr1d2b per3 crx per1b npm1a zic2a yaf2 stat3 skilb foxo3a crema nhlh2 hbp1 maff fosab foxg1b nr1d1 irx5a irx6a barhl1a irx4a zic2b phf20b fosaa id1 bhlhe41 foxo3b irf1b jun etv5b id4 cry1a id3 fosb scrt2 epas1b six3a tead1b samd7 tbl1x zeb2a tet3 klf9 si:ch211-132b12.7 purba dachd pou4f2 etv5a six7 foxg1a zic6 zic3 sall1a zbtb16b hlfa zfhx4 mych egr4 samd1b pou6f2 cebpd…
0.000108713	112	3325	1.54594	GO:0019438 aromatic compound biosynthetic process	http://amigo.geneontology.org/amigo/term/GO:0019438	nr4a1 nr1d2a bhlhe40 rfx1a nr1d2b per3 pdha1b crx per1b npm1a zic2a yaf2 stat3 skilb foxo3a crema nhlh2 hbp1 maff fosab foxg1b nr1d1 irx5a irx6a barhl1a irx4a zic2b phf20b fosaa id1 bhlhe41 cad foxo3b irf1b jun etv5b id4 cry1a id3 fosb scrt2 epas1b six3a tead1b samd7 tbl1x zeb2a tet3 klf9 si:ch211-132b12.7 purba dachd pou4f2 etv5a six7 foxg1a zic6 zic3 sall1a zbtb16b hlfa zfhx4 mych egr4 samd1b p…
0.000132038	24	369	2.98504	GO:0051253 negative regulation of RNA metabolic process	http://amigo.geneontology.org/amigo/term/GO:0051253	nr1d2b per3 per1b skilb nr1d1 tent5ba id1 id4 cry1a id3 samd7 si:ch211-132b12.7 samd1b bhlhe40 bhlhe41 foxo3b yaf2 tob1b tob1a pdcd4b tbl1x zbtb16b zic2a cnbpa
0.000150668	110	3276	1.54104	GO:0010468 regulation of gene expression	http://amigo.geneontology.org/amigo/term/GO:0010468	nr4a1 nr1d2a bhlhe40 rfx1a nr1d2b per3 crx per1b npm1a zic2a yaf2 tob1b stat3 skilb foxo3a crema nhlh2 hbp1 maff fosab tob1a foxg1b nr1d1 irx5a irx6a barhl1a irx4a zic2b phf20b tent5ba fosaa id1 bhlhe41 foxo3b irf1b nck2b jun etv5b id4 cry1a cnbpa aff2 id3 fosb scrt2 epas1b six3a tead1b samd7 tbl1x zeb2a tet3 klf9 si:ch211-132b12.7 purba dachd pou4f2 etv5a six7 khdrbs1b foxg1a cnbpb zic6 zic3 sal…
0.000159365	9	56	7.37598	GO:0009583 detection of light stimulus	http://amigo.geneontology.org/amigo/term/GO:0009583	rgra opn6a rho opn1mw2 opn1lw2 opn1lw1 opn1mw1 grm6b gnat2
0.000159365	23	350	3.01596	GO:0045892 negative regulation of transcription DNA-templated	http://amigo.geneontology.org/amigo/term/GO:0045892	nr1d2b per3 per1b skilb nr1d1 id1 id4 cry1a id3 samd7 si:ch211-132b12.7 samd1b bhlhe40 bhlhe41 foxo3b yaf2 tob1b tob1a pdcd4b tbl1x zbtb16b zic2a cnbpa
0.000159365	23	350	3.01596	GO:1902679 negative regulation of RNA biosynthetic process	http://amigo.geneontology.org/amigo/term/GO:1902679	nr1d2b per3 per1b skilb nr1d1 id1 id4 cry1a id3 samd7 si:ch211-132b12.7 samd1b bhlhe40 bhlhe41 foxo3b yaf2 tob1b tob1a pdcd4b tbl1x zbtb16b zic2a cnbpa
0.000159365	23	350	3.01596	GO:1903507 negative regulation of nucleic acid-templated transcription	http://amigo.geneontology.org/amigo/term/GO:1903507	nr1d2b per3 per1b skilb nr1d1 id1 id4 cry1a id3 samd7 si:ch211-132b12.7 samd1b bhlhe40 bhlhe41 foxo3b yaf2 tob1b tob1a pdcd4b tbl1x zbtb16b zic2a cnbpa
0.000182245	26	432	2.7622	GO:0010558 negative regulation of macromolecule biosynthetic process	http://amigo.geneontology.org/amigo/term/GO:0010558	nr1d2b per3 per1b skilb nr1d1 itm2cb id1 id4 cry1a id3 samd7 si:ch211-132b12.7 samd1b inpp5ka bhlhe40 bhlhe41 foxo3b yaf2 tob1b tob1a pdcd4b tbl1x ago3b zbtb16b zic2a cnbpa
0.00020301	63	1597	1.81051	GO:0007166 cell surface receptor signaling pathway	http://amigo.geneontology.org/amigo/term/GO:0007166	ppm1na inhbaa dkk1a prlra smad7 gnai2a faimb stat3 skilb igfbp5b grm6b grm1a grin1a dab2 plxnb3 smad3a irs2a pik3r1 ppm1ab neurl1aa si:ch211-113g11.6 wnt6b spry2 il13ra1 ntrk3b sema4gb efna5a dicp1.1 zgc:174863 inpp5ka pde6gb pde6ha tob1a foxo3b fgf8a crhr1 homer3b gria3a nrp2b cxcr4b glrbb ccdc88c unc5db adgre10 adgrb1b adgrl1a nrp2a cib2 ghrhra crb2a cad gng2 epas1b tet3 sall1a ip6k2a zic2a jun…
0.00020301	125	3886	1.47629	GO:0060255 regulation of macromolecule metabolic process	http://amigo.geneontology.org/amigo/term/GO:0060255	nr4a1 nr1d2a bhlhe40 rfx1a nr1d2b per3 cdkn1ca crx per1b inhbaa npm1a camkk1b zic2a yaf2 sh3bp5la tob1b stat3 skilb foxo3a crema nhlh2 sh2d3ca hbp1 maff fosab tob1a foxg1b nr1d1 irx5a irx6a barhl1a irx4a zic2b phf20b itm2cb tent5ba fosaa id1 bhlhe41 tpd52l1 foxo3b irf1b nck2b jun unc119b etv5b id4 cry1a cnbpa aff2 asb5b id3 fosb scrt2 epas1b six3a tead1b samd7 tbl1x zeb2a tet3 klf9 si:ch211-132b1…
0.000211967	49	1131	1.98838	GO:0048468 cell development	http://amigo.geneontology.org/amigo/term/GO:0048468	gpm6bb bhlhe40 frya dag1 lrrc4cb faimb dscama enah plxnb3 irx5a irx6a irx4a bhlhe41 nexn whrnb si:ch211-113g11.6 cdk5r2b ntrk3b sema4gb efna5a irx1a cxcr4b ndrg1b neurod1 ndrg1a nrp2b nrp2a arl3l2 tet3 inpp5ka slc2a1a chchd10 crx pygmb zic2a stat3 prom1b zic2b id1 cad etv5b pcdh18b desma col15a1b klf9 six7 mych gcga arl3l1
0.000225124	67	1743	1.76418	GO:0048523 negative regulation of cellular process	http://amigo.geneontology.org/amigo/term/GO:0048523	nr1d2b ppm1na per3 cdkn1ca per1b dkk1a sh3bp5la btg2 faimb skilb ccn1 btg1 dab2 sinhcaf plxnb3 nr1d1 itm2cb tent5ba id1 add3a ppm1ab nck2b unc119b id4 cry1a id3 arr3a samd7 brinp3a.2 dot1l si:ch211-132b12.7 neurl1aa zgc:153981 si:ch211-113g11.6 dusp6 si:ch211-253b8.5 spry2 samd1b sema4gb arr3b inpp5ka svild dap1b bhlhe40 bhlhe41 foxo3b yaf2 tob1b tob1a ddit4 rgs9a pdcd4b lxn irf1b tbl1x ago3b spr…
0.000242355	67	1748	1.75913	GO:0009653 anatomical structure morphogenesis	http://amigo.geneontology.org/amigo/term/GO:0009653	rnd3b frya dag1 lrrc4cb smad7 dscama enah plxnb3 smad3a zgc:154093 nexn whrnb si:ch211-113g11.6 cdk5r2b sdk1a sema4gb efna5a cxcr4b crhr1 stat3 foxg1b nrp2b foxg1a adgrb1b adgrl1a nrp2a gipc2 arl3l2 zic2a gadd45ba atp1b2b etv5b gng2 six3a zeb2a tet3 abcg1 etv5a six7 dusp6 slc2a1a atp1a1a.1 chchd10 crx tspan18b sparc hsp70.3 hsp70.1 dab2 pcdh19 mdka zic2b cad cnbpa pcdh18b desma crb2a nin trpc1 co…
0.000243289	75	2032	1.69396	GO:0006357 regulation of transcription by RNA polymerase II	http://amigo.geneontology.org/amigo/term/GO:0006357	nr4a1 nr1d2a bhlhe40 rfx1a nr1d2b per3 crx per1b npm1a zic2a stat3 skilb foxo3a crema nhlh2 hbp1 maff fosab foxg1b nr1d1 irx5a irx6a barhl1a irx4a zic2b phf20b fosaa id1 bhlhe41 foxo3b irf1b jun etv5b id4 id3 fosb epas1b six3a tead1b tbl1x zeb2a tet3 klf9 purba dachd pou4f2 etv5a six7 foxg1a zic6 zic3 sall1a zbtb16b hlfa zfhx4 mych egr4 pou6f2 cebpd si:ch211-117k10.3 si:dkey-217d24.6 purab ppargc…
0.000267876	26	445	2.6815	GO:0031327 negative regulation of cellular biosynthetic process	http://amigo.geneontology.org/amigo/term/GO:0031327	nr1d2b per3 per1b skilb nr1d1 itm2cb id1 id4 cry1a id3 samd7 si:ch211-132b12.7 samd1b inpp5ka bhlhe40 bhlhe41 foxo3b yaf2 tob1b tob1a pdcd4b tbl1x ago3b zbtb16b zic2a cnbpa
0.000273483	26	446	2.67549	GO:0009890 negative regulation of biosynthetic process	http://amigo.geneontology.org/amigo/term/GO:0009890	nr1d2b per3 per1b skilb nr1d1 itm2cb id1 id4 cry1a id3 samd7 si:ch211-132b12.7 samd1b inpp5ka bhlhe40 bhlhe41 foxo3b yaf2 tob1b tob1a pdcd4b tbl1x ago3b zbtb16b zic2a cnbpa
0.000327493	10	79	5.80949	GO:0009581 detection of external stimulus	http://amigo.geneontology.org/amigo/term/GO:0009581	rgra opn6a rho opn1mw2 opn1lw2 opn1lw1 opn1mw1 pcdh15a grm6b gnat2
0.000327493	10	79	5.80949	GO:0009582 detection of abiotic stimulus	http://amigo.geneontology.org/amigo/term/GO:0009582	rgra opn6a rho opn1mw2 opn1lw2 opn1lw1 opn1mw1 pcdh15a grm6b gnat2
0.000327493	5	14	16.3911	GO:0046686 response to cadmium ion	http://amigo.geneontology.org/amigo/term/GO:0046686	hsp70l gadd45ba hsp70.1 jun hsp70.2
0.000327983	76	2092	1.66731	GO:0006366 transcription by RNA polymerase II	http://amigo.geneontology.org/amigo/term/GO:0006366	nr4a1 nr1d2a bhlhe40 rfx1a nr1d2b per3 crx per1b npm1a zic2a stat3 skilb foxo3a crema nhlh2 hbp1 maff fosab foxg1b nr1d1 irx5a irx6a barhl1a irx4a zic2b phf20b fosaa id1 bhlhe41 foxo3b irf1b jun etv5b id4 id3 fosb epas1b six3a tead1b tbl1x zeb2a tet3 klf9 purba dachd pou4f2 etv5a six7 foxg1a zic6 zic3 sall1a zbtb16b hlfa zfhx4 mych egr4 pou6f2 cebpd si:ch211-117k10.3 si:dkey-217d24.6 purab ppargc…
0.000334479	24	399	2.7606	GO:0045934 negative regulation of nucleobase-containing compound metabolic process	http://amigo.geneontology.org/amigo/term/GO:0045934	nr1d2b per3 per1b skilb nr1d1 tent5ba id1 id4 cry1a id3 samd7 si:ch211-132b12.7 samd1b bhlhe40 bhlhe41 foxo3b yaf2 tob1b tob1a pdcd4b tbl1x zbtb16b zic2a cnbpa
0.00036421	71	1921	1.69627	GO:0048519 negative regulation of biological process	http://amigo.geneontology.org/amigo/term/GO:0048519	gpm6bb nr1d2b ppm1na per3 cdkn1ca per1b dkk1a sh3bp5la btg2 faimb skilb ccn1 btg1 dab2 sinhcaf plxnb3 nr1d1 itm2cb tent5ba id1 add3a ppm1ab nck2b unc119b id4 cry1a id3 arr3a samd7 brinp3a.2 dot1l si:ch211-132b12.7 neurl1aa zgc:153981 si:ch211-113g11.6 dusp6 si:ch211-253b8.5 spry2 samd1b sema4gb arr3b inpp5ka svild dap1b bhlhe40 bhlhe41 foxo3b yaf2 tob1b tob1a cart3 ddit4 rgs9a pdcd4b lxn irf1b tb…
0.000465781	6	25	11.0148	GO:0008277 regulation of G protein-coupled receptor signaling pathway	http://amigo.geneontology.org/amigo/term/GO:0008277	arr3a arr3b pde6gb pde6ha pdca pdcb
0.000465781	6	25	11.0148	GO:0042752 regulation of circadian rhythm	http://amigo.geneontology.org/amigo/term/GO:0042752	per3 per1b cry1a si:ch211-132b12.7 nr1d1 aanat2
0.000684901	34	711	2.1947	GO:0031324 negative regulation of cellular metabolic process	http://amigo.geneontology.org/amigo/term/GO:0031324	nr1d2b per3 cdkn1ca per1b sh3bp5la skilb nr1d1 itm2cb tent5ba id1 nck2b id4 cry1a id3 samd7 si:ch211-132b12.7 si:ch211-253b8.5 spry2 samd1b inpp5ka dap1b bhlhe40 bhlhe41 foxo3b yaf2 tob1b tob1a pdcd4b lxn tbl1x ago3b zbtb16b zic2a cnbpa
0.000759013	31	624	2.28004	GO:0048666 neuron development	http://amigo.geneontology.org/amigo/term/GO:0048666	gpm6bb frya dag1 lrrc4cb dscama enah plxnb3 nexn whrnb si:ch211-113g11.6 cdk5r2b ntrk3b sema4gb efna5a cxcr4b neurod1 nrp2b nrp2a arl3l2 chchd10 crx stat3 prom1b irx4a cad etv5b pcdh18b col15a1b six7 irx1a arl3l1
0.000813298	5	17	13.4985	GO:0042026 protein refolding	http://amigo.geneontology.org/amigo/term/GO:0042026	hsp70.3 hsp70.1 hspb1 hsp70l hsp70.2
0.000813298	33	688	2.20136	GO:0051172 negative regulation of nitrogen compound metabolic process	http://amigo.geneontology.org/amigo/term/GO:0051172	nr1d2b per3 cdkn1ca per1b sh3bp5la skilb nr1d1 itm2cb tent5ba id1 nck2b id4 cry1a id3 samd7 si:ch211-132b12.7 si:ch211-253b8.5 spry2 samd1b inpp5ka bhlhe40 bhlhe41 foxo3b yaf2 tob1b tob1a pdcd4b lxn tbl1x ago3b zbtb16b zic2a cnbpa
0.000860734	17	242	3.22403	GO:0007411 axon guidance	http://amigo.geneontology.org/amigo/term/GO:0007411	dag1 dscama enah plxnb3 nexn si:ch211-113g11.6 cdk5r2b sema4gb efna5a nrp2b nrp2a arl3l2 cxcr4b stat3 etv5b col15a1b arl3l1
0.000893588	17	243	3.21076	GO:0097485 neuron projection guidance	http://amigo.geneontology.org/amigo/term/GO:0097485	dag1 dscama enah plxnb3 nexn si:ch211-113g11.6 cdk5r2b sema4gb efna5a nrp2b nrp2a arl3l2 cxcr4b stat3 etv5b col15a1b arl3l1
0.000909928	23	401	2.63238	GO:0007600 sensory perception	http://amigo.geneontology.org/amigo/term/GO:0007600	gnat2 unc119b arr3a whrnb arr3b rho opn4.1 prph2b pdcb prph2a opn1mw2 opn1lw2 opn1lw1 rgra opn1mw1 cngb3.1 pde6gb pde6ha pcdh15a crx per1b grm6b pcdh19
0.000909928	15	196	3.51237	GO:0090596 sensory organ morphogenesis	http://amigo.geneontology.org/amigo/term/GO:0090596	whrnb sdk1a atp1b2b six7 atp1a1a.1 crx zic2a sparc hsp70.3 stat3 hsp70.1 crb2a foxg1a hsp70.2 irx1a
0.00094546	45	1081	1.91052	GO:0009605 response to external stimulus	http://amigo.geneontology.org/amigo/term/GO:0009605	per3 per1b dag1 dscama ppp1r14bb enah plxnb3 cxcr4b cry1a rgra nexn sik1 sik2b si:ch211-113g11.6 cdk5r2b gcga sema4gb efna5a opn6a dap1b irf1b rho cart3 nrp2b opn1mw2 opn1lw2 opn1lw1 zgc:195173 nrp2a opn1mw1 arl3l2 atp1b2b pcdh15a stat3 grm6b gnat2 foxo3b etv5b cnbpa col15a1b tet3 cnbpb aanat2 cib2 arl3l1
0.000964538	26	488	2.44522	GO:0007423 sensory organ development	http://amigo.geneontology.org/amigo/term/GO:0007423	six3a whrnb six7 sdk1a atp1a1a.1 atp1b2b inpp5ka slc9a3r1a crx per1b dkk1a zic2a sparc hsp70.3 stat3 hsp70.1 irx4a cad rbp4l crb2a col15a1b foxg1a hsp70.2 pcdh15a irx1a cib2
0.00128028	119	3840	1.42227	GO:0044271 cellular nitrogen compound biosynthetic process	http://amigo.geneontology.org/amigo/term/GO:0044271	nr4a1 nr1d2a bhlhe40 rfx1a nr1d2b per3 pdha1b crx per1b npm1a zic2a yaf2 stat3 skilb foxo3a crema nhlh2 hbp1 maff fosab foxg1b nr1d1 irx5a irx6a barhl1a irx4a zic2b phf20b fosaa id1 bhlhe41 cad foxo3b irf1b nck2b jun amd1 etv5b id4 cry1a cnbpa id3 fosb scrt2 epas1b six3a tead1b samd7 tbl1x zeb2a tet3 klf9 si:ch211-132b12.7 purba dachd pou4f2 etv5a six7 foxg1a cnbpb zic6 zic3 sall1a zbtb16b hlfa z…
0.00138861	49	1236	1.81946	GO:0010646 regulation of cell communication	http://amigo.geneontology.org/amigo/term/GO:0010646	ppm1na inhbaa dkk1a lrrc4cb faimb skilb igfbp5b grm6b grm1a dab2 tpd52l1 ppm1ab nck2b arr3a cplx4a neurl1aa zgc:153981 dusp6 si:ch211-81a5.8 spry2 ntrk3b dicp1.1 arr3b inpp5ka pde6gb pde6ha grk1b foxo3b pdca pdcb si:dkey-172h23.2 cart3 ddit4 rgs9a spred2a spry4 crb2a zic2a zic2b cad scrt2 sall1a ip6k2a cnn2 nrp2b id4 sybu zeb2a nrp2a
0.0015095	63	1732	1.66939	GO:0042221 response to chemical	http://amigo.geneontology.org/amigo/term/GO:0042221	nr4a1 slc2a1a nr1d2b dag1 prlra smad7 gpx1a parp16 hsp70.3 stat3 skilb dscama syt2a hsp70.1 enah plxnb3 nr1d1 smad3a irs2a pik3r1 cxcr4b gnat2 nck2b glrbb hsp70l nexn epas1b brinp3a.2 si:ch211-113g11.6 spry2 cdk5r2b il13ra1 ntrk3b sema4gb efna5a dicp1.1 hsp70.2 inpp5ka cpne4a gadd45ba tob1a hspb1 jun fgf8a crhr1 grin1a cart3 nrp2b zgc:195173 nrp2a cnn2 cry1a arl3l2 cad sall1a dab2 etv5b col15a1b …
0.00164856	49	1246	1.80486	GO:0023051 regulation of signaling	http://amigo.geneontology.org/amigo/term/GO:0023051	ppm1na inhbaa dkk1a lrrc4cb faimb skilb igfbp5b grm6b grm1a dab2 tpd52l1 ppm1ab nck2b arr3a cplx4a neurl1aa zgc:153981 dusp6 si:ch211-81a5.8 spry2 ntrk3b dicp1.1 arr3b inpp5ka pde6gb pde6ha grk1b foxo3b pdca pdcb si:dkey-172h23.2 cart3 ddit4 rgs9a spred2a spry4 crb2a zic2a zic2b cad scrt2 sall1a ip6k2a cnn2 nrp2b id4 sybu zeb2a nrp2a
0.00165028	24	448	2.45866	GO:0048585 negative regulation of response to stimulus	http://amigo.geneontology.org/amigo/term/GO:0048585	ppm1na dkk1a faimb skilb dab2 ppm1ab nck2b arr3a neurl1aa zgc:153981 si:ch211-113g11.6 dusp6 spry2 sema4gb arr3b inpp5ka foxo3b cart3 ddit4 rgs9a spry4 crb2a cxcr4b zeb2a
0.00188966	7	47	6.83542	GO:0007602 phototransduction	http://amigo.geneontology.org/amigo/term/GO:0007602	rgra opn6a rho opn1mw2 opn1lw2 opn1lw1 opn1mw1
0.0020659	44	1089	1.85434	GO:0009966 regulation of signal transduction	http://amigo.geneontology.org/amigo/term/GO:0009966	ppm1na inhbaa dkk1a faimb skilb igfbp5b dab2 tpd52l1 ppm1ab nck2b arr3a neurl1aa zgc:153981 dusp6 spry2 ntrk3b dicp1.1 arr3b inpp5ka pde6gb pde6ha grk1b foxo3b pdca pdcb si:dkey-172h23.2 cart3 ddit4 rgs9a spred2a spry4 crb2a zic2a zic2b cad scrt2 sall1a ip6k2a cnn2 nrp2b id4 sybu zeb2a nrp2a
0.00275517	3	5	27.537	GO:0045475 locomotor rhythm	http://amigo.geneontology.org/amigo/term/GO:0045475	bhlhe40 camk1gb nr1d1
0.00295697	9	86	4.80296	GO:0055067 monovalent inorganic cation homeostasis	http://amigo.geneontology.org/amigo/term/GO:0055067	atp1a1a.1 atp1a1b atp1b2b slc4a4b ca7 slc12a7b atp1a3b slc9a3r1a cxcr4b
0.0031571	116	3815	1.3955	GO:0009059 macromolecule biosynthetic process	http://amigo.geneontology.org/amigo/term/GO:0009059	nr4a1 nr1d2a bhlhe40 rfx1a nr1d2b per3 crx per1b npm1a zic2a yaf2 stat3 skilb foxo3a crema nhlh2 hbp1 maff fosab foxg1b nr1d1 irx5a irx6a tmtc2b barhl1a irx4a zic2b phf20b itm2cb fosaa id1 alg12 bhlhe41 foxo3b irf1b nck2b jun etv5b id4 cry1a cnbpa id3 fosb scrt2 epas1b six3a gyg1b tead1b samd7 tbl1x zeb2a tet3 klf9 si:ch211-132b12.7 purba dachd pou4f2 etv5a six7 foxg1a cnbpb zic6 zic3 sall1a zbtb…
0.0031571	9	87	4.74776	GO:0010035 response to inorganic substance	http://amigo.geneontology.org/amigo/term/GO:0010035	gpx1a syt2a cpne4a hsp70l gadd45ba hsp70.1 jun cry1a hsp70.2
0.00334446	35	815	1.97095	GO:0009892 negative regulation of metabolic process	http://amigo.geneontology.org/amigo/term/GO:0009892	nr1d2b per3 cdkn1ca per1b sh3bp5la skilb nr1d1 itm2cb tent5ba id1 nck2b id4 cry1a id3 samd7 si:ch211-132b12.7 si:ch211-253b8.5 spry2 samd1b inpp5ka dap1b bhlhe40 bhlhe41 foxo3b yaf2 tob1b tob1a pdcd4b lxn tbl1x ago3b upf3a zbtb16b zic2a cnbpa
0.00344089	19	330	2.64244	GO:0008283 cell population proliferation	http://amigo.geneontology.org/amigo/term/GO:0008283	btg2 stat3 btg1 jun junbb ndrg1b tob1b tob1a ndrg1a irf1b ago3b spry2 mustn1b zic2b scrt2 inhbaa zic2a klf9 etv5a
0.00356106	20	359	2.55682	GO:0009968 negative regulation of signal transduction	http://amigo.geneontology.org/amigo/term/GO:0009968	ppm1na dkk1a faimb skilb dab2 ppm1ab nck2b arr3a neurl1aa zgc:153981 dusp6 spry2 arr3b inpp5ka foxo3b ddit4 rgs9a spry4 crb2a zeb2a
0.00359109	34	787	1.98276	GO:0010605 negative regulation of macromolecule metabolic process	http://amigo.geneontology.org/amigo/term/GO:0010605	nr1d2b per3 cdkn1ca per1b sh3bp5la skilb nr1d1 itm2cb tent5ba id1 nck2b id4 cry1a id3 samd7 si:ch211-132b12.7 si:ch211-253b8.5 spry2 samd1b inpp5ka bhlhe40 bhlhe41 foxo3b yaf2 tob1b tob1a pdcd4b lxn tbl1x ago3b upf3a zbtb16b zic2a cnbpa
0.003607	71	2092	1.55762	GO:0048513 animal organ development	http://amigo.geneontology.org/amigo/term/GO:0048513	dag1 cxcr4b six3a desma tead1b whrnb six7 si:ch211-113g11.6 dusp6 spry2 cdk5r2b sdk1a sema4gb ecm1b pou3f1 stat3 pkd1b pcdh19 crb2a wnt6b tns1a mustn1b pou4f2 atp1a1a.1 fam49a zic2a sparc irx5a atp1b2b smad3a zic2b nrp2b pdcd4b foxo3b jun etv5b hsp70l epas1b zeb2a tet3 etv5a nrp2a inpp5ka slc9a3r1a crx per1b pygmb dkk1a npm1a yaf2 hsp70.3 hsp70.1 ddx18 msi2b irx4a cad rbp4l id4 cnbpa nin col15a1b…
0.00381088	22	419	2.40976	GO:0048858 cell projection morphogenesis	http://amigo.geneontology.org/amigo/term/GO:0048858	dag1 lrrc4cb dscama enah plxnb3 nexn si:ch211-113g11.6 cdk5r2b sema4gb efna5a cxcr4b nrp2b nrp2a arl3l2 chchd10 stat3 cad etv5b pcdh18b col15a1b espn arl3l1
0.00392598	133	4528	1.34806	GO:0044249 cellular biosynthetic process	http://amigo.geneontology.org/amigo/term/GO:0044249	nr4a1 nr1d2a bhlhe40 rfx1a ip6k2a nr1d2b per3 pdha1b crx per1b npm1a zic2a yaf2 stat3 skilb foxo3a crema nhlh2 hbp1 maff fosab foxg1b nr1d1 irx5a irx6a tmtc2b barhl1a irx4a zic2b pik3r1 phf20b itm2cb fosaa id1 alg12 bhlhe41 cad foxo3b irf1b nck2b jun amd1 etv5b id4 cry1a cnbpa id3 fosb scrt2 epas1b six3a gyg1b tead1b samd7 tbl1x zeb2a tet3 klf9 si:ch211-132b12.7 purba dachd pou4f2 etv5a six7 foxg…
0.00393775	27	571	2.17017	GO:0000902 cell morphogenesis	http://amigo.geneontology.org/amigo/term/GO:0000902	rnd3b frya dag1 lrrc4cb dscama enah plxnb3 zgc:154093 nexn whrnb si:ch211-113g11.6 cdk5r2b sema4gb efna5a cxcr4b nrp2b nrp2a arl3l2 tet3 chchd10 stat3 cad etv5b pcdh18b col15a1b espn arl3l1
0.00393775	135	4611	1.3437	GO:1901576 organic substance biosynthetic process	http://amigo.geneontology.org/amigo/term/GO:1901576	nr4a1 nr1d2a bhlhe40 rfx1a ip6k2a nr1d2b per3 pdha1b crx per1b npm1a zic2a yaf2 stat3 skilb foxo3a crema nhlh2 hbp1 maff fosab foxg1b nr1d1 irx5a irx6a tmtc2b barhl1a irx4a zic2b pik3r1 phf20b itm2cb ckmt2b fosaa id1 alg12 bhlhe41 cad foxo3b irf1b nck2b jun amd1 etv5b id4 cry1a cnbpa id3 fosb scrt2 epas1b six3a gyg1b tead1b samd7 tbl1x zeb2a tet3 klf9 si:ch211-132b12.7 purba dachd ckmt2a pou4f2 e…
0.00403079	22	422	2.39263	GO:0032990 cell part morphogenesis	http://amigo.geneontology.org/amigo/term/GO:0032990	dag1 lrrc4cb dscama enah plxnb3 nexn si:ch211-113g11.6 cdk5r2b sema4gb efna5a cxcr4b nrp2b nrp2a arl3l2 chchd10 stat3 cad etv5b pcdh18b col15a1b espn arl3l1
0.0040754	27	573	2.16259	GO:0050877 nervous system process	http://amigo.geneontology.org/amigo/term/GO:0050877	gabrb3 gnat2 unc119b glrbb arr3a whrnb gabra6a arr3b rho opn4.1 prph2b pdcb prph2a opn1mw2 opn1lw2 opn1lw1 rgra opn1mw1 cngb3.1 pde6gb pde6ha atp1b2b pcdh15a crx per1b grm6b pcdh19
0.00429791	6	39	7.06077	GO:0034620 cellular response to unfolded protein	http://amigo.geneontology.org/amigo/term/GO:0034620	parp16 hsp70.3 hsp70.1 nck2b hsp70l hsp70.2
0.00495171	5	26	8.82596	GO:0051084 de novo post-translational protein folding	http://amigo.geneontology.org/amigo/term/GO:0051084	hsp70.3 hsp70.1 dnajb4 hsp70l hsp70.2
0.00495171	5	26	8.82596	GO:0051085 chaperone cofactor-dependent protein refolding	http://amigo.geneontology.org/amigo/term/GO:0051085	hsp70.3 hsp70.1 dnajb4 hsp70l hsp70.2
0.0055154	25	524	2.18965	GO:0031175 neuron projection development	http://amigo.geneontology.org/amigo/term/GO:0031175	gpm6bb frya dag1 lrrc4cb dscama enah plxnb3 nexn whrnb si:ch211-113g11.6 cdk5r2b ntrk3b sema4gb efna5a cxcr4b nrp2b nrp2a arl3l2 chchd10 stat3 cad etv5b pcdh18b col15a1b arl3l1
0.0055154	6	41	6.71634	GO:0072175 epithelial tube formation	http://amigo.geneontology.org/amigo/term/GO:0072175	zic2a atp1a1a.1 sparc pcdh19 mdka nin
0.00564546	5	27	8.49907	GO:0006458 de novo protein folding	http://amigo.geneontology.org/amigo/term/GO:0006458	hsp70.3 hsp70.1 dnajb4 hsp70l hsp70.2
0.00564546	11	140	3.60603	GO:0007610 behavior	http://amigo.geneontology.org/amigo/term/GO:0007610	cart3 bhlhe40 camk1gb rlbp1a arl3l2 nr1d1 desma aanat2 slc1a2b cib2 atp1a3b
0.00564546	20	377	2.43475	GO:0010648 negative regulation of cell communication	http://amigo.geneontology.org/amigo/term/GO:0010648	ppm1na dkk1a faimb skilb dab2 ppm1ab nck2b arr3a neurl1aa zgc:153981 dusp6 spry2 arr3b inpp5ka foxo3b ddit4 rgs9a spry4 crb2a zeb2a
0.00564546	20	377	2.43475	GO:0023057 negative regulation of signaling	http://amigo.geneontology.org/amigo/term/GO:0023057	ppm1na dkk1a faimb skilb dab2 ppm1ab nck2b arr3a neurl1aa zgc:153981 dusp6 spry2 arr3b inpp5ka foxo3b ddit4 rgs9a spry4 crb2a zeb2a
0.00605192	135	4671	1.32644	GO:0009058 biosynthetic process	http://amigo.geneontology.org/amigo/term/GO:0009058	nr4a1 nr1d2a bhlhe40 rfx1a ip6k2a nr1d2b per3 pdha1b crx per1b npm1a zic2a yaf2 stat3 skilb foxo3a crema nhlh2 hbp1 maff fosab foxg1b nr1d1 irx5a irx6a tmtc2b barhl1a irx4a zic2b pik3r1 phf20b itm2cb ckmt2b fosaa id1 alg12 bhlhe41 cad foxo3b irf1b nck2b jun amd1 etv5b id4 cry1a cnbpa id3 fosb scrt2 epas1b six3a gyg1b tead1b samd7 tbl1x zeb2a tet3 klf9 si:ch211-132b12.7 purba dachd ckmt2a pou4f2 e…
0.0060576	7	59	5.44517	GO:0030004 cellular monovalent inorganic cation homeostasis	http://amigo.geneontology.org/amigo/term/GO:0030004	atp1a1a.1 atp1a1b atp1b2b slc4a4b ca7 atp1a3b cxcr4b
0.00664221	4	16	11.4737	GO:0007622 rhythmic behavior	http://amigo.geneontology.org/amigo/term/GO:0007622	bhlhe40 camk1gb nr1d1 aanat2
0.00664221	3	7	19.6693	GO:0030947 regulation of vascular endothelial growth factor receptor signaling pathway	http://amigo.geneontology.org/amigo/term/GO:0030947	cad nrp2b nrp2a
0.00664221	6	43	6.40395	GO:0035148 tube formation	http://amigo.geneontology.org/amigo/term/GO:0035148	zic2a atp1a1a.1 sparc pcdh19 mdka nin
0.00664221	3	7	19.6693	GO:0036368 cone photoresponse recovery	http://amigo.geneontology.org/amigo/term/GO:0036368	rcvrn2 rcvrn3 grk1b
0.00664221	4	16	11.4737	GO:0048512 circadian behavior	http://amigo.geneontology.org/amigo/term/GO:0048512	bhlhe40 camk1gb nr1d1 aanat2
0.00664221	21	413	2.33364	GO:0048812 neuron projection morphogenesis	http://amigo.geneontology.org/amigo/term/GO:0048812	dag1 lrrc4cb dscama enah plxnb3 nexn si:ch211-113g11.6 cdk5r2b sema4gb efna5a cxcr4b nrp2b nrp2a arl3l2 chchd10 stat3 cad etv5b pcdh18b col15a1b arl3l1
0.00664221	3	7	19.6693	GO:0048923 posterior lateral line neuromast hair cell differentiation	http://amigo.geneontology.org/amigo/term/GO:0048923	atp1b2b stat3 irx4a
0.00686271	21	415	2.3224	GO:0120039 plasma membrane bounded cell projection morphogenesis	http://amigo.geneontology.org/amigo/term/GO:0120039	dag1 lrrc4cb dscama enah plxnb3 nexn si:ch211-113g11.6 cdk5r2b sema4gb efna5a cxcr4b nrp2b nrp2a arl3l2 chchd10 stat3 cad etv5b pcdh18b col15a1b arl3l1
0.00704564	22	446	2.26388	GO:0048880 sensory system development	http://amigo.geneontology.org/amigo/term/GO:0048880	six3a six7 sdk1a atp1b2b cxcr4b inpp5ka crx per1b dkk1a zic2a hsp70.3 stat3 hsp70.1 irx4a cad rbp4l crb2a col15a1b foxg1a hsp70.2 irx1a cib2
0.00713274	5	29	7.91293	GO:0140115 export across plasma membrane	http://amigo.geneontology.org/amigo/term/GO:0140115	atp1a1a.1 atp1a1b atp1b2b atp1a3b aqp1a.1
0.00752611	19	360	2.42223	GO:0007409 axonogenesis	http://amigo.geneontology.org/amigo/term/GO:0007409	dag1 lrrc4cb dscama enah plxnb3 nexn si:ch211-113g11.6 cdk5r2b sema4gb efna5a cxcr4b nrp2b nrp2a arl3l2 chchd10 stat3 etv5b col15a1b arl3l1
0.0077842	6	45	6.11933	GO:0006986 response to unfolded protein	http://amigo.geneontology.org/amigo/term/GO:0006986	parp16 hsp70.3 hsp70.1 nck2b hsp70l hsp70.2
0.0077842	14	223	2.8813	GO:0098742 cell-cell adhesion via plasma-membrane adhesion molecules	http://amigo.geneontology.org/amigo/term/GO:0098742	lrrc4cb zgc:165604 dscama nexn crb2a sdk1a adgrl1a cdhr1a pcdh19 pcdh18b pcdh7b arvcfb pcdh15a pcdh1g32
0.00784626	141	4962	1.30415	GO:0007165 signal transduction	http://amigo.geneontology.org/amigo/term/GO:0007165	gnb3b crhr1 nr1d2b ppm1na gngt2a inhbaa olfm1b dkk1a camkk1b prlra smad7 gnai2a parp16 sh3bp5la faimb stat3 skilb ccn1 gabrb3 igfbp5b grm6b grm1a grin1a dab2 rcan3 ndrg1a plxnb3 nr1d1 gngt1 smad3a irs2a flot1b pik3r1 cxcr4b gnat2 tpd52l1 ppm1ab nck2b gpr22b glrbb inpp5l rgra zgc:154093 arr3a pde5aa gng2 sik1 tead1b tuft1a dot1l sik2b tafa5a neurl1aa zgc:153981 si:ch211-113g11.6 dusp6 olfm3a wnt6b…
0.00805372	5	30	7.64916	GO:0055075 potassium ion homeostasis	http://amigo.geneontology.org/amigo/term/GO:0055075	atp1a1a.1 atp1a1b atp1b2b slc12a7b atp1a3b
0.00833586	9	104	3.97168	GO:0042246 tissue regeneration	http://amigo.geneontology.org/amigo/term/GO:0042246	mustn1b dkk1a cxcr4b inhbaa stat3 ccn1 mdka dusp6 junbb
0.00845431	11	150	3.36563	GO:0048592 eye morphogenesis	http://amigo.geneontology.org/amigo/term/GO:0048592	sdk1a six7 crx zic2a hsp70.3 stat3 hsp70.1 crb2a foxg1a hsp70.2 irx1a
0.00859487	10	127	3.61378	GO:0048593 camera-type eye morphogenesis	http://amigo.geneontology.org/amigo/term/GO:0048593	sdk1a six7 zic2a hsp70.3 stat3 hsp70.1 crb2a foxg1a hsp70.2 irx1a
0.00876608	20	396	2.31793	GO:0048667 cell morphogenesis involved in neuron differentiation	http://amigo.geneontology.org/amigo/term/GO:0048667	dag1 lrrc4cb dscama enah plxnb3 nexn whrnb si:ch211-113g11.6 cdk5r2b sema4gb efna5a cxcr4b nrp2b nrp2a arl3l2 chchd10 stat3 etv5b col15a1b arl3l1
0.00897899	27	614	2.01818	GO:0050793 regulation of developmental process	http://amigo.geneontology.org/amigo/term/GO:0050793	bhlhe40 rnd3b lrrc4cb faimb maff plxnb3 bhlhe41 zgc:154093 brinp3a.2 si:ch211-113g11.6 dusp6 cebpd sema4gb ecm1b cxcr4b spry2 adgrb1b fam49a arl3l2 irx5a id1 crx per1b tspan18b stat3 foxo3a arl3l1
0.00897899	5	31	7.40242	GO:0055078 sodium ion homeostasis	http://amigo.geneontology.org/amigo/term/GO:0055078	atp1a1a.1 atp1a1b atp1b2b atp1a3b slc9a3r1a
0.00900681	18	339	2.4369	GO:0060322 head development	http://amigo.geneontology.org/amigo/term/GO:0060322	cxcr4b six3a cdk5r2b pou3f1 pcdh19 pou4f2 zic2a zic2b jun slc9a3r1a atp1a1a.1 yaf2 msi2b etv5b cnbpa crb2a nin atp1a3b
0.00903531	6	47	5.85893	GO:0009266 response to temperature stimulus	http://amigo.geneontology.org/amigo/term/GO:0009266	hspb1 per1b hsp70.1 bhlhe41 hsp70l hsp70.2
0.00969047	24	523	2.10608	GO:0007167 enzyme linked receptor protein signaling pathway	http://amigo.geneontology.org/amigo/term/GO:0007167	inhbaa smad7 stat3 skilb igfbp5b smad3a irs2a pik3r1 spry2 ntrk3b efna5a inpp5ka pde6gb pde6ha tob1a fgf8a nrp2b nrp2a cad gng2 sall1a dab2 zeb2a dusp6
0.0103529	18	344	2.40148	GO:0006820 anion transport	http://amigo.geneontology.org/amigo/term/GO:0006820	slc2a1a slc38a5a slco1c1 slc25a55a gabrb3 slc25a3a slc1a8b slc4a4b slc1a2a glrbb slc12a7b gabra6a slc1a2b slc24a3 slc6a1b ttyh1 cert1b zgc:109949
0.0103529	18	344	2.40148	GO:0007169 transmembrane receptor protein tyrosine kinase signaling pathway	http://amigo.geneontology.org/amigo/term/GO:0007169	stat3 igfbp5b irs2a pik3r1 spry2 ntrk3b efna5a inpp5ka pde6gb pde6ha fgf8a nrp2b nrp2a cad gng2 sall1a zeb2a dusp6
0.0105541	7	67	4.795	GO:0010038 response to metal ion	http://amigo.geneontology.org/amigo/term/GO:0010038	syt2a cpne4a hsp70l gadd45ba hsp70.1 jun hsp70.2
0.0108717	4	19	9.6621	GO:0030007 cellular potassium ion homeostasis	http://amigo.geneontology.org/amigo/term/GO:0030007	atp1a1a.1 atp1a1b atp1b2b atp1a3b
0.0108717	4	19	9.6621	GO:0036376 sodium ion export across plasma membrane	http://amigo.geneontology.org/amigo/term/GO:0036376	atp1a1a.1 atp1a1b atp1b2b atp1a3b
0.0108717	15	261	2.63764	GO:0042127 regulation of cell population proliferation	http://amigo.geneontology.org/amigo/term/GO:0042127	btg2 stat3 btg1 jun junbb ndrg1b tob1b tob1a ndrg1a irf1b ago3b spry2 scrt2 zic2a etv5a
0.0115616	52	1501	1.58997	GO:0048583 regulation of response to stimulus	http://amigo.geneontology.org/amigo/term/GO:0048583	ppm1na inhbaa dkk1a faimb skilb igfbp5b dab2 tpd52l1 ppm1ab nck2b arr3a neurl1aa zgc:153981 si:ch211-113g11.6 dusp6 spry2 ntrk3b sema4gb dicp1.1 arr3b zgc:174863 inpp5ka pde6gb pde6ha grk1b foxo3b irf1b pdca pdcb si:dkey-172h23.2 cart3 ddit4 rgs9a nrp2b spred2a spry4 nrp2a crb2a zic2a zic2b cad scrt2 sall1a ip6k2a cnn2 cxcr4b id4 cnbpa sybu col15a1b zeb2a cnbpb
0.0115616	16	291	2.52344	GO:2000026 regulation of multicellular organismal development	http://amigo.geneontology.org/amigo/term/GO:2000026	bhlhe40 faimb maff plxnb3 bhlhe41 si:ch211-113g11.6 dusp6 sema4gb ecm1b adgrb1b fam49a irx5a tspan18b stat3 foxo3a id1
0.0116259	23	501	2.10696	GO:0032989 cellular component morphogenesis	http://amigo.geneontology.org/amigo/term/GO:0032989	dag1 lrrc4cb dscama enah plxnb3 nexn si:ch211-113g11.6 cdk5r2b sema4gb efna5a cxcr4b nrp2b nrp2a arl3l2 chchd10 stat3 cad etv5b pcdh18b desma col15a1b espn arl3l1
0.0116458	6	50	5.5074	GO:0035967 cellular response to topologically incorrect protein	http://amigo.geneontology.org/amigo/term/GO:0035967	parp16 hsp70.3 hsp70.1 nck2b hsp70l hsp70.2
0.0118477	13	210	2.84112	GO:0032535 regulation of cellular component size	http://amigo.geneontology.org/amigo/term/GO:0032535	add3a zgc:154093 slc12a7b si:ch211-113g11.6 sema4gb svild cxcr4b fam49a nck2b arl3l2 stat3 hspb1 arl3l1
0.0120029	10	135	3.39963	GO:0048762 mesenchymal cell differentiation	http://amigo.geneontology.org/amigo/term/GO:0048762	si:ch211-113g11.6 sema4gb nrp2b zeb2a nrp2a zic2a stat3 zic2b cnbpa mych
0.0120029	3	9	15.2983	GO:0070373 negative regulation of ERK1 and ERK2 cascade	http://amigo.geneontology.org/amigo/term/GO:0070373	dusp6 spry4 spry2
0.0120029	9	112	3.68799	GO:0090287 regulation of cellular response to growth factor stimulus	http://amigo.geneontology.org/amigo/term/GO:0090287	skilb spry2 cad sall1a dab2 nrp2b zeb2a dusp6 nrp2a
0.0120029	3	9	15.2983	GO:0099185 postsynaptic intermediate filament cytoskeleton organization	http://amigo.geneontology.org/amigo/term/GO:0099185	inaa si:dkey-33c12.3 synm
0.0120647	4	20	9.179	GO:0015800 acidic amino acid transport	http://amigo.geneontology.org/amigo/term/GO:0015800	slc25a55a slc1a8b slc1a2a slc1a2b
0.0120647	4	20	9.179	GO:0015813 L-glutamate transmembrane transport	http://amigo.geneontology.org/amigo/term/GO:0015813	slc25a55a slc1a8b slc1a2a slc1a2b
0.0120647	4	20	9.179	GO:0021591 ventricular system development	http://amigo.geneontology.org/amigo/term/GO:0021591	slc9a3r1a atp1a1a.1 crb2a atp1a3b
0.0120647	5	34	6.74926	GO:0035315 hair cell differentiation	http://amigo.geneontology.org/amigo/term/GO:0035315	whrnb atp1b2b stat3 irx4a pcdh15a
0.0120647	4	20	9.179	GO:0048010 vascular endothelial growth factor receptor signaling pathway	http://amigo.geneontology.org/amigo/term/GO:0048010	cad gng2 nrp2b nrp2a
0.0120647	13	212	2.81431	GO:0098656 anion transmembrane transport	http://amigo.geneontology.org/amigo/term/GO:0098656	slc38a5a slc25a55a gabrb3 slc25a3a slc1a8b slc1a2a glrbb slc12a7b gabra6a slc1a2b slc24a3 slc4a4b ttyh1
0.0126901	20	415	2.21181	GO:0019220 regulation of phosphate metabolic process	http://amigo.geneontology.org/amigo/term/GO:0019220	cdkn1ca inhbaa camkk1b sh3bp5la sh2d3ca pik3r1 tpd52l1 nck2b unc119b si:ch211-253b8.5 spry2 cdk5r2b ntrk3b inpp5ka ppp1r14aa parp16 ppp1r14bb guca1c guca1d ppp1r14c
0.0126901	20	415	2.21181	GO:0051174 regulation of phosphorus metabolic process	http://amigo.geneontology.org/amigo/term/GO:0051174	cdkn1ca inhbaa camkk1b sh3bp5la sh2d3ca pik3r1 tpd52l1 nck2b unc119b si:ch211-253b8.5 spry2 cdk5r2b ntrk3b inpp5ka ppp1r14aa parp16 ppp1r14bb guca1c guca1d ppp1r14c
0.0126901	19	385	2.26495	GO:0061564 axon development	http://amigo.geneontology.org/amigo/term/GO:0061564	dag1 lrrc4cb dscama enah plxnb3 nexn si:ch211-113g11.6 cdk5r2b sema4gb efna5a cxcr4b nrp2b nrp2a arl3l2 chchd10 stat3 etv5b col15a1b arl3l1
0.0126901	14	241	2.6661	GO:0070848 response to growth factor	http://amigo.geneontology.org/amigo/term/GO:0070848	smad7 skilb smad3a spry2 ntrk3b tob1a fgf8a nrp2b nrp2a cad sall1a dab2 zeb2a dusp6
0.0126901	14	241	2.6661	GO:0071363 cellular response to growth factor stimulus	http://amigo.geneontology.org/amigo/term/GO:0071363	smad7 skilb smad3a spry2 ntrk3b tob1a fgf8a nrp2b nrp2a cad sall1a dab2 zeb2a dusp6
0.013054	17	327	2.38598	GO:0007420 brain development	http://amigo.geneontology.org/amigo/term/GO:0007420	cxcr4b six3a cdk5r2b pou3f1 pcdh19 pou4f2 zic2a zic2b jun slc9a3r1a atp1a1a.1 yaf2 msi2b etv5b crb2a nin atp1a3b
0.0139299	4	21	8.7419	GO:0006883 cellular sodium ion homeostasis	http://amigo.geneontology.org/amigo/term/GO:0006883	atp1a1a.1 atp1a1b atp1b2b atp1a3b
0.0152444	18	362	2.28207	GO:0001654 eye development	http://amigo.geneontology.org/amigo/term/GO:0001654	six3a six7 sdk1a inpp5ka crx per1b zic2a hsp70.3 stat3 hsp70.1 cad rbp4l crb2a col15a1b foxg1a hsp70.2 irx1a cib2
0.0152444	18	362	2.28207	GO:0150063 visual system development	http://amigo.geneontology.org/amigo/term/GO:0150063	six3a six7 sdk1a inpp5ka crx per1b zic2a hsp70.3 stat3 hsp70.1 cad rbp4l crb2a col15a1b foxg1a hsp70.2 irx1a cib2
0.0154536	22	486	2.07755	GO:0007417 central nervous system development	http://amigo.geneontology.org/amigo/term/GO:0007417	zic2a zic2b cxcr4b six3a zic6 zic3 cdk5r2b pou3f1 pcdh19 pou4f2 jun slc9a3r1a atp1a1a.1 yaf2 msi2b cad etv5b crb2a nin usp21 irx1a atp1a3b
0.0154536	26	615	1.94028	GO:0048646 anatomical structure formation involved in morphogenesis	http://amigo.geneontology.org/amigo/term/GO:0048646	sdk1a nrp2b adgrb1b nrp2a gipc2 zic2a gadd45ba gng2 zeb2a abcg1 dusp6 slc2a1a atp1a1a.1 chchd10 tspan18b sparc dab2 pcdh19 mdka cad cnbpa desma nin trpc1 etv5a spry2
0.0160289	21	457	2.10896	GO:0000904 cell morphogenesis involved in differentiation	http://amigo.geneontology.org/amigo/term/GO:0000904	dag1 lrrc4cb dscama enah plxnb3 nexn whrnb si:ch211-113g11.6 cdk5r2b sema4gb efna5a cxcr4b nrp2b nrp2a arl3l2 tet3 chchd10 stat3 etv5b col15a1b arl3l1
0.0160289	34	888	1.75724	GO:0003008 system process	http://amigo.geneontology.org/amigo/term/GO:0003008	aqp1a.1 gabrb3 gnat2 unc119b glrbb arr3a whrnb gabra6a arr3b rho opn4.1 prph2b pdcb prph2a opn1mw2 opn1lw2 opn1lw1 rgra opn1mw1 cngb3.1 pde6gb pde6ha atp1b2b desma pcdh15a atp1a1a.1 crx per1b grm6b pcdh19 hspb1 bin1b dot1l dachd
0.0160289	112	3891	1.32106	GO:0016070 RNA metabolic process	http://amigo.geneontology.org/amigo/term/GO:0016070	nr4a1 nr1d2a bhlhe40 rfx1a nr1d2b per3 crx per1b npm1a zic2a yaf2 srsf6b stat3 skilb foxo3a crema nhlh2 hbp1 maff ddx18 fosab foxg1b nr1d1 irx5a irx6a barhl1a irx4a zic2b phf20b tent5ba fosaa id1 bhlhe41 foxo3b irf1b jun etv5b id4 cry1a aff2 id3 fosb scrt2 epas1b six3a tead1b samd7 tbl1x zeb2a tet3 klf9 si:ch211-132b12.7 purba dachd pou4f2 etv5a six7 khdrbs1b foxg1a zic6 zic3 sall1a zbtb16b hlfa …
0.0160289	4	22	8.34454	GO:0070839 metal ion export	http://amigo.geneontology.org/amigo/term/GO:0070839	atp1a1a.1 atp1a1b atp1b2b atp1a3b
0.0176148	6	56	4.91732	GO:0001933 negative regulation of protein phosphorylation	http://amigo.geneontology.org/amigo/term/GO:0001933	cdkn1ca sh3bp5la nck2b si:ch211-253b8.5 spry2 inpp5ka
0.0176148	10	145	3.16517	GO:0031099 regeneration	http://amigo.geneontology.org/amigo/term/GO:0031099	mustn1b dkk1a cxcr4b stat3 inhbaa ccn1 mdka dusp6 pou6f2 junbb
0.0176148	6	56	4.91732	GO:0035966 response to topologically incorrect protein	http://amigo.geneontology.org/amigo/term/GO:0035966	parp16 hsp70.3 hsp70.1 nck2b hsp70l hsp70.2
0.018271	4	23	7.98174	GO:0009408 response to heat	http://amigo.geneontology.org/amigo/term/GO:0009408	hspb1 hsp70.1 hsp70l hsp70.2
0.018271	4	23	7.98174	GO:0040036 regulation of fibroblast growth factor receptor signaling pathway	http://amigo.geneontology.org/amigo/term/GO:0040036	spry2 sall1a zeb2a dusp6
0.018271	34	897	1.73961	GO:0071310 cellular response to organic substance	http://amigo.geneontology.org/amigo/term/GO:0071310	nr4a1 nr1d2b prlra smad7 parp16 hsp70.3 stat3 skilb hsp70.1 nr1d1 smad3a irs2a pik3r1 nck2b hsp70l brinp3a.2 spry2 il13ra1 ntrk3b dicp1.1 hsp70.2 inpp5ka tob1a fgf8a crhr1 nrp2b cxcr4b nrp2a cad sall1a dab2 zeb2a tet3 dusp6
0.0185142	18	371	2.22671	GO:0042325 regulation of phosphorylation	http://amigo.geneontology.org/amigo/term/GO:0042325	cdkn1ca inhbaa camkk1b sh3bp5la sh2d3ca pik3r1 tpd52l1 nck2b unc119b si:ch211-253b8.5 spry2 cdk5r2b ntrk3b inpp5ka ppp1r14aa parp16 ppp1r14bb ppp1r14c
0.0187491	39	1076	1.66348	GO:0010033 response to organic substance	http://amigo.geneontology.org/amigo/term/GO:0010033	nr4a1 slc2a1a nr1d2b prlra smad7 parp16 hsp70.3 stat3 skilb hsp70.1 nr1d1 smad3a irs2a pik3r1 nck2b glrbb hsp70l brinp3a.2 spry2 il13ra1 ntrk3b dicp1.1 hsp70.2 inpp5ka gadd45ba tob1a jun fgf8a crhr1 nrp2b cxcr4b nrp2a cnn2 cad sall1a dab2 zeb2a tet3 dusp6
0.020711	16	315	2.33117	GO:0045595 regulation of cell differentiation	http://amigo.geneontology.org/amigo/term/GO:0045595	bhlhe40 faimb maff plxnb3 bhlhe41 brinp3a.2 si:ch211-113g11.6 cebpd sema4gb spry2 fam49a irx5a id1 dusp6 per1b stat3
0.0222082	6	59	4.66729	GO:0042326 negative regulation of phosphorylation	http://amigo.geneontology.org/amigo/term/GO:0042326	cdkn1ca sh3bp5la nck2b si:ch211-253b8.5 spry2 inpp5ka
0.0222626	19	409	2.13204	GO:0006935 chemotaxis	http://amigo.geneontology.org/amigo/term/GO:0006935	dag1 dscama enah plxnb3 cxcr4b nexn si:ch211-113g11.6 cdk5r2b sema4gb efna5a nrp2b zgc:195173 nrp2a arl3l2 stat3 etv5b col15a1b aanat2 arl3l1
0.0235186	5	41	5.59695	GO:0061077 chaperone-mediated protein folding	http://amigo.geneontology.org/amigo/term/GO:0061077	hsp70.3 hsp70.1 dnajb4 hsp70l hsp70.2
0.0238164	4	25	7.3432	GO:0001838 embryonic epithelial tube formation	http://amigo.geneontology.org/amigo/term/GO:0001838	zic2a pcdh19 mdka nin
0.0238164	4	25	7.3432	GO:0001841 neural tube formation	http://amigo.geneontology.org/amigo/term/GO:0001841	zic2a pcdh19 mdka nin
0.0238164	3	12	11.4737	GO:0010248 establishment or maintenance of transmembrane electrochemical gradient	http://amigo.geneontology.org/amigo/term/GO:0010248	atp1a1a.1 atp1a1b atp1a3b
0.0238164	3	12	11.4737	GO:0099188 postsynaptic cytoskeleton organization	http://amigo.geneontology.org/amigo/term/GO:0099188	inaa si:dkey-33c12.3 synm
0.0250697	13	235	2.53887	GO:0003002 regionalization	http://amigo.geneontology.org/amigo/term/GO:0003002	bhlhe40 bhlhe41 zic3 zic2a gadd45ba zeb2a spry2 atp1a1a.1 tob1a sybu nin dusp6 igf1
0.0269157	7	83	3.87066	GO:0008361 regulation of cell size	http://amigo.geneontology.org/amigo/term/GO:0008361	slc12a7b si:ch211-113g11.6 sema4gb cxcr4b arl3l2 stat3 arl3l1
0.027213	4	26	7.06077	GO:0009648 photoperiodism	http://amigo.geneontology.org/amigo/term/GO:0009648	per3 per1b cry1a aanat2
0.0273165	10	156	2.94199	GO:0060041 retina development in camera-type eye	http://amigo.geneontology.org/amigo/term/GO:0060041	sdk1a per1b zic2a stat3 cad rbp4l crb2a six7 foxg1a irx1a
0.0295342	3	13	10.5911	GO:0070778 L-aspartate transmembrane transport	http://amigo.geneontology.org/amigo/term/GO:0070778	slc1a2a slc1a2b slc25a55a
0.0314243	2	4	22.9475	GO:0032287 peripheral nervous system myelin maintenance	http://amigo.geneontology.org/amigo/term/GO:0032287	ndrg1b ndrg1a
0.0314243	2	4	22.9475	GO:0038161 prolactin signaling pathway	http://amigo.geneontology.org/amigo/term/GO:0038161	prlra il13ra1
0.0314243	19	425	2.05178	GO:0042330 taxis	http://amigo.geneontology.org/amigo/term/GO:0042330	dag1 dscama enah plxnb3 cxcr4b nexn si:ch211-113g11.6 cdk5r2b sema4gb efna5a nrp2b zgc:195173 nrp2a arl3l2 stat3 etv5b col15a1b aanat2 arl3l1
0.0314243	2	4	22.9475	GO:0043435 response to corticotropin-releasing hormone	http://amigo.geneontology.org/amigo/term/GO:0043435	nr4a1 crhr1
0.0314243	7	86	3.73564	GO:0060042 retina morphogenesis in camera-type eye	http://amigo.geneontology.org/amigo/term/GO:0060042	sdk1a zic2a stat3 crb2a six7 foxg1a irx1a
0.0314243	2	4	22.9475	GO:0071376 cellular response to corticotropin-releasing hormone stimulus	http://amigo.geneontology.org/amigo/term/GO:0071376	nr4a1 crhr1
0.0314243	2	4	22.9475	GO:2000765 regulation of cytoplasmic translation	http://amigo.geneontology.org/amigo/term/GO:2000765	cnbpa cnbpb
0.0328953	6	65	4.23646	GO:0009913 epidermal cell differentiation	http://amigo.geneontology.org/amigo/term/GO:0009913	maff whrnb atp1b2b stat3 irx4a pcdh15a
0.0339688	4	28	6.55643	GO:1901214 regulation of neuron death	http://amigo.geneontology.org/amigo/term/GO:1901214	clu foxo3a scrt2 epas1b
0.0356334	9	137	3.015	GO:0051960 regulation of nervous system development	http://amigo.geneontology.org/amigo/term/GO:0051960	bhlhe40 faimb plxnb3 bhlhe41 si:ch211-113g11.6 sema4gb stat3 foxo3a id1
0.0365839	24	597	1.84502	GO:0051239 regulation of multicellular organismal process	http://amigo.geneontology.org/amigo/term/GO:0051239	bhlhe40 faimb maff plxnb3 bhlhe41 si:ch211-113g11.6 dusp6 sema4gb zgc:174863 ecm1b zbtb16b adgrb1b fam49a irx5a atp1a1a.1 tspan18b stat3 foxo3a cnn2 id1 hspb1 desma tet3 aanat2
0.0381259	39	1130	1.58399	GO:0070887 cellular response to chemical stimulus	http://amigo.geneontology.org/amigo/term/GO:0070887	nr4a1 nr1d2b prlra smad7 parp16 hsp70.3 stat3 skilb syt2a hsp70.1 nr1d1 smad3a irs2a pik3r1 cxcr4b nck2b hsp70l epas1b brinp3a.2 spry2 il13ra1 ntrk3b dicp1.1 hsp70.2 inpp5ka cpne4a tob1a fgf8a crhr1 gpx1a nrp2b nrp2a cad sall1a dab2 zeb2a tet3 dusp6 aanat2
0.0384548	5	47	4.88244	GO:0042461 photoreceptor cell development	http://amigo.geneontology.org/amigo/term/GO:0042461	crx prom1b irx4a six7 irx1a
0.0391507	15	310	2.22072	GO:0043010 camera-type eye development	http://amigo.geneontology.org/amigo/term/GO:0043010	sdk1a six7 inpp5ka per1b zic2a hsp70.3 stat3 hsp70.1 cad rbp4l crb2a foxg1a hsp70.2 irx1a cib2
0.0416591	11	195	2.58895	GO:0007156 homophilic cell adhesion via plasma membrane adhesion molecules	http://amigo.geneontology.org/amigo/term/GO:0007156	zgc:165604 dscama nexn sdk1a cdhr1a pcdh19 pcdh18b pcdh7b pcdh15a pcdh1g32 crb2a
0.0416591	3	15	9.179	GO:0048886 neuromast hair cell differentiation	http://amigo.geneontology.org/amigo/term/GO:0048886	atp1b2b stat3 irx4a
0.0416591	5	48	4.78073	GO:0071526 semaphorin-plexin signaling pathway	http://amigo.geneontology.org/amigo/term/GO:0071526	plxnb3 si:ch211-113g11.6 sema4gb nrp2b nrp2a
0.0439082	5	49	4.68316	GO:0005977 glycogen metabolic process	http://amigo.geneontology.org/amigo/term/GO:0005977	pygl pygmb gyg1b inpp5ka ppp1r3cb
0.0439082	5	49	4.68316	GO:0006073 cellular glucan metabolic process	http://amigo.geneontology.org/amigo/term/GO:0006073	pygl pygmb gyg1b inpp5ka ppp1r3cb
0.0439082	5	49	4.68316	GO:0006112 energy reserve metabolic process	http://amigo.geneontology.org/amigo/term/GO:0006112	pygl pygmb gyg1b inpp5ka ppp1r3cb
0.0439082	131	4832	1.24426	GO:0006139 nucleobase-containing compound metabolic process	http://amigo.geneontology.org/amigo/term/GO:0006139	nr4a1 ube2al nr1d2a bhlhe40 rfx1a nr1d2b per3 pdha1b crx per1b eno1b npm1a zic2a yaf2 srsf6b stat3 skilb foxo3a crema nhlh2 hbp1 maff ddx18 fosab foxg1b nr1d1 irx5a irx6a barhl1a irx4a zic2b phf20b tent5ba fosaa id1 bhlhe41 cad foxo3b irf1b jun etv5b id4 cry1a aff2 id3 fosb scrt2 epas1b nudt4a six3a tead1b samd7 tbl1x dot1l zeb2a tet3 klf9 si:ch211-132b12.7 purba dachd pou4f2 etv5a six7 khdrbs1b …
0.0439082	5	49	4.68316	GO:0044042 glucan metabolic process	http://amigo.geneontology.org/amigo/term/GO:0044042	pygl pygmb gyg1b inpp5ka ppp1r3cb
0.0439082	20	475	1.93242	GO:0048598 embryonic morphogenesis	http://amigo.geneontology.org/amigo/term/GO:0048598	whrnb zic2a atp1b2b zeb2a six7 dusp6 atp1a1a.1 sparc stat3 dscama pcdh19 mdka zic2b cnbpa crb2a nin etv5a foxg1a sall1a irx1a
0.0439082	8	117	3.13812	GO:0050767 regulation of neurogenesis	http://amigo.geneontology.org/amigo/term/GO:0050767	bhlhe40 faimb plxnb3 bhlhe41 si:ch211-113g11.6 sema4gb stat3 id1
0.0440054	7	93	3.45446	GO:0009953 dorsal/ventral pattern formation	http://amigo.geneontology.org/amigo/term/GO:0009953	zic2a zeb2a spry2 tob1a sybu dusp6 igf1
0.0440054	7	93	3.45446	GO:0015850 organic hydroxy compound transport	http://amigo.geneontology.org/amigo/term/GO:0015850	gpm6bb syt2a osbpl7 aqp1a.1 osbpl10b rbp4l abcg1
0.0452542	2	5	18.358	GO:0002029 desensitization of G protein-coupled receptor signaling pathway	http://amigo.geneontology.org/amigo/term/GO:0002029	arr3a arr3b
0.0452542	2	5	18.358	GO:0002031 G protein-coupled receptor internalization	http://amigo.geneontology.org/amigo/term/GO:0002031	arr3a arr3b
0.0452542	2	5	18.358	GO:0022401 negative adaptation of signaling pathway	http://amigo.geneontology.org/amigo/term/GO:0022401	arr3a arr3b
0.0452542	2	5	18.358	GO:0023058 adaptation of signaling pathway	http://amigo.geneontology.org/amigo/term/GO:0023058	arr3a arr3b
0.0452542	2	5	18.358	GO:0043217 myelin maintenance	http://amigo.geneontology.org/amigo/term/GO:0043217	ndrg1b ndrg1a
0.0452542	2	5	18.358	GO:0045745 positive regulation of G protein-coupled receptor signaling pathway	http://amigo.geneontology.org/amigo/term/GO:0045745	pde6gb pde6ha
0.0452542	2	5	18.358	GO:0051938 L-glutamate import	http://amigo.geneontology.org/amigo/term/GO:0051938	slc1a2a slc1a2b
0.0452542	2	5	18.358	GO:0098712 L-glutamate import across plasma membrane	http://amigo.geneontology.org/amigo/term/GO:0098712	slc1a2a slc1a2b
0.0453238	5	50	4.5895	GO:1902475 L-alpha-amino acid transmembrane transport	http://amigo.geneontology.org/amigo/term/GO:1902475	slc38a5a slc25a55a slc1a8b slc1a2a slc1a2b
0.0455251	8	119	3.08538	GO:0014033 neural crest cell differentiation	http://amigo.geneontology.org/amigo/term/GO:0014033	si:ch211-113g11.6 sema4gb nrp2b nrp2a zic2a zic2b cnbpa mych
0.0456987	3	16	8.60531	GO:0038084 vascular endothelial growth factor signaling pathway	http://amigo.geneontology.org/amigo/term/GO:0038084	nrp2b nrp2a cad
0.0456987	3	16	8.60531	GO:0043153 entrainment of circadian clock by photoperiod	http://amigo.geneontology.org/amigo/term/GO:0043153	per3 per1b cry1a
0.0469026	11	201	2.51167	GO:0015711 organic anion transport	http://amigo.geneontology.org/amigo/term/GO:0015711	slc2a1a slc38a5a slco1c1 slc25a55a slc1a8b slc4a4b slc1a2a slc1a2b slc6a1b cert1b zgc:109949
0.0482697	5	51	4.49951	GO:0042472 inner ear morphogenesis	http://amigo.geneontology.org/amigo/term/GO:0042472	whrnb atp1b2b atp1a1a.1 sparc irx1a
0.0485415	14	291	2.20801	GO:0048589 developmental growth	http://amigo.geneontology.org/amigo/term/GO:0048589	si:ch211-113g11.6 dusp6 sema4gb cxcr4b mustn1b dkk1a arl3l2 zeb2a inhbaa stat3 ccn1 mdka junbb arl3l1
0.0486841	7	96	3.34651	GO:0006836 neurotransmitter transport	http://amigo.geneontology.org/amigo/term/GO:0006836	gpm6bb snap23.1 syt2a cplx4a si:ch211-81a5.8 slc6a1b cplx4b
0.0496126	6	73	3.77219	GO:0007626 locomotory behavior	http://amigo.geneontology.org/amigo/term/GO:0007626	bhlhe40 camk1gb nr1d1 desma slc1a2b atp1a3b
0.0503668	9	148	2.79091	GO:0060070 canonical Wnt signaling pathway	http://amigo.geneontology.org/amigo/term/GO:0060070	ppm1na dkk1a dab2 ppm1ab wnt6b foxo3b jun sybu dot1l
0.0506428	30	832	1.65487	GO:0030030 cell projection organization	http://amigo.geneontology.org/amigo/term/GO:0030030	gpm6bb frya arl3l2 dag1 lrrc4cb dscama enah plxnb3 zgc:154093 nexn whrnb si:ch211-113g11.6 cdk5r2b ntrk3b sema4gb efna5a arl3l1 cxcr4b nrp2b tmem237a nrp2a pcdh15a chchd10 stat3 cad etv5b pcdh18b trpc1 col15a1b espn
0.0510647	5	52	4.41298	GO:0042471 ear morphogenesis	http://amigo.geneontology.org/amigo/term/GO:0042471	whrnb atp1b2b atp1a1a.1 sparc irx1a
0.0510647	10	176	2.60767	GO:0060485 mesenchyme development	http://amigo.geneontology.org/amigo/term/GO:0060485	si:ch211-113g11.6 sema4gb nrp2b zeb2a nrp2a zic2a stat3 zic2b cnbpa mych
0.052258	3	17	8.09911	GO:0009649 entrainment of circadian clock	http://amigo.geneontology.org/amigo/term/GO:0009649	per3 per1b cry1a
0.0551413	6	75	3.6716	GO:0008285 negative regulation of cell population proliferation	http://amigo.geneontology.org/amigo/term/GO:0008285	btg2 btg1 tob1b tob1a irf1b etv5a
0.0572436	16	361	2.03413	GO:0001944 vasculature development	http://amigo.geneontology.org/amigo/term/GO:0001944	nrp2b adgrb1b nrp2a gipc2 dab2 eef2k gng2 abcg1 junbb slc2a1a tspan18b cad padi2 hsp70l trpc1 spry2
0.0572436	11	208	2.42714	GO:0032101 regulation of response to external stimulus	http://amigo.geneontology.org/amigo/term/GO:0032101	si:ch211-113g11.6 sema4gb irf1b cart3 nrp2b nrp2a cxcr4b foxo3b cnbpa col15a1b cnbpb
0.0578033	6	76	3.62329	GO:0010563 negative regulation of phosphorus metabolic process	http://amigo.geneontology.org/amigo/term/GO:0010563	cdkn1ca sh3bp5la nck2b si:ch211-253b8.5 spry2 inpp5ka
0.0578033	6	76	3.62329	GO:0045936 negative regulation of phosphate metabolic process	http://amigo.geneontology.org/amigo/term/GO:0045936	cdkn1ca sh3bp5la nck2b si:ch211-253b8.5 spry2 inpp5ka
0.0599055	3	18	7.64916	GO:0015740 C4-dicarboxylate transport	http://amigo.geneontology.org/amigo/term/GO:0015740	slc25a55a slc1a2a slc1a2b
0.0599055	3	18	7.64916	GO:0060059 embryonic retina morphogenesis in camera-type eye	http://amigo.geneontology.org/amigo/term/GO:0060059	zic2a crb2a foxg1a
0.0602958	2	6	15.2983	GO:0006703 estrogen biosynthetic process	http://amigo.geneontology.org/amigo/term/GO:0006703	rdh8a rdh8b
0.0602958	6	77	3.57623	GO:0031400 negative regulation of protein modification process	http://amigo.geneontology.org/amigo/term/GO:0031400	cdkn1ca sh3bp5la nck2b si:ch211-253b8.5 spry2 inpp5ka
0.0602958	2	6	15.2983	GO:0035108 limb morphogenesis	http://amigo.geneontology.org/amigo/term/GO:0035108	etv5b etv5a
0.0604181	5	55	4.17227	GO:0021915 neural tube development	http://amigo.geneontology.org/amigo/term/GO:0021915	zic2a atp1a1a.1 pcdh19 mdka nin
0.0604181	4	35	5.24514	GO:0045109 intermediate filament organization	http://amigo.geneontology.org/amigo/term/GO:0045109	inaa si:dkey-33c12.3 desma synm
0.0604181	132	4947	1.22461	GO:0046483 heterocycle metabolic process	http://amigo.geneontology.org/amigo/term/GO:0046483	nr4a1 ube2al nr1d2a bhlhe40 rfx1a nr1d2b per3 pdha1b crx per1b eno1b npm1a zic2a yaf2 srsf6b stat3 skilb foxo3a crema nhlh2 hbp1 maff ddx18 fosab foxg1b nr1d1 irx5a irx6a barhl1a irx4a zic2b phf20b tent5ba fosaa id1 bhlhe41 cad foxo3b irf1b jun etv5b id4 cry1a aff2 id3 fosb scrt2 epas1b nudt4a six3a tead1b samd7 tbl1x dot1l zeb2a tet3 klf9 si:ch211-132b12.7 purba dachd pou4f2 etv5a six7 khdrbs1b …
0.0604181	4	35	5.24514	GO:0048841 regulation of axon extension involved in axon guidance	http://amigo.geneontology.org/amigo/term/GO:0048841	si:ch211-113g11.6 sema4gb arl3l2 arl3l1
0.0604181	4	35	5.24514	GO:0070997 neuron death	http://amigo.geneontology.org/amigo/term/GO:0070997	epas1b clu foxo3a scrt2
0.062359	23	602	1.75346	GO:0009719 response to endogenous stimulus	http://amigo.geneontology.org/amigo/term/GO:0009719	nr4a1 slc2a1a nr1d2b smad7 stat3 skilb nr1d1 smad3a irs2a pik3r1 spry2 ntrk3b inpp5ka tob1a fgf8a crhr1 prlra il13ra1 cnn2 sall1a dab2 zeb2a dusp6
0.062359	12	242	2.27578	GO:0016055 Wnt signaling pathway	http://amigo.geneontology.org/amigo/term/GO:0016055	ppm1na dkk1a dab2 ppm1ab wnt6b foxo3b ccdc88c tet3 jun id4 sybu dot1l
0.062359	12	242	2.27578	GO:0198738 cell-cell signaling by wnt	http://amigo.geneontology.org/amigo/term/GO:0198738	ppm1na dkk1a dab2 ppm1ab wnt6b foxo3b ccdc88c tet3 jun id4 sybu dot1l
0.064347	8	129	2.8462	GO:0098657 import into cell	http://amigo.geneontology.org/amigo/term/GO:0098657	gpm6bb atp1a1a.1 atp1a1b atp1b2b slc1a2a slc12a7b slc1a2b atp1a3b
0.0653458	4	36	5.09944	GO:0042490 mechanoreceptor differentiation	http://amigo.geneontology.org/amigo/term/GO:0042490	whrnb atp1b2b stat3 irx4a
0.0671849	37	1114	1.52434	GO:0009888 tissue development	http://amigo.geneontology.org/amigo/term/GO:0009888	dag1 maff whrnb si:ch211-113g11.6 sema4gb ecm1b stat3 mustn1b dkk1a zic2a gadd45ba irx5a atp1b2b smad3a nrp2b cxcr4b zeb2a etv5a dusp6 nrp2a inpp5ka slc9a3r1a slc2a1a atp1a1a.1 pygmb sparc pcdh19 irx4a mdka zic2b cnbpa desma nin mych gcga pcdh15a cib2
0.0682672	5	57	4.02588	GO:0030516 regulation of axon extension	http://amigo.geneontology.org/amigo/term/GO:0030516	si:ch211-113g11.6 sema4gb cxcr4b arl3l2 arl3l1
0.069025	28	786	1.63494	GO:0009790 embryo development	http://amigo.geneontology.org/amigo/term/GO:0009790	tead1b whrnb si:ch211-207d6.2 zic2a gadd45ba irx5a atp1b2b smad3a foxo3b zeb2a six7 dusp6 atp1a1a.1 sparc stat3 dscama pcdh19 mdka zic2b cnbpa epas1b crb2a nin etv5a foxg1a sall1a inpp5ka irx1a
0.069025	22	574	1.75904	GO:0030036 actin cytoskeleton organization	http://amigo.geneontology.org/amigo/term/GO:0030036	rnd3b enah add3a zgc:154093 smtnb fscn2b espn myo16 efna5a thsd7ba epb41a utrn svild fam49a phactr1 cnn2 nck2b fhod1 coro2ba cnn3a chchd10 desma
0.069025	17	405	1.92646	GO:0035239 tube morphogenesis	http://amigo.geneontology.org/amigo/term/GO:0035239	nrp2b adgrb1b nrp2a gipc2 zic2a gng2 abcg1 slc2a1a atp1a1a.1 tspan18b sparc dab2 pcdh19 mdka nin trpc1 spry2
0.0741395	10	189	2.42831	GO:0001667 ameboidal-type cell migration	http://amigo.geneontology.org/amigo/term/GO:0001667	si:ch211-113g11.6 tns1a sema4gb nrp2b zeb2a nrp2a stat3 dscama cnn2 cxcr4b
0.0748804	10	190	2.41553	GO:0000122 negative regulation of transcription by RNA polymerase II	http://amigo.geneontology.org/amigo/term/GO:0000122	nr1d2b per3 per1b skilb nr1d1 id1 id4 id3 foxo3b zbtb16b
0.0748804	5	59	3.8894	GO:0007215 glutamate receptor signaling pathway	http://amigo.geneontology.org/amigo/term/GO:0007215	grm6b grm1a grin1a homer3b gria3a
0.0748804	2	7	13.1129	GO:0008210 estrogen metabolic process	http://amigo.geneontology.org/amigo/term/GO:0008210	rdh8a rdh8b
0.0748804	2	7	13.1129	GO:0033278 cell proliferation in midbrain	http://amigo.geneontology.org/amigo/term/GO:0033278	zic2b zic2a
0.0748804	20	510	1.7998	GO:0035295 tube development	http://amigo.geneontology.org/amigo/term/GO:0035295	nrp2b adgrb1b nrp2a gipc2 zic2a gng2 abcg1 etv5a slc9a3r1a slc2a1a atp1a1a.1 tspan18b sparc dab2 pcdh19 mdka epas1b nin trpc1 spry2
0.0748804	4	38	4.83105	GO:0043647 inositol phosphate metabolic process	http://amigo.geneontology.org/amigo/term/GO:0043647	ip6k2a inpp5l nudt4a inpp5ka
0.0748804	2	7	13.1129	GO:0045576 mast cell activation	http://amigo.geneontology.org/amigo/term/GO:0045576	ndrg1b ndrg1a
0.0748804	2	7	13.1129	GO:0045744 negative regulation of G protein-coupled receptor signaling pathway	http://amigo.geneontology.org/amigo/term/GO:0045744	arr3a arr3b
0.0748804	2	7	13.1129	GO:0051597 response to methylmercury	http://amigo.geneontology.org/amigo/term/GO:0051597	gadd45ba jun
0.0748804	2	7	13.1129	GO:0061026 cardiac muscle tissue regeneration	http://amigo.geneontology.org/amigo/term/GO:0061026	stat3 dusp6
0.0748804	4	38	4.83105	GO:0099173 postsynapse organization	http://amigo.geneontology.org/amigo/term/GO:0099173	gphnb inaa si:dkey-33c12.3 synm
0.0759564	13	282	2.11573	GO:0001932 regulation of protein phosphorylation	http://amigo.geneontology.org/amigo/term/GO:0001932	cdkn1ca inhbaa camkk1b sh3bp5la sh2d3ca tpd52l1 nck2b unc119b si:ch211-253b8.5 spry2 cdk5r2b inpp5ka parp16
0.0766469	6	83	3.31771	GO:0008544 epidermis development	http://amigo.geneontology.org/amigo/term/GO:0008544	maff whrnb atp1b2b stat3 irx4a pcdh15a
0.0766469	6	83	3.31771	GO:0030522 intracellular receptor signaling pathway	http://amigo.geneontology.org/amigo/term/GO:0030522	nr4a1 nr1d2a nr1d2b nr1d1 zic2a zic2b
0.0777815	131	4964	1.21117	GO:0006725 cellular aromatic compound metabolic process	http://amigo.geneontology.org/amigo/term/GO:0006725	nr4a1 ube2al nr1d2a bhlhe40 rfx1a nr1d2b per3 pdha1b crx per1b eno1b npm1a zic2a yaf2 srsf6b stat3 skilb foxo3a crema nhlh2 hbp1 maff ddx18 fosab foxg1b nr1d1 irx5a irx6a barhl1a irx4a zic2b phf20b tent5ba fosaa id1 bhlhe41 cad foxo3b irf1b jun etv5b id4 cry1a aff2 id3 fosb scrt2 epas1b nudt4a six3a tead1b samd7 tbl1x dot1l zeb2a tet3 klf9 si:ch211-132b12.7 purba dachd pou4f2 etv5a six7 khdrbs1b …
0.0777815	4	39	4.70718	GO:0006835 dicarboxylic acid transport	http://amigo.geneontology.org/amigo/term/GO:0006835	slc25a55a slc1a8b slc1a2a slc1a2b
0.0777815	4	39	4.70718	GO:0009584 detection of visible light	http://amigo.geneontology.org/amigo/term/GO:0009584	rgra opn6a grm6b gnat2
0.0777815	4	39	4.70718	GO:0015804 neutral amino acid transport	http://amigo.geneontology.org/amigo/term/GO:0015804	slc38a5a slc1a8b slc1a2a slc1a2b
0.0777815	4	39	4.70718	GO:0043409 negative regulation of MAPK cascade	http://amigo.geneontology.org/amigo/term/GO:0043409	zgc:153981 dusp6 spry2 spry4
0.0777815	5	60	3.82458	GO:0046530 photoreceptor cell differentiation	http://amigo.geneontology.org/amigo/term/GO:0046530	crx prom1b irx4a six7 irx1a
0.0777815	7	109	2.94738	GO:0048839 inner ear development	http://amigo.geneontology.org/amigo/term/GO:0048839	whrnb atp1a1a.1 atp1b2b slc9a3r1a sparc stat3 irx1a
0.0777815	5	60	3.82458	GO:0048884 neuromast development	http://amigo.geneontology.org/amigo/term/GO:0048884	atp1b2b dkk1a stat3 irx4a cib2
0.0777815	28	799	1.60833	GO:0120036 plasma membrane bounded cell projection organization	http://amigo.geneontology.org/amigo/term/GO:0120036	gpm6bb frya arl3l2 dag1 lrrc4cb dscama enah plxnb3 zgc:154093 nexn whrnb si:ch211-113g11.6 cdk5r2b ntrk3b sema4gb efna5a arl3l1 cxcr4b nrp2b nrp2a pcdh15a chchd10 stat3 cad etv5b pcdh18b trpc1 col15a1b
0.0786198	3	21	6.55643	GO:0043113 receptor clustering	http://amigo.geneontology.org/amigo/term/GO:0043113	gphnb slc9a3r1a dag1
0.0786198	3	21	6.55643	GO:0061351 neural precursor cell proliferation	http://amigo.geneontology.org/amigo/term/GO:0061351	zic2b scrt2 zic2a
0.079139	7	110	2.92059	GO:0014031 mesenchymal cell development	http://amigo.geneontology.org/amigo/term/GO:0014031	si:ch211-113g11.6 sema4gb nrp2b nrp2a zic2a zic2b mych
0.079139	7	110	2.92059	GO:0014032 neural crest cell development	http://amigo.geneontology.org/amigo/term/GO:0014032	si:ch211-113g11.6 sema4gb nrp2b nrp2a zic2a zic2b mych
0.079139	7	110	2.92059	GO:0043583 ear development	http://amigo.geneontology.org/amigo/term/GO:0043583	whrnb atp1a1a.1 atp1b2b slc9a3r1a sparc stat3 irx1a
0.079139	7	110	2.92059	GO:0048864 stem cell development	http://amigo.geneontology.org/amigo/term/GO:0048864	si:ch211-113g11.6 sema4gb nrp2b nrp2a zic2a zic2b mych
0.079477	5	61	3.76188	GO:0003333 amino acid transmembrane transport	http://amigo.geneontology.org/amigo/term/GO:0003333	slc38a5a slc25a55a slc1a8b slc1a2a slc1a2b
0.079477	5	61	3.76188	GO:0040013 negative regulation of locomotion	http://amigo.geneontology.org/amigo/term/GO:0040013	sinhcaf plxnb3 si:ch211-113g11.6 sema4gb cxcr4b
0.080362	6	85	3.23965	GO:0048882 lateral line development	http://amigo.geneontology.org/amigo/term/GO:0048882	atp1b2b cxcr4b dkk1a stat3 irx4a cib2
0.0863896	22	593	1.70268	GO:0030029 actin filament-based process	http://amigo.geneontology.org/amigo/term/GO:0030029	rnd3b enah add3a zgc:154093 smtnb fscn2b espn myo16 efna5a thsd7ba epb41a utrn svild fam49a phactr1 cnn2 nck2b fhod1 coro2ba cnn3a chchd10 desma
0.0866269	120	4522	1.21791	GO:0010467 gene expression	http://amigo.geneontology.org/amigo/term/GO:0010467	nr4a1 nr1d2a bhlhe40 rfx1a nr1d2b per3 crx per1b npm1a zic2a yaf2 srsf6b tob1b stat3 skilb foxo3a crema nhlh2 hbp1 maff ddx18 fosab tob1a foxg1b nr1d1 irx5a irx6a barhl1a irx4a zic2b phf20b tent5ba fosaa id1 bhlhe41 foxo3b irf1b nck2b jun etv5b id4 cry1a cnbpa aff2 id3 fosb scrt2 epas1b six3a tead1b samd7 tbl1x zeb2a tet3 klf9 si:ch211-132b12.7 purba dachd pou4f2 etv5a six7 khdrbs1b foxg1a cnbpb …
0.0866269	3	22	6.25841	GO:0043523 regulation of neuron apoptotic process	http://amigo.geneontology.org/amigo/term/GO:0043523	foxo3a scrt2 epas1b
0.087115	4	41	4.47756	GO:0006469 negative regulation of protein kinase activity	http://amigo.geneontology.org/amigo/term/GO:0006469	cdkn1ca sh3bp5la si:ch211-253b8.5 spry2
0.087115	68	2368	1.31793	GO:0006796 phosphate-containing compound metabolic process	http://amigo.geneontology.org/amigo/term/GO:0006796	ip6k2a camk1gb pdha1b cdkn1ca inhbaa pdk1 eno1b camkk1b sh3bp5la sh2d3ca pik3r1 ckmt2b cad tpd52l1 nck2b unc119b camk1ga inpp5l nudt4a sik1 sik2b ckmt2a dyrk4 si:ch211-253b8.5 spry2 cdk5r2b ntrk3b clk4a entpd5b ppp2r2bb inpp5ka ppa1a gphnb grk1b dusp6 pank2 guk1b myo3a camk2b1 ppp1r14aa map3k9 si:ch211-195b13.1 snrkb parp16 aldocb nuak1a grk7a sgk1 gucy2d oxsr1b camk1b ppp1r14bb guca1c si:dkey-20…
0.087115	6	87	3.16517	GO:0006865 amino acid transport	http://amigo.geneontology.org/amigo/term/GO:0006865	slc38a5a slc25a55a slc1a8b slc1a2a slc1a2b slc6a1b
0.087115	2	8	11.4737	GO:0033135 regulation of peptidyl-serine phosphorylation	http://amigo.geneontology.org/amigo/term/GO:0033135	sh2d3ca inpp5ka
0.087115	6	87	3.16517	GO:0048638 regulation of developmental growth	http://amigo.geneontology.org/amigo/term/GO:0048638	si:ch211-113g11.6 dusp6 sema4gb cxcr4b arl3l2 arl3l1
0.087115	2	8	11.4737	GO:0050908 detection of light stimulus involved in visual perception	http://amigo.geneontology.org/amigo/term/GO:0050908	grm6b gnat2
0.087115	2	8	11.4737	GO:0050962 detection of light stimulus involved in sensory perception	http://amigo.geneontology.org/amigo/term/GO:0050962	grm6b gnat2
0.087115	4	41	4.47756	GO:0060173 limb development	http://amigo.geneontology.org/amigo/term/GO:0060173	etv5b etv5a sall1a irx1a
0.087115	8	140	2.62257	GO:0060284 regulation of cell development	http://amigo.geneontology.org/amigo/term/GO:0060284	bhlhe40 faimb plxnb3 bhlhe41 si:ch211-113g11.6 sema4gb stat3 id1
0.087115	2	8	11.4737	GO:0061300 cerebellum vasculature development	http://amigo.geneontology.org/amigo/term/GO:0061300	eef2k slc2a1a
0.087115	7	113	2.84305	GO:0098739 import across plasma membrane	http://amigo.geneontology.org/amigo/term/GO:0098739	atp1a1a.1 atp1a1b atp1b2b slc1a2a slc12a7b slc1a2b atp1a3b
0.0903363	9	171	2.41553	GO:0006457 protein folding	http://amigo.geneontology.org/amigo/term/GO:0006457	hsp70.3 hsp70.1 dnajb4 hspb1 hsp70l hsp70.2 hsp90aa1.1 hsp90ab1 dnajb1b
0.0903363	12	262	2.10206	GO:0009725 response to hormone	http://amigo.geneontology.org/amigo/term/GO:0009725	nr4a1 slc2a1a nr1d2b stat3 nr1d1 irs2a pik3r1 inpp5ka crhr1 prlra il13ra1 cnn2
0.0903363	48	1578	1.39604	GO:0016310 phosphorylation	http://amigo.geneontology.org/amigo/term/GO:0016310	camk1gb cdkn1ca inhbaa pdk1 eno1b camkk1b sh3bp5la sh2d3ca pik3r1 tpd52l1 nck2b unc119b camk1ga sik1 sik2b dyrk4 si:ch211-253b8.5 spry2 cdk5r2b ntrk3b clk4a inpp5ka grk1b ip6k2a myo3a camk2b1 ppp1r14aa map3k9 si:ch211-195b13.1 snrkb parp16 aldocb nuak1a grk7a sgk1 gucy2d oxsr1b camk1b ppp1r14bb cnksr1 eef2k ckmt2b nme2a ckmt2a dusp6 ppp1r14c si:ch73-60h1.1 stk35
0.0903363	4	42	4.37095	GO:0033673 negative regulation of kinase activity	http://amigo.geneontology.org/amigo/term/GO:0033673	cdkn1ca sh3bp5la si:ch211-253b8.5 spry2
0.0903363	4	42	4.37095	GO:0035107 appendage morphogenesis	http://amigo.geneontology.org/amigo/term/GO:0035107	etv5b etv5a sall1a irx1a
0.0903363	5	64	3.58555	GO:0044264 cellular polysaccharide metabolic process	http://amigo.geneontology.org/amigo/term/GO:0044264	pygl pygmb gyg1b inpp5ka ppp1r3cb
0.0903363	4	42	4.37095	GO:0048846 axon extension involved in axon guidance	http://amigo.geneontology.org/amigo/term/GO:0048846	si:ch211-113g11.6 sema4gb arl3l2 arl3l1
0.0903363	17	425	1.8358	GO:0098609 cell-cell adhesion	http://amigo.geneontology.org/amigo/term/GO:0098609	lrrc4cb zgc:165604 dscama flot1b nexn crb2a arvcfb sdk1a adgrl1a efna5a cdhr1a pcdh19 pcdh18b pcdh7b pcdh15a pcdh1g32 tet3
0.0903363	4	42	4.37095	GO:1902284 neuron projection extension involved in neuron projection guidance	http://amigo.geneontology.org/amigo/term/GO:1902284	si:ch211-113g11.6 sema4gb arl3l2 arl3l1
0.0905396	3	23	5.9863	GO:0035924 cellular response to vascular endothelial growth factor stimulus	http://amigo.geneontology.org/amigo/term/GO:0035924	nrp2b nrp2a cad
0.0905396	7	115	2.79361	GO:0043434 response to peptide hormone	http://amigo.geneontology.org/amigo/term/GO:0043434	nr4a1 slc2a1a stat3 irs2a pik3r1 inpp5ka crhr1
0.0905396	3	23	5.9863	GO:0051588 regulation of neurotransmitter transport	http://amigo.geneontology.org/amigo/term/GO:0051588	gpm6bb cplx4a si:ch211-81a5.8
0.0905396	21	565	1.70583	GO:0071495 cellular response to endogenous stimulus	http://amigo.geneontology.org/amigo/term/GO:0071495	nr4a1 nr1d2b smad7 stat3 skilb nr1d1 smad3a irs2a pik3r1 spry2 ntrk3b inpp5ka tob1a fgf8a crhr1 prlra il13ra1 sall1a dab2 zeb2a dusp6
0.0912634	13	295	2.02249	GO:1905114 cell surface receptor signaling pathway involved in cell-cell signaling	http://amigo.geneontology.org/amigo/term/GO:1905114	ppm1na dkk1a dab2 ppm1ab wnt6b foxo3b glrbb ccdc88c tet3 jun id4 sybu dot1l
0.0923268	14	328	1.95893	GO:0040007 growth	http://amigo.geneontology.org/amigo/term/GO:0040007	si:ch211-113g11.6 dusp6 sema4gb cxcr4b mustn1b dkk1a arl3l2 zeb2a inhbaa stat3 ccn1 mdka junbb arl3l1
0.0926087	5	65	3.53038	GO:0005976 polysaccharide metabolic process	http://amigo.geneontology.org/amigo/term/GO:0005976	pygl pygmb gyg1b inpp5ka ppp1r3cb
0.0926087	31	931	1.52819	GO:0034220 ion transmembrane transport	http://amigo.geneontology.org/amigo/term/GO:0034220	atp1a1a.1 slc24a3 kcnk2b slc38a5a cnga3b atp1a1b slc25a55a gabrb3 slc25a3a slc1a8b atp1b2b kcnb2 slc6a1b slc1a2a glrbb trpc1 slc12a7b kcnv2b cnga3a gabra6a cngb3.1 slc1a2b atp1a3b atp2b1b atp2b3b aqp1a.1 grin1a gria3a slc4a4b cacnb3b ttyh1
0.0926087	7	116	2.76952	GO:1901652 response to peptide	http://amigo.geneontology.org/amigo/term/GO:1901652	nr4a1 slc2a1a stat3 irs2a pik3r1 inpp5ka crhr1
0.0931721	68	2384	1.30908	GO:0006793 phosphorus metabolic process	http://amigo.geneontology.org/amigo/term/GO:0006793	ip6k2a camk1gb pdha1b cdkn1ca inhbaa pdk1 eno1b camkk1b sh3bp5la sh2d3ca pik3r1 ckmt2b cad tpd52l1 nck2b unc119b camk1ga inpp5l nudt4a sik1 sik2b ckmt2a dyrk4 si:ch211-253b8.5 spry2 cdk5r2b ntrk3b clk4a entpd5b ppp2r2bb inpp5ka ppa1a gphnb grk1b dusp6 pank2 guk1b myo3a camk2b1 ppp1r14aa map3k9 si:ch211-195b13.1 snrkb parp16 aldocb nuak1a grk7a sgk1 gucy2d oxsr1b camk1b ppp1r14bb guca1c si:dkey-20…
0.096833	9	174	2.37388	GO:0045859 regulation of protein kinase activity	http://amigo.geneontology.org/amigo/term/GO:0045859	cdkn1ca camkk1b sh3bp5la tpd52l1 unc119b si:ch211-253b8.5 spry2 cdk5r2b parp16
0.0972633	5	66	3.47689	GO:1990573 potassium ion import across plasma membrane	http://amigo.geneontology.org/amigo/term/GO:1990573	atp1a1a.1 atp1a1b atp1b2b slc12a7b atp1a3b
0.0987236	3	24	5.73687	GO:0007216 G protein-coupled glutamate receptor signaling pathway	http://amigo.geneontology.org/amigo/term/GO:0007216	grm6b grm1a homer3b
0.0987236	3	24	5.73687	GO:0045727 positive regulation of translation	http://amigo.geneontology.org/amigo/term/GO:0045727	nck2b cnbpa cnbpb
0.100913	4	44	4.17227	GO:0016331 morphogenesis of embryonic epithelium	http://amigo.geneontology.org/amigo/term/GO:0016331	zic2a pcdh19 mdka nin
0.100913	112	4225	1.21662	GO:0051179 localization	http://amigo.geneontology.org/amigo/term/GO:0051179	slc9a3r1a slc2a1a gpm6bb atp1a1a.1 slc24a3 kcnk2b rnd3b prelid3b slc38a5a cnga3b snap23.1 npm1a slco1c1 atp1a1b slc25a55a rab7b hsp70.3 sh3gl2a aqp1a.1 gabrb3 syt2a slc25a3a hsp70.1 si:ch211-207i1.2 dab2 enah slc1a8b sinhcaf plxnb3 atp1b2b flot1b kcnb2 vps37b slc6a1b cxcr4b nck2b unc119b slc4a4b crabp1a slc1a2a glrbb hsp70l arr3a abca4a cplx4a sybu nin trpc1 slc12a7b si:dkey-220f10.4 kcnv2b abcg1…
0.101144	11	237	2.13015	GO:0001525 angiogenesis	http://amigo.geneontology.org/amigo/term/GO:0001525	nrp2b adgrb1b nrp2a gipc2 gng2 abcg1 slc2a1a tspan18b dab2 trpc1 spry2
0.101144	2	9	10.1989	GO:0045807 positive regulation of endocytosis	http://amigo.geneontology.org/amigo/term/GO:0045807	dab2 flot1b
0.101144	5	67	3.425	GO:0061387 regulation of extent of cell growth	http://amigo.geneontology.org/amigo/term/GO:0061387	si:ch211-113g11.6 sema4gb cxcr4b arl3l2 arl3l1
0.101469	8	147	2.49769	GO:0050808 synapse organization	http://amigo.geneontology.org/amigo/term/GO:0050808	lrrc4cb sybu sdk1a gphnb inaa si:dkey-33c12.3 synm inpp5ka
0.103615	13	302	1.97561	GO:0090066 regulation of anatomical structure size	http://amigo.geneontology.org/amigo/term/GO:0090066	add3a zgc:154093 slc12a7b si:ch211-113g11.6 sema4gb svild cxcr4b fam49a nck2b arl3l2 stat3 hspb1 arl3l1
0.105827	39	1249	1.43307	GO:0006811 ion transport	http://amigo.geneontology.org/amigo/term/GO:0006811	slc2a1a gpm6bb atp1a1a.1 slc24a3 kcnk2b slc38a5a cnga3b slco1c1 atp1a1b slc25a55a gabrb3 syt2a slc25a3a slc1a8b atp1b2b kcnb2 slc6a1b slc4a4b slc1a2a glrbb trpc1 slc12a7b kcnv2b cnga3a gabra6a cngb3.1 slc1a2b atp1a3b atp2b1b atp2b3b aqp1a.1 grin1a gria3a si:rp71-39b20.4 atp2a3 cacnb3b ttyh1 cert1b zgc:109949
0.10617	4	45	4.07955	GO:0015807 L-amino acid transport	http://amigo.geneontology.org/amigo/term/GO:0015807	slc25a55a slc1a8b slc1a2a slc1a2b
0.10617	4	45	4.07955	GO:0051348 negative regulation of transferase activity	http://amigo.geneontology.org/amigo/term/GO:0051348	cdkn1ca sh3bp5la si:ch211-253b8.5 spry2
0.106507	3	25	5.5074	GO:0031623 receptor internalization	http://amigo.geneontology.org/amigo/term/GO:0031623	flot1b arr3a arr3b
0.106507	3	25	5.5074	GO:0071599 otic vesicle development	http://amigo.geneontology.org/amigo/term/GO:0071599	slc9a3r1a atp1a1a.1 sparc
0.110611	5	69	3.32572	GO:0009755 hormone-mediated signaling pathway	http://amigo.geneontology.org/amigo/term/GO:0009755	nr1d2b nr1d1 crhr1 prlra il13ra1
0.110611	5	69	3.32572	GO:0042594 response to starvation	http://amigo.geneontology.org/amigo/term/GO:0042594	sik1 sik2b gcga dap1b cart3
0.113049	26	764	1.56187	GO:0007267 cell-cell signaling	http://amigo.geneontology.org/amigo/term/GO:0007267	ppm1na snap23.1 dkk1a lrrc4cb gnai2a gabrb3 syt2a grm6b grm1a grin1a dab2 ppm1ab glrbb cplx4a slc12a7b si:ch211-81a5.8 wnt6b gabra6a foxo3b ccdc88c sv2ba tet3 jun id4 sybu dot1l
0.116369	5	70	3.27821	GO:0008543 fibroblast growth factor receptor signaling pathway	http://amigo.geneontology.org/amigo/term/GO:0008543	spry2 fgf8a sall1a zeb2a dusp6
0.118878	2	10	9.179	GO:0033693 neurofilament bundle assembly	http://amigo.geneontology.org/amigo/term/GO:0033693	si:dkey-33c12.3 synm
0.118878	2	10	9.179	GO:0043124 negative regulation of I-kappaB kinase/NF-kappaB signaling	http://amigo.geneontology.org/amigo/term/GO:0043124	ppm1na ppm1ab
0.118878	2	10	9.179	GO:0050688 regulation of defense response to virus	http://amigo.geneontology.org/amigo/term/GO:0050688	irf1b foxo3b
0.118878	10	213	2.15469	GO:0051606 detection of stimulus	http://amigo.geneontology.org/amigo/term/GO:0051606	gnat2 rgra opn6a rho opn1mw2 opn1lw2 opn1lw1 opn1mw1 pcdh15a grm6b
0.118878	51	1735	1.34907	GO:0065008 regulation of biological quality	http://amigo.geneontology.org/amigo/term/GO:0065008	gpm6bb atp1a1a.1 slc24a3 kcnk2b rnd3b atp2b1b snap23.1 atp1a1b atp2b3b aqp1a.1 gabrb3 syt2a grin1a plxnb3 atp1b2b tent5ba add3a cxcr4b slc4a4b ca7 glrbb zgc:154093 cplx4a trpc1 slc12a7b abcg1 si:ch211-113g11.6 si:ch211-81a5.8 gabra6a sema4gb gphnb svild atp1a3b fam49a grm1a rdh8a cart3 proza nck2b crabp1a nxnl1 abca4a rdh8b slc9a3r1a arl3l2 sparc stat3 hspb1 dot1l klf9 arl3l1
0.120558	5	71	3.23204	GO:0044344 cellular response to fibroblast growth factor stimulus	http://amigo.geneontology.org/amigo/term/GO:0044344	spry2 fgf8a sall1a zeb2a dusp6
0.120558	5	71	3.23204	GO:0071774 response to fibroblast growth factor	http://amigo.geneontology.org/amigo/term/GO:0071774	spry2 fgf8a sall1a zeb2a dusp6
0.120606	6	97	2.83886	GO:0071375 cellular response to peptide hormone stimulus	http://amigo.geneontology.org/amigo/term/GO:0071375	nr4a1 stat3 irs2a pik3r1 inpp5ka crhr1
0.120606	6	97	2.83886	GO:1901653 cellular response to peptide	http://amigo.geneontology.org/amigo/term/GO:1901653	nr4a1 stat3 irs2a pik3r1 inpp5ka crhr1
0.121812	11	246	2.05221	GO:0034330 cell junction organization	http://amigo.geneontology.org/amigo/term/GO:0034330	cldn5b lrrc4cb flot1b sybu arvcfb sdk1a gphnb inaa si:dkey-33c12.3 synm inpp5ka
0.122932	9	184	2.24486	GO:0048863 stem cell differentiation	http://amigo.geneontology.org/amigo/term/GO:0048863	si:ch211-113g11.6 sema4gb nrp2b epas1b nrp2a zic2a zic2b cnbpa mych
0.123899	3	27	5.09944	GO:0005978 glycogen biosynthetic process	http://amigo.geneontology.org/amigo/term/GO:0005978	gyg1b inpp5ka ppp1r3cb
0.123899	3	27	5.09944	GO:0009250 glucan biosynthetic process	http://amigo.geneontology.org/amigo/term/GO:0009250	gyg1b inpp5ka ppp1r3cb
0.123899	3	27	5.09944	GO:0034250 positive regulation of cellular amide metabolic process	http://amigo.geneontology.org/amigo/term/GO:0034250	nck2b cnbpa cnbpb
0.123899	4	48	3.82458	GO:0046856 phosphatidylinositol dephosphorylation	http://amigo.geneontology.org/amigo/term/GO:0046856	inpp5ka inpp5l inpp5b inppl1a
0.123899	6	98	2.8099	GO:0048925 lateral line system development	http://amigo.geneontology.org/amigo/term/GO:0048925	atp1b2b cxcr4b dkk1a stat3 irx4a cib2
0.124713	9	185	2.23273	GO:0072522 purine-containing compound biosynthetic process	http://amigo.geneontology.org/amigo/term/GO:0072522	pdha1b pank2 gucy2d guca1c si:dkey-206f10.1 impdh1a nme2a amd1 guca1d
0.12856	8	156	2.35359	GO:0015980 energy derivation by oxidation of organic compounds	http://amigo.geneontology.org/amigo/term/GO:0015980	pygl pygmb slc25a55a gyg1b inpp5ka ppp1r3cb cox4i2 ogdhl
0.12856	6	99	2.78151	GO:0060828 regulation of canonical Wnt signaling pathway	http://amigo.geneontology.org/amigo/term/GO:0060828	ppm1na dkk1a dab2 ppm1ab foxo3b sybu
0.131538	2	11	8.34454	GO:0006228 UTP biosynthetic process	http://amigo.geneontology.org/amigo/term/GO:0006228	cad nme2a
0.131538	2	11	8.34454	GO:0030810 positive regulation of nucleotide biosynthetic process	http://amigo.geneontology.org/amigo/term/GO:0030810	guca1c guca1d
0.131538	2	11	8.34454	GO:0030916 otic vesicle formation	http://amigo.geneontology.org/amigo/term/GO:0030916	atp1a1a.1 sparc
0.131538	2	11	8.34454	GO:0031284 positive regulation of guanylate cyclase activity	http://amigo.geneontology.org/amigo/term/GO:0031284	guca1c guca1d
0.131538	2	11	8.34454	GO:0042542 response to hydrogen peroxide	http://amigo.geneontology.org/amigo/term/GO:0042542	gpx1a cry1a
0.131538	2	11	8.34454	GO:0045110 intermediate filament bundle assembly	http://amigo.geneontology.org/amigo/term/GO:0045110	si:dkey-33c12.3 synm
0.131538	2	11	8.34454	GO:0045981 positive regulation of nucleotide metabolic process	http://amigo.geneontology.org/amigo/term/GO:0045981	guca1c guca1d
0.131538	2	11	8.34454	GO:0046051 UTP metabolic process	http://amigo.geneontology.org/amigo/term/GO:0046051	cad nme2a
0.131538	2	11	8.34454	GO:0048385 regulation of retinoic acid receptor signaling pathway	http://amigo.geneontology.org/amigo/term/GO:0048385	zic2a zic2b
0.131538	3	28	4.91732	GO:0048919 posterior lateral line neuromast development	http://amigo.geneontology.org/amigo/term/GO:0048919	atp1b2b stat3 irx4a
0.131538	3	28	4.91732	GO:0051402 neuron apoptotic process	http://amigo.geneontology.org/amigo/term/GO:0051402	epas1b foxo3a scrt2
0.131538	2	11	8.34454	GO:0070593 dendrite self-avoidance	http://amigo.geneontology.org/amigo/term/GO:0070593	dscama nexn
0.131538	2	11	8.34454	GO:0070654 sensory epithelium regeneration	http://amigo.geneontology.org/amigo/term/GO:0070654	dkk1a mdka
0.131538	13	316	1.88808	GO:0072521 purine-containing compound metabolic process	http://amigo.geneontology.org/amigo/term/GO:0072521	pdha1b eno1b nudt4a pank2 guk1b aldocb gucy2d guca1c si:dkey-206f10.1 impdh1a nme2a amd1 guca1d
0.131538	2	11	8.34454	GO:1900373 positive regulation of purine nucleotide biosynthetic process	http://amigo.geneontology.org/amigo/term/GO:1900373	guca1c guca1d
0.131538	2	11	8.34454	GO:1900544 positive regulation of purine nucleotide metabolic process	http://amigo.geneontology.org/amigo/term/GO:1900544	guca1c guca1d
0.131538	2	11	8.34454	GO:1990399 epithelium regeneration	http://amigo.geneontology.org/amigo/term/GO:1990399	dkk1a mdka
0.13154	17	455	1.71476	GO:0055086 nucleobase-containing small molecule metabolic process	http://amigo.geneontology.org/amigo/term/GO:0055086	pdha1b eno1b cad nudt4a entpd5b pank2 guk1b aldocb gucy2d guca1c si:dkey-206f10.1 impdh1a nme2a amd1 guca1d pnp5a pnp5b
0.13311	4	50	3.6716	GO:0048916 posterior lateral line development	http://amigo.geneontology.org/amigo/term/GO:0048916	atp1b2b cxcr4b stat3 irx4a
0.13311	114	4379	1.1948	GO:0090304 nucleic acid metabolic process	http://amigo.geneontology.org/amigo/term/GO:0090304	nr4a1 ube2al nr1d2a bhlhe40 rfx1a nr1d2b per3 crx per1b npm1a zic2a yaf2 srsf6b stat3 skilb foxo3a crema nhlh2 hbp1 maff ddx18 fosab foxg1b nr1d1 irx5a irx6a barhl1a irx4a zic2b phf20b tent5ba fosaa id1 bhlhe41 foxo3b irf1b jun etv5b id4 cry1a aff2 id3 fosb scrt2 epas1b six3a tead1b samd7 tbl1x dot1l zeb2a tet3 klf9 si:ch211-132b12.7 purba dachd pou4f2 etv5a six7 khdrbs1b foxg1a zic6 zic3 sall1a …
0.134682	11	253	1.99543	GO:0043549 regulation of kinase activity	http://amigo.geneontology.org/amigo/term/GO:0043549	cdkn1ca camkk1b sh3bp5la pik3r1 tpd52l1 unc119b si:ch211-253b8.5 spry2 cdk5r2b ntrk3b parp16
0.135749	9	190	2.17397	GO:0030855 epithelial cell differentiation	http://amigo.geneontology.org/amigo/term/GO:0030855	maff whrnb atp1b2b etv5a slc2a1a stat3 irx4a gcga pcdh15a
0.135749	5	75	3.05967	GO:0031347 regulation of defense response	http://amigo.geneontology.org/amigo/term/GO:0031347	irf1b cxcr4b foxo3b cnbpa cnbpb
0.138388	3	29	4.74776	GO:0001837 epithelial to mesenchymal transition	http://amigo.geneontology.org/amigo/term/GO:0001837	zeb2a stat3 cnbpa
0.138388	3	29	4.74776	GO:0008038 neuron recognition	http://amigo.geneontology.org/amigo/term/GO:0008038	dscama nexn nrp2b
0.138388	3	29	4.74776	GO:0030336 negative regulation of cell migration	http://amigo.geneontology.org/amigo/term/GO:0030336	sinhcaf plxnb3 cxcr4b
0.138388	3	29	4.74776	GO:0046164 alcohol catabolic process	http://amigo.geneontology.org/amigo/term/GO:0046164	cadm1b inpp5l inpp5ka
0.143788	10	224	2.04888	GO:0032870 cellular response to hormone stimulus	http://amigo.geneontology.org/amigo/term/GO:0032870	nr4a1 nr1d2b stat3 nr1d1 irs2a pik3r1 inpp5ka crhr1 prlra il13ra1
0.143862	2	12	7.64916	GO:0001845 phagolysosome assembly	http://amigo.geneontology.org/amigo/term/GO:0001845	rab7b adgrb1b
0.143862	2	12	7.64916	GO:0006599 phosphagen metabolic process	http://amigo.geneontology.org/amigo/term/GO:0006599	ckmt2b ckmt2a
0.143862	2	12	7.64916	GO:0006603 phosphocreatine metabolic process	http://amigo.geneontology.org/amigo/term/GO:0006603	ckmt2b ckmt2a
0.143862	25	756	1.51769	GO:0019637 organophosphate metabolic process	http://amigo.geneontology.org/amigo/term/GO:0019637	ip6k2a pdha1b eno1b pik3r1 ckmt2b cad inpp5l nudt4a ckmt2a entpd5b inpp5ka gphnb pank2 guk1b aldocb gucy2d guca1c si:dkey-206f10.1 impdh1a nme2a guca1d pi4kaa si:dkey-205h13.1 inpp5b inppl1a
0.143862	2	12	7.64916	GO:0030431 sleep	http://amigo.geneontology.org/amigo/term/GO:0030431	bhlhe41 aanat2
0.143862	2	12	7.64916	GO:0031282 regulation of guanylate cyclase activity	http://amigo.geneontology.org/amigo/term/GO:0031282	guca1c guca1d
0.143862	2	12	7.64916	GO:0042396 phosphagen biosynthetic process	http://amigo.geneontology.org/amigo/term/GO:0042396	ckmt2b ckmt2a
0.143862	3	30	4.5895	GO:0042462 eye photoreceptor cell development	http://amigo.geneontology.org/amigo/term/GO:0042462	crx six7 irx1a
0.143862	7	133	2.41553	GO:0044262 cellular carbohydrate metabolic process	http://amigo.geneontology.org/amigo/term/GO:0044262	pygl pdk1 pygmb inpp5l gyg1b inpp5ka ppp1r3cb
0.143862	2	12	7.64916	GO:0045742 positive regulation of epidermal growth factor receptor signaling pathway	http://amigo.geneontology.org/amigo/term/GO:0045742	pde6gb pde6ha
0.143862	2	12	7.64916	GO:0046314 phosphocreatine biosynthetic process	http://amigo.geneontology.org/amigo/term/GO:0046314	ckmt2b ckmt2a
0.143862	3	30	4.5895	GO:0048840 otolith development	http://amigo.geneontology.org/amigo/term/GO:0048840	atp1a1a.1 atp1b2b sparc
0.143862	3	30	4.5895	GO:0051271 negative regulation of cellular component movement	http://amigo.geneontology.org/amigo/term/GO:0051271	sinhcaf plxnb3 cxcr4b
0.143862	2	12	7.64916	GO:0071542 dopaminergic neuron differentiation	http://amigo.geneontology.org/amigo/term/GO:0071542	per1b id3
0.143862	2	12	7.64916	GO:0089718 amino acid import across plasma membrane	http://amigo.geneontology.org/amigo/term/GO:0089718	slc1a2a slc1a2b
0.143862	6	104	2.64779	GO:0098661 inorganic anion transmembrane transport	http://amigo.geneontology.org/amigo/term/GO:0098661	gabrb3 slc25a3a glrbb slc12a7b gabra6a ttyh1
0.143862	2	12	7.64916	GO:1901186 positive regulation of ERBB signaling pathway	http://amigo.geneontology.org/amigo/term/GO:1901186	pde6gb pde6ha
0.143862	7	132	2.43382	GO:1902532 negative regulation of intracellular signal transduction	http://amigo.geneontology.org/amigo/term/GO:1902532	ppm1na ppm1ab zgc:153981 dusp6 spry2 inpp5ka spry4
0.143862	3	30	4.5895	GO:2000146 negative regulation of cell motility	http://amigo.geneontology.org/amigo/term/GO:2000146	sinhcaf plxnb3 cxcr4b
0.143862	2	12	7.64916	GO:2001235 positive regulation of apoptotic signaling pathway	http://amigo.geneontology.org/amigo/term/GO:2001235	tpd52l1 nck2b
0.145215	12	292	1.88609	GO:0006163 purine nucleotide metabolic process	http://amigo.geneontology.org/amigo/term/GO:0006163	pdha1b eno1b nudt4a pank2 guk1b aldocb gucy2d guca1c si:dkey-206f10.1 impdh1a nme2a guca1d
0.149204	4	53	3.46377	GO:0016079 synaptic vesicle exocytosis	http://amigo.geneontology.org/amigo/term/GO:0016079	snap23.1 syt2a cplx4a si:ch211-81a5.8
0.150557	14	362	1.77494	GO:0007389 pattern specification process	http://amigo.geneontology.org/amigo/term/GO:0007389	bhlhe40 bhlhe41 lfng zic3 zic2a gadd45ba zeb2a spry2 atp1a1a.1 tob1a sybu nin dusp6 igf1
0.150557	14	362	1.77494	GO:0031399 regulation of protein modification process	http://amigo.geneontology.org/amigo/term/GO:0031399	cdkn1ca inhbaa camkk1b sh3bp5la sh2d3ca tpd52l1 nck2b unc119b si:ch211-253b8.5 spry2 cdk5r2b inpp5ka parp16 jdp2b
0.160514	5	80	2.86844	GO:0032102 negative regulation of response to external stimulus	http://amigo.geneontology.org/amigo/term/GO:0032102	si:ch211-113g11.6 sema4gb cart3 cxcr4b foxo3b
0.161277	7	137	2.345	GO:0035725 sodium ion transmembrane transport	http://amigo.geneontology.org/amigo/term/GO:0035725	atp1a1a.1 atp1a1b atp1b2b slc6a1b atp1a3b slc24a3 slc4a4b
0.16362	2	13	7.06077	GO:0007634 optokinetic behavior	http://amigo.geneontology.org/amigo/term/GO:0007634	rlbp1a arl3l2
0.16362	2	13	7.06077	GO:0030901 midbrain development	http://amigo.geneontology.org/amigo/term/GO:0030901	zic2a zic2b
0.16362	2	13	7.06077	GO:0040037 negative regulation of fibroblast growth factor receptor signaling pathway	http://amigo.geneontology.org/amigo/term/GO:0040037	spry2 zeb2a
0.16362	2	13	7.06077	GO:0090382 phagosome maturation	http://amigo.geneontology.org/amigo/term/GO:0090382	rab7b adgrb1b
0.165128	3	32	4.30265	GO:0015918 sterol transport	http://amigo.geneontology.org/amigo/term/GO:0015918	osbpl7 osbpl10b abcg1
0.165128	3	32	4.30265	GO:1901616 organic hydroxy compound catabolic process	http://amigo.geneontology.org/amigo/term/GO:1901616	cadm1b inpp5l inpp5ka
0.166026	6	109	2.52633	GO:0007219 Notch signaling pathway	http://amigo.geneontology.org/amigo/term/GO:0007219	neurl1aa crb2a dab2 epas1b tet3 cad
0.168763	14	369	1.74127	GO:0048568 embryonic organ development	http://amigo.geneontology.org/amigo/term/GO:0048568	tead1b whrnb atp1b2b smad3a foxo3b six7 atp1a1a.1 zic2a sparc zic2b cnbpa epas1b etv5a irx1a
0.16888	7	139	2.31126	GO:0009952 anterior/posterior pattern specification	http://amigo.geneontology.org/amigo/term/GO:0009952	bhlhe40 bhlhe41 zic3 gadd45ba zeb2a atp1a1a.1 nin
0.169904	11	267	1.8908	GO:0051338 regulation of transferase activity	http://amigo.geneontology.org/amigo/term/GO:0051338	cdkn1ca camkk1b sh3bp5la pik3r1 tpd52l1 unc119b si:ch211-253b8.5 spry2 cdk5r2b ntrk3b parp16
0.17052	19	549	1.58835	GO:0009887 animal organ morphogenesis	http://amigo.geneontology.org/amigo/term/GO:0009887	whrnb sdk1a atp1b2b six7 atp1a1a.1 crx zic2a sparc hsp70.3 stat3 hsp70.1 pcdh19 zic2b cxcr4b cnbpa crb2a foxg1a hsp70.2 irx1a
0.17052	4	56	3.27821	GO:0045103 intermediate filament-based process	http://amigo.geneontology.org/amigo/term/GO:0045103	inaa si:dkey-33c12.3 desma synm
0.17052	4	56	3.27821	GO:0045104 intermediate filament cytoskeleton organization	http://amigo.geneontology.org/amigo/term/GO:0045104	inaa si:dkey-33c12.3 desma synm
0.17052	4	56	3.27821	GO:0050920 regulation of chemotaxis	http://amigo.geneontology.org/amigo/term/GO:0050920	si:ch211-113g11.6 sema4gb cxcr4b col15a1b
0.176439	16	443	1.65761	GO:0090407 organophosphate biosynthetic process	http://amigo.geneontology.org/amigo/term/GO:0090407	ip6k2a pdha1b pik3r1 ckmt2b cad ckmt2a gphnb pank2 gucy2d guca1c si:dkey-206f10.1 impdh1a nme2a guca1d pi4kaa si:dkey-205h13.1
0.176786	5	83	2.76476	GO:0001558 regulation of cell growth	http://amigo.geneontology.org/amigo/term/GO:0001558	si:ch211-113g11.6 sema4gb cxcr4b arl3l2 arl3l1
0.17959	2	14	6.55643	GO:0000272 polysaccharide catabolic process	http://amigo.geneontology.org/amigo/term/GO:0000272	pygl pygmb
0.17959	2	14	6.55643	GO:0005980 glycogen catabolic process	http://amigo.geneontology.org/amigo/term/GO:0005980	pygl pygmb
0.17959	2	14	6.55643	GO:0009251 glucan catabolic process	http://amigo.geneontology.org/amigo/term/GO:0009251	pygl pygmb
0.17959	7	142	2.26243	GO:0030111 regulation of Wnt signaling pathway	http://amigo.geneontology.org/amigo/term/GO:0030111	ppm1na dkk1a dab2 ppm1ab foxo3b id4 sybu
0.17959	2	14	6.55643	GO:0035118 embryonic pectoral fin morphogenesis	http://amigo.geneontology.org/amigo/term/GO:0035118	sall1a irx1a
0.17959	2	14	6.55643	GO:0044247 cellular polysaccharide catabolic process	http://amigo.geneontology.org/amigo/term/GO:0044247	pygl pygmb
0.17959	2	14	6.55643	GO:0045666 positive regulation of neuron differentiation	http://amigo.geneontology.org/amigo/term/GO:0045666	brinp3a.2 per1b
0.17959	2	14	6.55643	GO:0050795 regulation of behavior	http://amigo.geneontology.org/amigo/term/GO:0050795	nr1d1 aanat2
0.17959	2	14	6.55643	GO:0120178 steroid hormone biosynthetic process	http://amigo.geneontology.org/amigo/term/GO:0120178	rdh8a rdh8b
0.18057	5	84	2.73184	GO:0048675 axon extension	http://amigo.geneontology.org/amigo/term/GO:0048675	si:ch211-113g11.6 sema4gb cxcr4b arl3l2 arl3l1
0.180597	10	238	1.92836	GO:0006091 generation of precursor metabolites and energy	http://amigo.geneontology.org/amigo/term/GO:0006091	pygl pygmb eno1b slc25a55a gyg1b inpp5ka ppp1r3cb aldocb cox4i2 ogdhl
0.182146	8	174	2.11011	GO:0006164 purine nucleotide biosynthetic process	http://amigo.geneontology.org/amigo/term/GO:0006164	pdha1b pank2 gucy2d guca1c si:dkey-206f10.1 impdh1a nme2a guca1d
0.182146	3	34	4.04956	GO:0008045 motor neuron axon guidance	http://amigo.geneontology.org/amigo/term/GO:0008045	stat3 etv5b col15a1b
0.182146	13	341	1.74966	GO:0009792 embryo development ending in birth or egg hatching	http://amigo.geneontology.org/amigo/term/GO:0009792	si:ch211-207d6.2 zic2a gadd45ba irx5a zeb2a atp1a1a.1 sparc pcdh19 mdka zic2b foxo3b cnbpa nin
0.182146	3	34	4.04956	GO:0032273 positive regulation of protein polymerization	http://amigo.geneontology.org/amigo/term/GO:0032273	zgc:154093 clip1a nck2b
0.182146	13	341	1.74966	GO:0043009 chordate embryonic development	http://amigo.geneontology.org/amigo/term/GO:0043009	si:ch211-207d6.2 zic2a gadd45ba irx5a zeb2a atp1a1a.1 sparc pcdh19 mdka zic2b foxo3b cnbpa nin
0.182146	7	143	2.24661	GO:0060560 developmental growth involved in morphogenesis	http://amigo.geneontology.org/amigo/term/GO:0060560	si:ch211-113g11.6 sema4gb cxcr4b arl3l2 zeb2a stat3 arl3l1
0.190808	9	208	1.98584	GO:0071805 potassium ion transmembrane transport	http://amigo.geneontology.org/amigo/term/GO:0071805	atp1a1a.1 kcnk2b atp1a1b atp1b2b kcnb2 slc12a7b kcnv2b atp1a3b slc24a3
0.19161	4	59	3.11152	GO:0048915 posterior lateral line system development	http://amigo.geneontology.org/amigo/term/GO:0048915	atp1b2b cxcr4b stat3 irx4a
0.194024	3	35	3.93386	GO:0120009 intermembrane lipid transfer	http://amigo.geneontology.org/amigo/term/GO:0120009	cert1b prelid3b abcg1
0.198062	2	15	6.11933	GO:0003171 atrioventricular valve development	http://amigo.geneontology.org/amigo/term/GO:0003171	pdcd4b id4
0.198062	2	15	6.11933	GO:0071600 otic vesicle morphogenesis	http://amigo.geneontology.org/amigo/term/GO:0071600	atp1a1a.1 sparc
0.198885	43	1500	1.31566	GO:0055085 transmembrane transport	http://amigo.geneontology.org/amigo/term/GO:0055085	slc2a1a atp1a1a.1 slc24a3 kcnk2b slc38a5a cnga3b atp1a1b slc25a55a aqp1a.1 gabrb3 slc25a3a slc1a8b atp1b2b kcnb2 slc6a1b slc4a4b slc1a2a glrbb trpc1 slc12a7b kcnv2b cnga3a gabra6a cngb3.1 slc1a2b atp1a3b slc25a39 atp2b1b slc25a25a slco1c1 atp2b3b grin1a gria3a si:rp71-39b20.4 slc25a33 slc24a2 aqp9b abca4a sv2ba abcg1 cacnb3b ttyh1 si:dkey-190l8.2
0.198885	21	638	1.51065	GO:0060429 epithelium development	http://amigo.geneontology.org/amigo/term/GO:0060429	dag1 maff whrnb stat3 dkk1a zic2a gadd45ba atp1b2b zeb2a etv5a slc9a3r1a slc2a1a atp1a1a.1 sparc pcdh19 irx4a mdka nin gcga pcdh15a inpp5ka

## Sheet: Cluster_C_GOBP
Enrichment FDR	nGenes	Pathway Genes	Fold Enrichment	Pathway	URL	Genes
0.00192839	55	3937	1.90606	GO:0048856 anatomical structure development	http://amigo.geneontology.org/amigo/term/GO:0048856	anos1b actn1 meis1b eya1 ntng1a rock2a si:ch211-241e1.3 acsl3a irx5a fgf18b cdc42ep2 her9 serpine1 tnnt3b cdh5 lzts1 gdpd5b cald1b si:dkey-6b12.5 cntn4 zfpm2b irx3a zfhx3 adam8a foxp2 foxp1b hbegfb prickle2b si:dkey-235d18.5 irf5 fras1 enc3 myo5b nell2b prkceb dkk3b tns2a foxo1a lama1 si:dkey-22o22.2 ets2 nfkbiaa cnr1 pfn1 elovl1a ush1ga llgl1 nova1 socs1a cadm4 rasd3 rspo2 igfbp3 plaat1 grxcr1a
0.00207294	56	4141	1.8451	GO:0032502 developmental process	http://amigo.geneontology.org/amigo/term/GO:0032502	anos1b actn1 meis1b eya1 ntng1a rock2a si:ch211-241e1.3 acsl3a irx5a fgf18b cdc42ep2 her9 serpine1 wwc3 tnnt3b cdh5 lzts1 gdpd5b cald1b si:dkey-6b12.5 cntn4 zfpm2b irx3a zfhx3 ets2 adam8a foxp2 foxp1b hbegfb prickle2b si:dkey-235d18.5 irf5 fras1 enc3 myo5b nell2b prkceb dkk3b tns2a foxo1a lama1 si:dkey-22o22.2 nfkbiaa cnr1 pfn1 elovl1a ush1ga llgl1 nova1 socs1a cadm4 rasd3 rspo2 igfbp3 plaat1 grx…
0.00642352	16	614	3.55541	GO:0050793 regulation of developmental process	http://amigo.geneontology.org/amigo/term/GO:0050793	cdc42ep2 her9 serpine1 wwc3 lzts1 gdpd5b si:dkey-6b12.5 zfhx3 meis1b si:ch211-241e1.3 zfpm2b lama1 nfkbiaa irx5a cdh5 rock2a
0.0147417	14	549	3.47932	GO:0009887 animal organ morphogenesis	http://amigo.geneontology.org/amigo/term/GO:0009887	meis1b ntng1a si:ch211-241e1.3 fgf18b eya1 ush1ga rock2a socs1a cadm4 fras1 myo5b cald1b igfbp3 grxcr1a
0.0147417	51	4036	1.72408	GO:0032501 multicellular organismal process	http://amigo.geneontology.org/amigo/term/GO:0032501	chrna5 anos1b meis1b rock2a si:ch211-241e1.3 acsl3a irx5a penkb serpinb1 her9 serpine1 wwc3 tnnt3b cdh5 lzts1 gdpd5b cald1b cntn4 zfpm2b irx3a zfhx3 ush1ga foxp2 foxp1b eya1 si:dkey-235d18.5 p2rx4b enc3 myo5b adra2c dkk3b htr7c foxo1a lama1 si:dkey-22o22.2 grxcr1a nfkbiaa cnr1 kcnk1a fras1 pfn1 llgl1 nova1 hbegfb prickle2b socs1a cadm4 prkceb rspo2 igfbp3 plaat1
0.0147417	32	2092	2.08702	GO:0048513 animal organ development	http://amigo.geneontology.org/amigo/term/GO:0048513	meis1b ntng1a si:ch211-241e1.3 fgf18b cntn4 zfpm2b zfhx3 eya1 rock2a prickle2b si:dkey-235d18.5 nell2b prkceb tns2a nfkbiaa cnr1 irx5a elovl1a ush1ga anos1b llgl1 socs1a cadm4 fras1 enc3 myo5b cdh5 cald1b igfbp3 plaat1 irx3a grxcr1a
0.0158233	38	2712	1.91175	GO:0048731 system development	http://amigo.geneontology.org/amigo/term/GO:0048731	anos1b meis1b si:ch211-241e1.3 acsl3a irx5a her9 serpine1 cdh5 lzts1 gdpd5b cald1b cntn4 zfpm2b irx3a zfhx3 foxp2 foxp1b si:dkey-235d18.5 enc3 myo5b foxo1a si:dkey-22o22.2 nfkbiaa cnr1 eya1 ush1ga llgl1 rock2a nova1 prickle2b socs1a cadm4 fras1 prkceb rspo2 igfbp3 plaat1 grxcr1a
0.0190079	41	3063	1.82631	GO:0007275 multicellular organism development	http://amigo.geneontology.org/amigo/term/GO:0007275	anos1b meis1b rock2a si:ch211-241e1.3 acsl3a irx5a her9 serpine1 cdh5 lzts1 gdpd5b cald1b cntn4 zfpm2b irx3a zfhx3 foxp2 foxp1b eya1 si:dkey-235d18.5 enc3 myo5b dkk3b foxo1a lama1 si:dkey-22o22.2 nfkbiaa cnr1 pfn1 ush1ga llgl1 nova1 prickle2b socs1a cadm4 fras1 prkceb rspo2 igfbp3 plaat1 grxcr1a
0.0228655	29	1898	2.08468	GO:0030154 cell differentiation	http://amigo.geneontology.org/amigo/term/GO:0030154	anos1b actn1 eya1 ntng1a si:ch211-241e1.3 acsl3a irx5a fgf18b her9 tnnt3b lzts1 gdpd5b cntn4 zfpm2b irx3a zfhx3 ets2 si:dkey-235d18.5 nfkbiaa rock2a ush1ga cnr1 meis1b nova1 myo5b prkceb cald1b plaat1 grxcr1a
0.0229028	29	1910	2.07159	GO:0048869 cellular developmental process	http://amigo.geneontology.org/amigo/term/GO:0048869	anos1b actn1 eya1 ntng1a si:ch211-241e1.3 acsl3a irx5a fgf18b her9 tnnt3b lzts1 gdpd5b cntn4 zfpm2b irx3a zfhx3 ets2 si:dkey-235d18.5 nfkbiaa rock2a ush1ga cnr1 meis1b nova1 myo5b prkceb cald1b plaat1 grxcr1a
0.0271005	27	1748	2.10747	GO:0009653 anatomical structure morphogenesis	http://amigo.geneontology.org/amigo/term/GO:0009653	meis1b ntng1a rock2a si:ch211-241e1.3 fgf18b cdc42ep2 serpine1 tnnt3b cdh5 lzts1 cald1b si:dkey-6b12.5 cntn4 eya1 zfpm2b pfn1 ush1ga cnr1 nova1 socs1a cadm4 fras1 myo5b gdpd5b igfbp3 irx3a grxcr1a
0.0469529	10	366	3.72784	GO:0007264 small GTPase mediated signal transduction	http://amigo.geneontology.org/amigo/term/GO:0007264	rras rock2a cadm4 cdc42ep2 cyth3a ctnnal1 cdc42se1 rasa4 rasgef1ba si:dkey-6b12.5
0.0581915	4	51	10.7011	GO:0042472 inner ear morphogenesis	http://amigo.geneontology.org/amigo/term/GO:0042472	ush1ga eya1 igfbp3 grxcr1a
0.0582043	4	52	10.4953	GO:0042471 ear morphogenesis	http://amigo.geneontology.org/amigo/term/GO:0042471	eya1 ush1ga igfbp3 grxcr1a
0.0662909	8	260	4.19812	GO:0007265 Ras protein signal transduction	http://amigo.geneontology.org/amigo/term/GO:0007265	rras rock2a cadm4 cdc42ep2 cyth3a ctnnal1 cdc42se1 rasa4
0.0910427	2	7	38.9825	GO:0002093 auditory receptor cell morphogenesis	http://amigo.geneontology.org/amigo/term/GO:0002093	ush1ga grxcr1a
0.0910427	2	7	38.9825	GO:0032878 regulation of establishment or maintenance of cell polarity	http://amigo.geneontology.org/amigo/term/GO:0032878	llgl1 cdh5
0.0974422	2	8	34.1097	GO:0003159 morphogenesis of an endothelium	http://amigo.geneontology.org/amigo/term/GO:0003159	meis1b cdh5
0.0974422	18	1114	2.20458	GO:0009888 tissue development	http://amigo.geneontology.org/amigo/term/GO:0009888	ntng1a si:ch211-241e1.3 rock2a irx5a pfn1 ush1ga anos1b llgl1 meis1b eya1 fras1 myo5b prkceb cdh5 cald1b igfbp3 plaat1 grxcr1a
0.0974422	2	8	34.1097	GO:0061154 endothelial tube morphogenesis	http://amigo.geneontology.org/amigo/term/GO:0061154	meis1b cdh5
0.0974422	2	8	34.1097	GO:0072554 blood vessel lumenization	http://amigo.geneontology.org/amigo/term/GO:0072554	meis1b cdh5
0.0974422	2	8	34.1097	GO:0090385 phagosome-lysosome fusion	http://amigo.geneontology.org/amigo/term/GO:0090385	rab34b rab34a
0.105668	14	769	2.48393	GO:0030182 neuron differentiation	http://amigo.geneontology.org/amigo/term/GO:0030182	anos1b si:ch211-241e1.3 acsl3a irx5a lzts1 gdpd5b cntn4 irx3a zfhx3 ush1ga cnr1 nova1 myo5b grxcr1a
0.115764	11	571	2.62842	GO:0000902 cell morphogenesis	http://amigo.geneontology.org/amigo/term/GO:0000902	ntng1a si:ch211-241e1.3 cdc42ep2 cdh5 lzts1 si:dkey-6b12.5 cntn4 ush1ga cnr1 nova1 grxcr1a
0.115764	2	12	22.7398	GO:0001845 phagolysosome assembly	http://amigo.geneontology.org/amigo/term/GO:0001845	rab34b rab34a
0.115764	5	135	5.05329	GO:0003012 muscle system process	http://amigo.geneontology.org/amigo/term/GO:0003012	tnnt3b rock2a adra2c cald1b htr7c
0.115764	5	133	5.12928	GO:0006936 muscle contraction	http://amigo.geneontology.org/amigo/term/GO:0006936	tnnt3b rock2a adra2c cald1b htr7c
0.115764	3	38	10.7715	GO:0006939 smooth muscle contraction	http://amigo.geneontology.org/amigo/term/GO:0006939	rock2a adra2c htr7c
0.115764	13	743	2.38722	GO:0007155 cell adhesion	http://amigo.geneontology.org/amigo/term/GO:0007155	adam8a ntng1a cdh5 si:ch211-149e23.4 cntn4 si:dkey-22o22.2 ctnnal1 si:ch211-241e1.3 epha4a cdh16 pcdh11 zgc:112964 lama1
0.115764	10	488	2.79588	GO:0007423 sensory organ development	http://amigo.geneontology.org/amigo/term/GO:0007423	meis1b eya1 ush1ga anos1b llgl1 prickle2b socs1a igfbp3 plaat1 grxcr1a
0.115764	14	786	2.43021	GO:0009790 embryo development	http://amigo.geneontology.org/amigo/term/GO:0009790	meis1b rock2a eya1 si:ch211-241e1.3 lama1 irx5a pfn1 ush1ga socs1a fras1 cald1b igfbp3 irx3a grxcr1a
0.115764	12	657	2.49203	GO:0016477 cell migration	http://amigo.geneontology.org/amigo/term/GO:0016477	adam8a ntng1a fgf18b wwc3 si:dkey-6b12.5 si:ch211-241e1.3 lama1 anos1b meis1b rock2a socs1a cald1b
0.115764	15	893	2.29181	GO:0022008 neurogenesis	http://amigo.geneontology.org/amigo/term/GO:0022008	anos1b si:ch211-241e1.3 acsl3a irx5a her9 lzts1 gdpd5b cntn4 irx3a zfhx3 ush1ga cnr1 nova1 myo5b grxcr1a
0.115764	6	195	4.19812	GO:0030334 regulation of cell migration	http://amigo.geneontology.org/amigo/term/GO:0030334	adam8a fgf18b si:ch211-241e1.3 lama1 anos1b socs1a
0.115764	2	11	24.8071	GO:0035335 peptidyl-tyrosine dephosphorylation	http://amigo.geneontology.org/amigo/term/GO:0035335	tns2a eya1
0.115764	2	11	24.8071	GO:0045995 regulation of embryonic development	http://amigo.geneontology.org/amigo/term/GO:0045995	si:ch211-241e1.3 lama1
0.115764	7	244	3.91423	GO:0048562 embryonic organ morphogenesis	http://amigo.geneontology.org/amigo/term/GO:0048562	eya1 ush1ga meis1b fras1 cald1b igfbp3 grxcr1a
0.115764	10	475	2.8724	GO:0048598 embryonic morphogenesis	http://amigo.geneontology.org/amigo/term/GO:0048598	rock2a eya1 pfn1 ush1ga meis1b fras1 cald1b igfbp3 irx3a grxcr1a
0.115764	14	791	2.41485	GO:0048699 generation of neurons	http://amigo.geneontology.org/amigo/term/GO:0048699	anos1b si:ch211-241e1.3 acsl3a irx5a lzts1 gdpd5b cntn4 irx3a zfhx3 ush1ga cnr1 nova1 myo5b grxcr1a
0.115764	5	129	5.28833	GO:0051241 negative regulation of multicellular organismal process	http://amigo.geneontology.org/amigo/term/GO:0051241	serpinb1 serpine1 wwc3 her9 cdh5
0.115764	2	12	22.7398	GO:0060117 auditory receptor cell development	http://amigo.geneontology.org/amigo/term/GO:0060117	ush1ga grxcr1a
0.115764	5	129	5.28833	GO:0060562 epithelial tube morphogenesis	http://amigo.geneontology.org/amigo/term/GO:0060562	meis1b eya1 cdh5 cald1b igfbp3
0.115764	6	196	4.1767	GO:0090596 sensory organ morphogenesis	http://amigo.geneontology.org/amigo/term/GO:0090596	eya1 ush1ga meis1b socs1a igfbp3 grxcr1a
0.117877	5	139	4.90787	GO:0051093 negative regulation of developmental process	http://amigo.geneontology.org/amigo/term/GO:0051093	serpine1 wwc3 nfkbiaa her9 cdh5
0.124098	2	13	20.9906	GO:0090382 phagosome maturation	http://amigo.geneontology.org/amigo/term/GO:0090382	rab34b rab34a
0.125171	7	272	3.5113	GO:0022603 regulation of anatomical structure morphogenesis	http://amigo.geneontology.org/amigo/term/GO:0022603	cdc42ep2 serpine1 lzts1 si:dkey-6b12.5 meis1b rock2a cdh5
0.127904	5	144	4.73746	GO:0003007 heart morphogenesis	http://amigo.geneontology.org/amigo/term/GO:0003007	meis1b rock2a cadm4 myo5b cald1b
0.127904	6	207	3.95475	GO:2000145 regulation of cell motility	http://amigo.geneontology.org/amigo/term/GO:2000145	adam8a fgf18b si:ch211-241e1.3 lama1 anos1b socs1a
0.129676	18	1236	1.98697	GO:0010646 regulation of cell communication	http://amigo.geneontology.org/amigo/term/GO:0010646	llgl1 eya1 prl2 hbegfb cadm4 il11b wwc3 dok6 dkk3b lzts1 grm8b igfbp3 socs1a cyth3a cdc42se1 rasa4 rgs12b rspo2
0.129676	2	14	19.4913	GO:0050777 negative regulation of immune response	http://amigo.geneontology.org/amigo/term/GO:0050777	socs1a si:ch211-9d9.1
0.130758	14	888	2.15106	GO:0003008 system process	http://amigo.geneontology.org/amigo/term/GO:0003008	chrna5 penkb tnnt3b ush1ga rock2a p2rx4b adra2c cald1b htr7c grxcr1a kcnk1a hbegfb myo5b prkceb
0.130758	16	1073	2.0345	GO:0006928 movement of cell or subcellular component	http://amigo.geneontology.org/amigo/term/GO:0006928	adam8a ntng1a si:ch211-241e1.3 fgf18b hydin wwc3 myo5b si:dkey-6b12.5 cntn4 lama1 anos1b meis1b rock2a nova1 socs1a cald1b
0.130758	4	99	5.51268	GO:0007163 establishment or maintenance of cell polarity	http://amigo.geneontology.org/amigo/term/GO:0007163	llgl1 cdh5 si:dkey-6b12.5 rras
0.130758	8	370	2.95003	GO:0007507 heart development	http://amigo.geneontology.org/amigo/term/GO:0007507	zfpm2b meis1b rock2a cadm4 enc3 myo5b cdh5 cald1b
0.130758	18	1246	1.97103	GO:0023051 regulation of signaling	http://amigo.geneontology.org/amigo/term/GO:0023051	llgl1 eya1 prl2 hbegfb cadm4 il11b wwc3 dok6 dkk3b lzts1 grm8b igfbp3 socs1a cyth3a cdc42se1 rasa4 rgs12b rspo2
0.130758	3	49	8.3534	GO:0030865 cortical cytoskeleton organization	http://amigo.geneontology.org/amigo/term/GO:0030865	llgl1 rock2a si:dkey-6b12.5
0.130758	6	217	3.7725	GO:0040012 regulation of locomotion	http://amigo.geneontology.org/amigo/term/GO:0040012	adam8a fgf18b si:ch211-241e1.3 lama1 anos1b socs1a
0.130758	2	16	17.0549	GO:0042491 inner ear auditory receptor cell differentiation	http://amigo.geneontology.org/amigo/term/GO:0042491	ush1ga grxcr1a
0.130758	2	16	17.0549	GO:0046425 regulation of receptor signaling pathway via JAK-STAT	http://amigo.geneontology.org/amigo/term/GO:0046425	prl2 socs1a
0.130758	8	369	2.95803	GO:0048568 embryonic organ development	http://amigo.geneontology.org/amigo/term/GO:0048568	eya1 ush1ga meis1b socs1a fras1 cald1b igfbp3 grxcr1a
0.130758	12	705	2.32236	GO:0048870 cell motility	http://amigo.geneontology.org/amigo/term/GO:0048870	adam8a ntng1a fgf18b wwc3 si:dkey-6b12.5 si:ch211-241e1.3 lama1 anos1b meis1b rock2a socs1a cald1b
0.130758	11	597	2.51395	GO:0051239 regulation of multicellular organismal process	http://amigo.geneontology.org/amigo/term/GO:0051239	serpinb1 her9 serpine1 wwc3 meis1b si:ch211-241e1.3 tnnt3b adra2c lama1 irx5a cdh5
0.130758	6	213	3.84335	GO:0051270 regulation of cellular component movement	http://amigo.geneontology.org/amigo/term/GO:0051270	adam8a fgf18b si:ch211-241e1.3 lama1 anos1b socs1a
0.130758	12	705	2.32236	GO:0051674 localization of cell	http://amigo.geneontology.org/amigo/term/GO:0051674	adam8a ntng1a fgf18b wwc3 si:dkey-6b12.5 si:ch211-241e1.3 lama1 anos1b meis1b rock2a socs1a cald1b
0.130758	2	15	18.1919	GO:0071600 otic vesicle morphogenesis	http://amigo.geneontology.org/amigo/term/GO:0071600	eya1 igfbp3
0.130758	2	16	17.0549	GO:1904892 regulation of receptor signaling pathway via STAT	http://amigo.geneontology.org/amigo/term/GO:1904892	prl2 socs1a
0.130758	7	291	3.28204	GO:2000026 regulation of multicellular organismal development	http://amigo.geneontology.org/amigo/term/GO:2000026	her9 serpine1 meis1b si:ch211-241e1.3 lama1 irx5a cdh5
0.136728	16	1089	2.00461	GO:0009966 regulation of signal transduction	http://amigo.geneontology.org/amigo/term/GO:0009966	llgl1 eya1 prl2 hbegfb cadm4 il11b wwc3 dok6 dkk3b igfbp3 socs1a cyth3a cdc42se1 rasa4 rgs12b rspo2
0.136728	5	160	4.26372	GO:0018108 peptidyl-tyrosine phosphorylation	http://amigo.geneontology.org/amigo/term/GO:0018108	hbegfb cadm4 epha4a ddr2l socs1a
0.136728	14	900	2.12238	GO:0040011 locomotion	http://amigo.geneontology.org/amigo/term/GO:0040011	adam8a ntng1a si:ch211-241e1.3 fgf18b wwc3 si:dkey-6b12.5 cntn4 lama1 anos1b meis1b rock2a nova1 socs1a cald1b
0.136728	8	376	2.90296	GO:0048729 tissue morphogenesis	http://amigo.geneontology.org/amigo/term/GO:0048729	rock2a pfn1 meis1b eya1 myo5b cdh5 cald1b igfbp3
0.140331	5	163	4.18524	GO:0018212 peptidyl-tyrosine modification	http://amigo.geneontology.org/amigo/term/GO:0018212	hbegfb cadm4 epha4a ddr2l socs1a
0.141562	3	54	7.57994	GO:0050730 regulation of peptidyl-tyrosine phosphorylation	http://amigo.geneontology.org/amigo/term/GO:0050730	hbegfb cadm4 socs1a
0.142488	20	1501	1.81797	GO:0048583 regulation of response to stimulus	http://amigo.geneontology.org/amigo/term/GO:0048583	llgl1 eya1 prl2 hbegfb cadm4 serpine1 il11b wwc3 dok6 dkk3b si:ch1073-110a20.1 igfbp3 socs1a cyth3a cdc42se1 rasa4 rgs12b rspo2 si:ch211-9d9.1 ddr2l
0.144254	7	307	3.11099	GO:0002009 morphogenesis of an epithelium	http://amigo.geneontology.org/amigo/term/GO:0002009	pfn1 meis1b eya1 rock2a cdh5 cald1b igfbp3
0.144254	11	638	2.3524	GO:0060429 epithelium development	http://amigo.geneontology.org/amigo/term/GO:0060429	pfn1 ush1ga meis1b eya1 rock2a prkceb cdh5 cald1b igfbp3 plaat1 grxcr1a
0.148856	8	391	2.79159	GO:0007268 chemical synaptic transmission	http://amigo.geneontology.org/amigo/term/GO:0007268	cacnb3a chrna5 htr2cl1 penkb lzts1 grm8b htr7c p2rx4b
0.148856	13	832	2.13186	GO:0030030 cell projection organization	http://amigo.geneontology.org/amigo/term/GO:0030030	si:ch211-241e1.3 cdc42ep2 ehd4 hydin lzts1 cntn4 rabep2 dnaaf2 llgl1 cnr1 nova1 prickle2b myo5b
0.148856	12	733	2.23365	GO:0032879 regulation of localization	http://amigo.geneontology.org/amigo/term/GO:0032879	adam8a cacnb3a syt9a llgl1 htr2cl1 fgf18b kcnj19a cacna2d1a si:ch211-241e1.3 lama1 anos1b socs1a
0.148856	4	110	4.96142	GO:0043583 ear development	http://amigo.geneontology.org/amigo/term/GO:0043583	eya1 ush1ga igfbp3 grxcr1a
0.148856	4	109	5.00693	GO:0048839 inner ear development	http://amigo.geneontology.org/amigo/term/GO:0048839	ush1ga eya1 igfbp3 grxcr1a
0.148856	2	19	14.362	GO:0060119 inner ear receptor cell development	http://amigo.geneontology.org/amigo/term/GO:0060119	ush1ga grxcr1a
0.148856	8	391	2.79159	GO:0098916 anterograde trans-synaptic signaling	http://amigo.geneontology.org/amigo/term/GO:0098916	cacnb3a chrna5 htr2cl1 penkb lzts1 grm8b htr7c p2rx4b
0.148856	8	393	2.77738	GO:0099537 trans-synaptic signaling	http://amigo.geneontology.org/amigo/term/GO:0099537	cacnb3a chrna5 htr2cl1 penkb lzts1 grm8b htr7c p2rx4b
0.154733	2	20	13.6439	GO:0007631 feeding behavior	http://amigo.geneontology.org/amigo/term/GO:0007631	htr2cl1 cnr1
0.156259	16	1131	1.93017	GO:0048468 cell development	http://amigo.geneontology.org/amigo/term/GO:0048468	actn1 ntng1a si:ch211-241e1.3 irx5a her9 tnnt3b lzts1 cntn4 irx3a ush1ga cnr1 meis1b nova1 myo5b prkceb grxcr1a
0.160745	2	21	12.9942	GO:0003206 cardiac chamber morphogenesis	http://amigo.geneontology.org/amigo/term/GO:0003206	cadm4 myo5b
0.160745	10	574	2.37698	GO:0030036 actin cytoskeleton organization	http://amigo.geneontology.org/amigo/term/GO:0030036	actn1 llgl1 rock2a cdc42ep2 myo5b tnnt3b frmd5 cald1b pfn1 si:dkey-6b12.5
0.160745	2	21	12.9942	GO:0030866 cortical actin cytoskeleton organization	http://amigo.geneontology.org/amigo/term/GO:0030866	llgl1 rock2a
0.160745	8	402	2.7152	GO:0099536 synaptic signaling	http://amigo.geneontology.org/amigo/term/GO:0099536	cacnb3a chrna5 htr2cl1 penkb lzts1 grm8b htr7c p2rx4b
0.164975	12	764	2.14302	GO:0007267 cell-cell signaling	http://amigo.geneontology.org/amigo/term/GO:0007267	cacnb3a chrna5 syt9a htr2cl1 penkb dkk3b lzts1 grm8b htr7c p2rx4b rspo2 rock2a
0.164975	18	1351	1.81784	GO:0007399 nervous system development	http://amigo.geneontology.org/amigo/term/GO:0007399	anos1b meis1b si:ch211-241e1.3 acsl3a irx5a her9 lzts1 gdpd5b cntn4 irx3a zfhx3 enc3 eya1 ush1ga cnr1 nova1 myo5b grxcr1a
0.164975	4	117	4.66458	GO:0008284 positive regulation of cell population proliferation	http://amigo.geneontology.org/amigo/term/GO:0008284	meis1b hbegfb fgf18b il11b
0.164975	2	22	12.4035	GO:0035336 long-chain fatty-acyl-CoA metabolic process	http://amigo.geneontology.org/amigo/term/GO:0035336	acsl3a elovl1a
0.164975	3	63	6.49709	GO:0045765 regulation of angiogenesis	http://amigo.geneontology.org/amigo/term/GO:0045765	serpine1 meis1b cdh5
0.164975	2	22	12.4035	GO:0071711 basement membrane organization	http://amigo.geneontology.org/amigo/term/GO:0071711	ntng1a fras1
0.174705	2	23	11.8643	GO:0007040 lysosome organization	http://amigo.geneontology.org/amigo/term/GO:0007040	rab34b rab34a
0.174705	4	121	4.51038	GO:0007266 Rho protein signal transduction	http://amigo.geneontology.org/amigo/term/GO:0007266	rock2a cdc42ep2 ctnnal1 cdc42se1
0.174705	2	23	11.8643	GO:0080171 lytic vacuole organization	http://amigo.geneontology.org/amigo/term/GO:0080171	rab34b rab34a
0.175202	2	24	11.3699	GO:0002687 positive regulation of leukocyte migration	http://amigo.geneontology.org/amigo/term/GO:0002687	adam8a socs1a
0.175202	2	24	11.3699	GO:0016525 negative regulation of angiogenesis	http://amigo.geneontology.org/amigo/term/GO:0016525	serpine1 cdh5
0.175202	10	593	2.30082	GO:0030029 actin filament-based process	http://amigo.geneontology.org/amigo/term/GO:0030029	actn1 llgl1 rock2a cdc42ep2 myo5b tnnt3b frmd5 cald1b pfn1 si:dkey-6b12.5
0.175202	5	190	3.5905	GO:0030855 epithelial cell differentiation	http://amigo.geneontology.org/amigo/term/GO:0030855	ush1ga meis1b prkceb plaat1 grxcr1a
0.175202	2	24	11.3699	GO:0035337 fatty-acyl-CoA metabolic process	http://amigo.geneontology.org/amigo/term/GO:0035337	acsl3a elovl1a
0.175202	2	24	11.3699	GO:0060113 inner ear receptor cell differentiation	http://amigo.geneontology.org/amigo/term/GO:0060113	ush1ga grxcr1a
0.175202	2	24	11.3699	GO:1901343 negative regulation of vasculature development	http://amigo.geneontology.org/amigo/term/GO:1901343	serpine1 cdh5
0.175202	2	24	11.3699	GO:2000181 negative regulation of blood vessel morphogenesis	http://amigo.geneontology.org/amigo/term/GO:2000181	serpine1 cdh5
0.177229	8	425	2.56826	GO:0098609 cell-cell adhesion	http://amigo.geneontology.org/amigo/term/GO:0098609	adam8a cdh5 si:ch211-149e23.4 cntn4 si:dkey-22o22.2 ntng1a cdh16 pcdh11
0.177789	3	68	6.01936	GO:1901342 regulation of vasculature development	http://amigo.geneontology.org/amigo/term/GO:1901342	serpine1 meis1b cdh5
0.184315	2	25	10.9151	GO:0071599 otic vesicle development	http://amigo.geneontology.org/amigo/term/GO:0071599	eya1 igfbp3
0.18645	5	195	3.49843	GO:0007156 homophilic cell adhesion via plasma membrane adhesion molecules	http://amigo.geneontology.org/amigo/term/GO:0007156	si:ch211-149e23.4 cdh5 cdh16 pcdh11 si:dkey-22o22.2
0.18645	4	128	4.26372	GO:0030155 regulation of cell adhesion	http://amigo.geneontology.org/amigo/term/GO:0030155	adam8a si:ch211-241e1.3 lama1 cdh5

## Sheet: Cluster_D_GOBP
Enrichment FDR	nGenes	Pathway Genes	Fold Enrichment	Pathway	URL	Genes
1.6036e-15	43	391	5.09379	GO:0007268 chemical synaptic transmission	http://amigo.geneontology.org/amigo/term/GO:0007268	chrna5 lrrc4cb unc13ba chrnb5b syt2a grm1a drd4a grm4 calb2a rab3ab syn2a dtnbp1b chrna6 glra4b htr4 gabra1 grik1a grin2ab cacng7b cacng8b gabra5 cacng3b grm8b grm8a nlgn4xb slc12a5b gabrb2a htr7c grm1b cacnb2a gabrb4 chrna3 nlgn3a sncb chrnb5a otofa drd1b sv2bb ppp1r9bb nsmfb syt12 nptx2a syt7b
1.6036e-15	43	391	5.09379	GO:0098916 anterograde trans-synaptic signaling	http://amigo.geneontology.org/amigo/term/GO:0098916	chrna5 lrrc4cb unc13ba chrnb5b syt2a grm1a drd4a grm4 calb2a rab3ab syn2a dtnbp1b chrna6 glra4b htr4 gabra1 grik1a grin2ab cacng7b cacng8b gabra5 cacng3b grm8b grm8a nlgn4xb slc12a5b gabrb2a htr7c grm1b cacnb2a gabrb4 chrna3 nlgn3a sncb chrnb5a otofa drd1b sv2bb ppp1r9bb nsmfb syt12 nptx2a syt7b
1.6036e-15	44	402	5.06963	GO:0099536 synaptic signaling	http://amigo.geneontology.org/amigo/term/GO:0099536	chrna5 lrrc4cb unc13ba chrnb5b syt2a grm1a drd4a grm4 calb2a rab3ab syn2a dtnbp1b chrna6 glra4b htr4 gabra1 grik1a grin2ab cacng7b cacng8b gabra5 cacng3b grm8b grm8a nlgn4xb slc12a5b gabrb2a htr7c grm1b cacnb2a gabrb4 chrna3 drp2 nlgn3a sncb chrnb5a otofa drd1b sv2bb ppp1r9bb nsmfb syt12 nptx2a syt7b
1.6036e-15	43	393	5.06787	GO:0099537 trans-synaptic signaling	http://amigo.geneontology.org/amigo/term/GO:0099537	chrna5 lrrc4cb unc13ba chrnb5b syt2a grm1a drd4a grm4 calb2a rab3ab syn2a dtnbp1b chrna6 glra4b htr4 gabra1 grik1a grin2ab cacng7b cacng8b gabra5 cacng3b grm8b grm8a nlgn4xb slc12a5b gabrb2a htr7c grm1b cacnb2a gabrb4 chrna3 nlgn3a sncb chrnb5a otofa drd1b sv2bb ppp1r9bb nsmfb syt12 nptx2a syt7b
5.86713e-14	77	1249	2.85547	GO:0006811 ion transport	http://amigo.geneontology.org/amigo/term/GO:0006811	kcna2a chrna5 scn8aa kcnk2b cnih3 slc24a4a kcna1b kcnip3b slc1a1 slmapb chrnb5b syt2a zgc:101583 fgf12a slc34a1a drd4a trpm3 slc16a4 slc8a1b kcnc1a slc8a4a chrna6 kcnc2 ano3 glra4b kcnb1 zgc:162160 slc4a10b kcnab2b hecw2a slc24a4b gabra1 kcnh5b kcnq5b cacng7b cacng8b gabra5 kcnd1 kcnip2 cacng3b ano11 syt7b slc12a5b gabrb2a cacna1g smdt1a kcnc3b scn4ba cacnb2a gabrb4 chrna3 syt12 chrnb5a cacng5a a…
1.13838e-13	80	1351	2.74274	GO:0007399 nervous system development	http://amigo.geneontology.org/amigo/term/GO:0007399	cntn2 tbx3a slit2 tbr1b ect2 rbfox3a pbx3b brinp2 efna3a cdkl5 sox6 lrrc4cb daam2 slit3 ldb2b irx4a irx4b ephb2a stmn3 efnb3b sema3ga rab3ab slit1a prdm8b dtnbp1b nrsn1l emb ppp1r9a bcl11aa tafa1a hecw2a nrn1la ppp1r9bb efnb2b neo1b snphb nlgn4xb tiam1a plppr4b nyap2a efna2b btbd3b si:ch211-149b19.2 efna5a meis2a neo1a nlgn3a lgi2a sulf2b olfm1a six6a sulf1 neurod6a nrn1b si:ch73-233f7.1 nrn1a cn…
4.32191e-13	63	931	3.1343	GO:0034220 ion transmembrane transport	http://amigo.geneontology.org/amigo/term/GO:0034220	kcna2a chrna5 scn8aa kcnk2b cnih3 slc24a4a kcna1b kcnip3b slc1a1 slmapb chrnb5b fgf12a drd4a trpm3 slc8a1b kcnc1a slc8a4a chrna6 kcnc2 ano3 glra4b kcnb1 zgc:162160 kcnab2b hecw2a slc24a4b gabra1 kcnh5b kcnq5b cacng7b cacng8b gabra5 kcnd1 kcnip2 cacng3b ano11 slc12a5b gabrb2a smdt1a kcnc3b scn4ba cacnb2a gabrb4 chrna3 chrnb5a gabrp gria1a ryr1b zgc:101583 slc34a1a gria3b atp2b3a chrnb3a slc4a10b c…
6.57215e-12	48	617	3.60334	GO:0030001 metal ion transport	http://amigo.geneontology.org/amigo/term/GO:0030001	kcna2a scn8aa kcnk2b slc24a4a kcna1b kcnip3b slmapb zgc:101583 fgf12a drd4a slc8a1b kcnc1a slc8a4a kcnc2 kcnb1 zgc:162160 kcnab2b hecw2a slc24a4b kcnh5b kcnq5b kcnd1 kcnip2 slc12a5b cacna1g smdt1a kcnc3b scn4ba cacnb2a cacng5a asic4b asic2 ryr1b asic4a slc34a1a kcng2 atp2b3a slc4a10b cacna1ha neto2b cacng7b cacng8b ryr3 kcnq2a cacnb3b cacng3b kcnab2a asic1b
6.96356e-12	54	764	3.27378	GO:0007267 cell-cell signaling	http://amigo.geneontology.org/amigo/term/GO:0007267	chrna5 wls sulf2b lrrc4cb unc13ba chrnb5b syt2a grm1a daam2 drd4a sulf1 grm4 calb2a rab3ab syn2a dtnbp1b chrna6 ppm1nb glra4b c2cd2l htr4 gabra1 grik1a grin2ab cacng7b cacng8b gabra5 cacng3b grm8b grm8a nlgn4xb syt7b slc12a5b gabrb2a htr7c grm1b cacnb2a gabrb4 chrna3 drp2 syt12 nlgn3a sncb chrnb5a wnt10a syt9b otofa tcf7l1a drd1b sv2bb ppp1r9bb nsmfb dkk3a nptx2a
1.26342e-11	157	4036	1.80176	GO:0032501 multicellular organismal process	http://amigo.geneontology.org/amigo/term/GO:0032501	cntn2 tbx3a chrna5 slit2 tbr1b scn8aa ect2 rbfox3a sox5 pbx3b sulf2b brinp2 efna3a cdkl5 sox6 suco lrrc4cb chrnb5b six6a daam2 tox slit3 ldb2b irx4a irx4b ephb2a sulf1 stmn3 efnb3b sema3ga rab3ab slit1a il15 prdm8b dtnbp1b chrna6 nrsn1l glra4b emb ppp1r9a bcl11aa tafa1a hecw2a tjp2a gabra1 nrn1la grin2ab cacng7b cacng8b gabra5 dusp6 ppp1r9bb efnb2b neo1b snphb cdh5 cacng3b rai1 nlgn4xb tiam1a plp…
1.26342e-11	49	657	3.45446	GO:0098660 inorganic ion transmembrane transport	http://amigo.geneontology.org/amigo/term/GO:0098660	kcna2a scn8aa kcnk2b slc24a4a kcna1b kcnip3b slmapb fgf12a drd4a slc8a1b kcnc1a slc8a4a kcnc2 ano3 glra4b kcnb1 zgc:162160 kcnab2b hecw2a slc24a4b gabra1 kcnh5b kcnq5b gabra5 kcnd1 kcnip2 ano11 slc12a5b gabrb2a smdt1a kcnc3b scn4ba cacnb2a gabrb4 ryr1b zgc:101583 slc34a1a atp2b3a slc4a10b cacna1ha neto2b cacng7b cacng8b ryr3 cacnb3b cacng3b ttyh1 kcnab2a cacna1g
3.25648e-11	55	825	3.08786	GO:0006812 cation transport	http://amigo.geneontology.org/amigo/term/GO:0006812	kcna2a scn8aa kcnk2b cnih3 slc24a4a kcna1b kcnip3b slmapb syt2a zgc:101583 fgf12a drd4a trpm3 slc8a1b kcnc1a slc8a4a kcnc2 kcnb1 zgc:162160 kcnab2b hecw2a slc24a4b kcnh5b kcnq5b cacng7b cacng8b kcnd1 kcnip2 cacng3b syt7b slc12a5b cacna1g smdt1a kcnc3b scn4ba cacnb2a syt12 cacng5a asic4b asic2 slc1a1 ryr1b asic4a slc34a1a kcng2 atp2b3a slc4a10b cacna1ha neto2b grin2ab ryr3 kcnq2a cacnb3b kcnab2a a…
3.47435e-10	29	273	4.92022	GO:0043269 regulation of ion transport	http://amigo.geneontology.org/amigo/term/GO:0043269	cnih3 kcnip3b slmapb syt2a fgf12a drd4a zgc:162160 kcnab2b hecw2a cacng7b cacng8b kcnip2 cacng3b syt7b scn4ba cacnb2a syt12 kcna2a scn8aa kcna1b kcnc1a kcnc2 kcnb1 neto2b kcnh5b kcnq5b kcnd1 cacna1g kcnc3b
5.28573e-10	20	126	7.35206	GO:0050804 modulation of chemical synaptic transmission	http://amigo.geneontology.org/amigo/term/GO:0050804	lrrc4cb grm1a drd4a grm4 calb2a dtnbp1b grik1a grin2ab cacng7b cacng8b cacng3b grm8b grm8a nlgn4xb grm1b nlgn3a ppp1r9bb nsmfb syt12 nptx2a
5.28573e-10	20	126	7.35206	GO:0099177 regulation of trans-synaptic signaling	http://amigo.geneontology.org/amigo/term/GO:0099177	lrrc4cb grm1a drd4a grm4 calb2a dtnbp1b grik1a grin2ab cacng7b cacng8b cacng3b grm8b grm8a nlgn4xb grm1b nlgn3a ppp1r9bb nsmfb syt12 nptx2a
8.34104e-10	45	643	3.24154	GO:0098655 cation transmembrane transport	http://amigo.geneontology.org/amigo/term/GO:0098655	kcna2a scn8aa kcnk2b cnih3 slc24a4a kcna1b kcnip3b slmapb fgf12a drd4a trpm3 slc8a1b kcnc1a slc8a4a kcnc2 kcnb1 zgc:162160 kcnab2b hecw2a slc24a4b kcnh5b kcnq5b cacng7b cacng8b kcnd1 kcnip2 cacng3b slc12a5b smdt1a kcnc3b scn4ba cacnb2a slc1a1 ryr1b zgc:101583 slc34a1a atp2b3a slc4a10b cacna1ha neto2b grin2ab ryr3 cacnb3b kcnab2a cacna1g
9.59752e-10	113	2712	1.92992	GO:0048731 system development	http://amigo.geneontology.org/amigo/term/GO:0048731	cntn2 tbx3a slit2 tbr1b ect2 rbfox3a sox5 pbx3b sulf2b brinp2 efna3a cdkl5 sox6 lrrc4cb six6a daam2 tox slit3 ldb2b irx4a irx4b ephb2a sulf1 stmn3 efnb3b sema3ga rab3ab slit1a prdm8b dtnbp1b nrsn1l emb ppp1r9a bcl11aa tafa1a hecw2a nrn1la dusp6 ppp1r9bb efnb2b neo1b snphb cdh5 nlgn4xb tiam1a plppr4b nyap2a efna2b ppp1r16b btbd3b si:ch211-149b19.2 efna5a meis2a sgcd neo1a nlgn3a lgi2a kif21b fgf1a…
1.03766e-09	26	232	5.19081	GO:0034765 regulation of ion transmembrane transport	http://amigo.geneontology.org/amigo/term/GO:0034765	cnih3 kcnip3b slmapb fgf12a drd4a zgc:162160 kcnab2b hecw2a cacng7b cacng8b kcnip2 cacng3b scn4ba cacnb2a kcna2a scn8aa kcna1b kcnc1a kcnc2 kcnb1 neto2b kcnh5b kcnq5b kcnd1 cacna1g kcnc3b
1.83587e-09	26	239	5.03878	GO:0034762 regulation of transmembrane transport	http://amigo.geneontology.org/amigo/term/GO:0034762	cnih3 kcnip3b slmapb fgf12a drd4a zgc:162160 kcnab2b hecw2a cacng7b cacng8b kcnip2 cacng3b scn4ba cacnb2a kcna2a scn8aa kcna1b kcnc1a kcnc2 kcnb1 neto2b kcnh5b kcnq5b kcnd1 cacna1g kcnc3b
1.83587e-09	50	791	2.92781	GO:0048699 generation of neurons	http://amigo.geneontology.org/amigo/term/GO:0048699	cntn2 slit2 tbr1b pbx3b brinp2 efna3a cdkl5 lrrc4cb slit3 irx4a irx4b ephb2a stmn3 efnb3b sema3ga rab3ab slit1a dtnbp1b emb ppp1r9a bcl11aa tafa1a hecw2a nrn1la ppp1r9bb efnb2b neo1b snphb tiam1a plppr4b nyap2a efna2b btbd3b si:ch211-149b19.2 efna5a neo1a slitrk3a nsmfb eya4 olfm1a rbpms2a rbpms2b sncb scn8aa cdh11 pcdh17 drd4a myo10l1 pcdh15a prokr1b
1.95465e-09	41	566	3.35519	GO:0098662 inorganic cation transmembrane transport	http://amigo.geneontology.org/amigo/term/GO:0098662	kcna2a scn8aa kcnk2b slc24a4a kcna1b kcnip3b slmapb fgf12a drd4a slc8a1b kcnc1a slc8a4a kcnc2 kcnb1 zgc:162160 kcnab2b hecw2a slc24a4b kcnh5b kcnq5b kcnd1 kcnip2 slc12a5b smdt1a kcnc3b scn4ba cacnb2a ryr1b zgc:101583 slc34a1a atp2b3a slc4a10b cacna1ha neto2b cacng7b cacng8b ryr3 cacnb3b cacng3b kcnab2a cacna1g
2.61289e-09	39	524	3.44733	GO:0031175 neuron projection development	http://amigo.geneontology.org/amigo/term/GO:0031175	cntn2 slit2 tbr1b efna3a cdkl5 lrrc4cb slit3 ephb2a stmn3 efnb3b sema3ga rab3ab slit1a dtnbp1b emb ppp1r9a bcl11aa hecw2a nrn1la ppp1r9bb efnb2b neo1b tiam1a plppr4b nyap2a efna2b btbd3b si:ch211-149b19.2 efna5a neo1a slitrk3a olfm1a rbpms2a rbpms2b scn8aa cdh11 pcdh17 myo10l1 prokr1b
3.55001e-09	121	3063	1.82973	GO:0007275 multicellular organism development	http://amigo.geneontology.org/amigo/term/GO:0007275	cntn2 tbx3a slit2 tbr1b ect2 rbfox3a sox5 pbx3b sulf2b brinp2 efna3a cdkl5 sox6 lrrc4cb six6a daam2 tox slit3 ldb2b irx4a irx4b ephb2a sulf1 stmn3 efnb3b sema3ga rab3ab slit1a prdm8b dtnbp1b nrsn1l emb ppp1r9a bcl11aa tafa1a hecw2a nrn1la dusp6 ppp1r9bb efnb2b neo1b snphb cdh5 nlgn4xb tiam1a plppr4b nyap2a efna2b ppp1r16b btbd3b si:ch211-149b19.2 efna5a meis2a sgcd neo1a nlgn3a lgi2a kif21b eya4 …
3.70986e-09	53	893	2.74899	GO:0022008 neurogenesis	http://amigo.geneontology.org/amigo/term/GO:0022008	cntn2 slit2 tbr1b pbx3b brinp2 efna3a cdkl5 lrrc4cb daam2 slit3 irx4a irx4b ephb2a stmn3 efnb3b sema3ga rab3ab slit1a prdm8b dtnbp1b emb ppp1r9a bcl11aa tafa1a hecw2a nrn1la ppp1r9bb efnb2b neo1b snphb tiam1a plppr4b nyap2a efna2b btbd3b si:ch211-149b19.2 efna5a neo1a slitrk3a nsmfb eya4 olfm1a gna12a rbpms2a rbpms2b sncb scn8aa cdh11 pcdh17 drd4a myo10l1 pcdh15a prokr1b
5.64797e-09	48	769	2.89111	GO:0030182 neuron differentiation	http://amigo.geneontology.org/amigo/term/GO:0030182	cntn2 slit2 tbr1b pbx3b brinp2 efna3a cdkl5 lrrc4cb slit3 irx4a irx4b ephb2a stmn3 efnb3b sema3ga rab3ab slit1a dtnbp1b emb ppp1r9a bcl11aa hecw2a nrn1la ppp1r9bb efnb2b neo1b snphb tiam1a plppr4b nyap2a efna2b btbd3b si:ch211-149b19.2 efna5a neo1a slitrk3a eya4 olfm1a rbpms2a rbpms2b sncb scn8aa cdh11 pcdh17 drd4a myo10l1 pcdh15a prokr1b
7.67099e-09	40	571	3.24469	GO:0000902 cell morphogenesis	http://amigo.geneontology.org/amigo/term/GO:0000902	cntn2 slit2 cdh6 efna3a cdkl5 lrrc4cb lama4 rac3b cdh11 slit3 ephb2a efnb3b sema3ga rab3ab slit1a cdh10a emb hecw2a nrn1la efnb2b neo1b cdh5 ntng2a tiam1a plppr4b nyap2a efna2b ntng2b btbd3b efna5a neo1a slitrk3a olfm1a gna12a rbpms2a rbpms2b scn8aa pcdh17 arrb1 myo10l1
9.63598e-09	149	4141	1.6666	GO:0032502 developmental process	http://amigo.geneontology.org/amigo/term/GO:0032502	cntn2 tbx3a slit2 tbr1b ect2 rbfox3a sox5 eya4 pbx3b sulf2b brinp2 cdh6 efna3a cdkl5 sox6 lrrc4cb unc13ba lama4 rac3b cdh11 six6a daam2 tox nr1d1 igf2b slit3 zdhhc2 ldb2b irx4a irx4b ephb2a sulf1 stmn3 fstl1b efnb3b sema3ga rab3ab fstl4 slit1a rbpms2a thrab prdm8b dtnbp1b cdh10a nrsn1l emb ppp1r9a bcl11aa tafa1a hecw2a tjp2a nrn1la dusp6 ppp1r9bb efnb2b neo1b snphb cdh5 ntng2a nlgn4xb zeb2b tiam1…
1.30297e-08	143	3937	1.68236	GO:0048856 anatomical structure development	http://amigo.geneontology.org/amigo/term/GO:0048856	cntn2 tbx3a slit2 tbr1b ect2 rbfox3a sox5 eya4 pbx3b sulf2b brinp2 cdh6 efna3a cdkl5 sox6 lrrc4cb lama4 rac3b cdh11 six6a daam2 tox igf2b slit3 ldb2b irx4a irx4b ephb2a sulf1 stmn3 efnb3b sema3ga rab3ab slit1a rbpms2a prdm8b dtnbp1b cdh10a nrsn1l emb ppp1r9a bcl11aa tafa1a hecw2a tjp2a nrn1la dusp6 ppp1r9bb efnb2b neo1b snphb cdh5 ntng2a nlgn4xb zeb2b tiam1a plppr4b rbpms2b nyap2a efna2b ppp1r16b…
1.63895e-08	72	1500	2.22326	GO:0055085 transmembrane transport	http://amigo.geneontology.org/amigo/term/GO:0055085	kcna2a chrna5 scn8aa kcnk2b cnih3 slc24a4a kcna1b kcnip3b slc1a1 slmapb chrnb5b fgf12a drd4a trpm3 slc8a1b kcnc1a slc8a4a chrna6 kcnc2 ano3 glra4b abcd2 kcnb1 zgc:162160 slc4a10b kcnab2b hecw2a slc24a4b gabra1 kcnh5b kcnq5b cacng7b cacng8b gabra5 kcnd1 kcnip2 cacng3b ano11 slc12a5b gabrb2a smdt1a kcnc3b scn4ba cacnb2a gabrb4 chrna3 chrnb5a gabrp gria1a slc16a7 ryr1b zgc:101583 slc34a1a mfsd2b kcn…
2.42451e-08	22	196	5.19896	GO:0042391 regulation of membrane potential	http://amigo.geneontology.org/amigo/term/GO:0042391	chrna5 scn8aa kcnk2b slmapb chrnb5b chrna6 glra4b kcnab2b gabra1 kcnh5b grin2ab gabra5 gabrb2a cacna1g scn4ba gabrb4 chrna3 chrnb5a grm1a cacna1ha grik1a grm1b
2.58475e-08	41	624	3.04333	GO:0048666 neuron development	http://amigo.geneontology.org/amigo/term/GO:0048666	cntn2 slit2 tbr1b pbx3b efna3a cdkl5 lrrc4cb slit3 ephb2a stmn3 efnb3b sema3ga rab3ab slit1a dtnbp1b emb ppp1r9a bcl11aa hecw2a nrn1la ppp1r9bb efnb2b neo1b tiam1a plppr4b nyap2a efna2b btbd3b si:ch211-149b19.2 efna5a neo1a slitrk3a olfm1a rbpms2a rbpms2b scn8aa cdh11 pcdh17 irx4a myo10l1 prokr1b
3.47339e-08	34	457	3.44598	GO:0000904 cell morphogenesis involved in differentiation	http://amigo.geneontology.org/amigo/term/GO:0000904	cntn2 slit2 efna3a cdkl5 lrrc4cb lama4 slit3 ephb2a efnb3b sema3ga rab3ab slit1a emb hecw2a efnb2b neo1b ntng2a tiam1a plppr4b efna2b ntng2b btbd3b efna5a neo1a slitrk3a olfm1a gna12a rbpms2a rbpms2b scn8aa cdh11 pcdh17 arrb1 myo10l1
4.92154e-08	78	1735	2.08231	GO:0065008 regulation of biological quality	http://amigo.geneontology.org/amigo/term/GO:0065008	chrna5 scn8aa kcnk2b cdkl5 slc24a4a unc13ba pcsk2 slmapb rac3b chrnb5b herpud1 syt2a slc34a1a ldlra drd4a calb2a sema3ga slc8a1b atp2b3a rab3ab syn2a slc8a4a dtnbp1b chrna6 glra4b kank4 slc4a10b c2cd2l kcnab2b baiap2a tjp2a slc24a4b gabra1 kcnh5b grin2ab cacng7b cacng8b gabra5 cacng3b slc12a5b gabrb2a cacna1g smdt1a scn4ba gabrb4 chrna3 chrnb5a comta gria1a ryr1b grm1a syt9b sptb otofa fam49al dr…
8.35058e-08	58	1131	2.37528	GO:0048468 cell development	http://amigo.geneontology.org/amigo/term/GO:0048468	cntn2 slit2 tbr1b pbx3b efna3a cdkl5 lrrc4cb lama4 daam2 slit3 irx4a irx4b ephb2a stmn3 efnb3b sema3ga rab3ab slit1a prdm8b dtnbp1b emb ppp1r9a bcl11aa hecw2a tjp2a nrn1la ppp1r9bb efnb2b neo1b ntng2a tiam1a plppr4b nyap2a efna2b ppp1r16b ntng2b btbd3b si:ch211-149b19.2 efna5a neo1a sulf2b sulf1 slitrk3a olfm1a gna12a rbpms2a rbpms2b scn8aa pygmb stat5a cdh11 pcdh17 sptb cbfb arrb1 myo10l1 zeb2b …
1.04646e-07	10	34	13.6229	GO:0051966 regulation of synaptic transmission glutamatergic	http://amigo.geneontology.org/amigo/term/GO:0051966	grm1a drd4a grm4 cacng7b cacng8b cacng3b grm8b grm8a grm1b nptx2a
1.05066e-07	12	55	10.1057	GO:0035249 synaptic transmission glutamatergic	http://amigo.geneontology.org/amigo/term/GO:0035249	unc13ba grm1a drd4a grm4 grik1a cacng7b cacng8b cacng3b grm8b grm8a grm1b nptx2a
1.42038e-07	31	413	3.47665	GO:0048812 neuron projection morphogenesis	http://amigo.geneontology.org/amigo/term/GO:0048812	cntn2 slit2 efna3a cdkl5 lrrc4cb slit3 ephb2a efnb3b sema3ga rab3ab slit1a emb hecw2a nrn1la efnb2b neo1b tiam1a plppr4b nyap2a efna2b btbd3b efna5a neo1a slitrk3a olfm1a rbpms2a rbpms2b scn8aa cdh11 pcdh17 myo10l1
1.55169e-07	31	415	3.4599	GO:0120039 plasma membrane bounded cell projection morphogenesis	http://amigo.geneontology.org/amigo/term/GO:0120039	cntn2 slit2 efna3a cdkl5 lrrc4cb slit3 ephb2a efnb3b sema3ga rab3ab slit1a emb hecw2a nrn1la efnb2b neo1b tiam1a plppr4b nyap2a efna2b btbd3b efna5a neo1a slitrk3a olfm1a rbpms2a rbpms2b scn8aa cdh11 pcdh17 myo10l1
1.7667e-07	33	466	3.28003	GO:0051049 regulation of transport	http://amigo.geneontology.org/amigo/term/GO:0051049	cnih3 kcnip3b slmapb syt2a fgf12a drd4a rab3ab dtnbp1b zgc:162160 c2cd2l kcnab2b hecw2a cacng7b cacng8b kcnip2 cacng3b syt7b cacna1g scn4ba cacnb2a syt12 kcna2a scn8aa kcna1b syt9b kcnc1a kcnc2 kcnb1 neto2b kcnh5b kcnq5b kcnd1 kcnc3b
1.85134e-07	31	419	3.42687	GO:0048858 cell projection morphogenesis	http://amigo.geneontology.org/amigo/term/GO:0048858	cntn2 slit2 efna3a cdkl5 lrrc4cb slit3 ephb2a efnb3b sema3ga rab3ab slit1a emb hecw2a nrn1la efnb2b neo1b tiam1a plppr4b nyap2a efna2b btbd3b efna5a neo1a slitrk3a olfm1a rbpms2a rbpms2b scn8aa cdh11 pcdh17 myo10l1
2.13851e-07	31	422	3.40251	GO:0032990 cell part morphogenesis	http://amigo.geneontology.org/amigo/term/GO:0032990	cntn2 slit2 efna3a cdkl5 lrrc4cb slit3 ephb2a efnb3b sema3ga rab3ab slit1a emb hecw2a nrn1la efnb2b neo1b tiam1a plppr4b nyap2a efna2b btbd3b efna5a neo1a slitrk3a olfm1a rbpms2a rbpms2b scn8aa cdh11 pcdh17 myo10l1
5.53665e-07	80	1910	1.94002	GO:0048869 cellular developmental process	http://amigo.geneontology.org/amigo/term/GO:0048869	cntn2 tbx3a slit2 tbr1b sox5 eya4 pbx3b brinp2 efna3a cdkl5 sox6 lrrc4cb lama4 daam2 tox nr1d1 igf2b slit3 irx4a irx4b ephb2a stmn3 fstl1b efnb3b sema3ga rab3ab fstl4 slit1a rbpms2a thrab prdm8b dtnbp1b emb ppp1r9a bcl11aa tafa1a hecw2a tjp2a nrn1la ppp1r9bb efnb2b neo1b snphb ntng2a tiam1a plppr4b rbpms2b nyap2a efna2b ppp1r16b ntng2b btbd3b si:ch211-149b19.2 efna5a neo1a sulf2b fgf1a strbp sulf…
6.4118e-07	42	733	2.65396	GO:0032879 regulation of localization	http://amigo.geneontology.org/amigo/term/GO:0032879	cnih3 arhgap4b kcnip3b slmapb syt2a fgf12a drd4a sema3ga rab3ab srgap1b dtnbp1b zgc:162160 c2cd2l kcnab2b hecw2a cacng7b cacng8b kcnip2 cacng3b syt7b cacna1g scn4ba cacnb2a syt12 kcna2a scn8aa kcna1b lama4 ryr1b syt9b kcnc1a kcnc2 kcnb1 neto2b kcnh5b kcnq5b kcnd1 kcnc3b nsmfb rbpms2a rbpms2b sulf1
6.77397e-07	29	396	3.39197	GO:0048667 cell morphogenesis involved in neuron differentiation	http://amigo.geneontology.org/amigo/term/GO:0048667	cntn2 slit2 efna3a cdkl5 lrrc4cb slit3 ephb2a efnb3b sema3ga rab3ab slit1a emb hecw2a efnb2b neo1b tiam1a plppr4b efna2b btbd3b efna5a neo1a slitrk3a olfm1a rbpms2a rbpms2b scn8aa cdh11 pcdh17 myo10l1
8.4515e-07	79	1898	1.92788	GO:0030154 cell differentiation	http://amigo.geneontology.org/amigo/term/GO:0030154	cntn2 tbx3a slit2 tbr1b sox5 eya4 pbx3b brinp2 efna3a cdkl5 sox6 lrrc4cb lama4 daam2 tox nr1d1 igf2b slit3 irx4a irx4b ephb2a stmn3 fstl1b efnb3b sema3ga rab3ab fstl4 slit1a rbpms2a thrab prdm8b dtnbp1b emb ppp1r9a bcl11aa tafa1a hecw2a tjp2a nrn1la ppp1r9bb efnb2b neo1b snphb ntng2a tiam1a plppr4b rbpms2b nyap2a efna2b ppp1r16b ntng2b btbd3b si:ch211-149b19.2 efna5a neo1a sulf2b fgf1a strbp sulf…
8.75895e-07	33	501	3.05088	GO:0032989 cellular component morphogenesis	http://amigo.geneontology.org/amigo/term/GO:0032989	cntn2 slit2 efna3a cdkl5 lrrc4cb slit3 ephb2a efnb3b sema3ga rab3ab slit1a emb hecw2a nrn1la efnb2b neo1b tiam1a plppr4b nyap2a efna2b btbd3b efna5a neo1a cntnap1 slitrk3a olfm1a rbpms2a rbpms2b scn8aa cdh11 pcdh17 cbfb myo10l1
1.08464e-06	22	246	4.14226	GO:0006813 potassium ion transport	http://amigo.geneontology.org/amigo/term/GO:0006813	kcna2a kcnk2b kcna1b kcnip3b drd4a kcnc1a kcnc2 kcnb1 zgc:162160 kcnab2b kcnh5b kcnq5b kcnd1 kcnip2 slc12a5b kcnc3b slc24a4a kcng2 neto2b slc24a4b kcnq2a kcnab2a
1.19694e-06	27	360	3.47385	GO:0007409 axonogenesis	http://amigo.geneontology.org/amigo/term/GO:0007409	cntn2 slit2 efna3a cdkl5 lrrc4cb slit3 ephb2a efnb3b sema3ga rab3ab slit1a emb efnb2b neo1b tiam1a plppr4b efna2b efna5a neo1a slitrk3a olfm1a rbpms2a rbpms2b scn8aa cdh11 pcdh17 myo10l1
2.36482e-06	41	743	2.5559	GO:0007155 cell adhesion	http://amigo.geneontology.org/amigo/term/GO:0007155	cntn2 cdh6 lrrc4cb lama4 cdh11 pcdh17 igsf21a igf2b il15 cdh10a emb si:ch73-233f7.1 tjp2a tgfbi rell2 neo1b cdh5 igdcc4 ntng2a nlgn4xb si:ch211-186j3.6 ntng2b efna5a pcdh15a pcdh10a si:dkey-22o22.2 neo1a mag mhc2b nlgn3a ncam2 fat1a pcdh1a arvcfa epdl1 frem2a radil dscaml1 tln2b gna12a arrb1
2.77457e-06	29	425	3.16052	GO:0098609 cell-cell adhesion	http://amigo.geneontology.org/amigo/term/GO:0098609	cntn2 cdh6 lrrc4cb cdh11 igsf21a igf2b il15 cdh10a emb tjp2a neo1b cdh5 igdcc4 nlgn4xb si:ch211-186j3.6 efna5a si:dkey-22o22.2 neo1a mhc2b nlgn3a fat1a pcdh17 si:ch73-233f7.1 pcdh1a arvcfa pcdh15a pcdh10a gna12a arrb1
4.03092e-06	12	77	7.21839	GO:0060078 regulation of postsynaptic membrane potential	http://amigo.geneontology.org/amigo/term/GO:0060078	gabra1 grin2ab gabra5 chrna5 chrnb5b grm1a chrna6 glra4b grik1a grm1b chrna3 chrnb5a
4.18086e-06	140	4225	1.5348	GO:0051179 localization	http://amigo.geneontology.org/amigo/term/GO:0051179	kcna2a chrna5 scn8aa kcnk2b wls cnih3 arhgap4b slc24a4a kcna1b unc13ba kcnip3b slc1a1 slmapb lama4 chrnb5b syt2a zgc:101583 fgf12a slc34a1a ldlra mfsd2b crabp2b zdhhc2 fscn1b drd4a trpm3 sema3ga slc16a4 arrb1 slc8a1b rab3ab srgap1b syn2a kcnc1a slc8a4a dtnbp1b chrna6 kcnc2 ano3 glra4b abcd2 kcnb1 zgc:162160 slc4a10b c2cd2l kcnab2b hecw2a tjp2a slc24a4b gabra1 kcnh5b kif13a kcnq5b cacng7b cacng8b …
4.28847e-06	27	385	3.24827	GO:0061564 axon development	http://amigo.geneontology.org/amigo/term/GO:0061564	cntn2 slit2 efna3a cdkl5 lrrc4cb slit3 ephb2a efnb3b sema3ga rab3ab slit1a emb efnb2b neo1b tiam1a plppr4b efna2b efna5a neo1a slitrk3a olfm1a rbpms2a rbpms2b scn8aa cdh11 pcdh17 myo10l1
6.08235e-06	19	208	4.23097	GO:0071805 potassium ion transmembrane transport	http://amigo.geneontology.org/amigo/term/GO:0071805	kcna2a kcnk2b kcna1b kcnip3b kcnc1a kcnc2 kcnb1 zgc:162160 kcnab2b kcnh5b kcnq5b kcnd1 kcnip2 slc12a5b kcnc3b slc24a4a neto2b slc24a4b kcnab2a
6.86202e-06	8	30	12.3515	GO:0048013 ephrin receptor signaling pathway	http://amigo.geneontology.org/amigo/term/GO:0048013	efna3a efnb3b efnb2b efna2b efna5a ek1 efna2a ephb2a
6.9244e-06	14	114	5.68817	GO:1904062 regulation of cation transmembrane transport	http://amigo.geneontology.org/amigo/term/GO:1904062	cnih3 kcnip3b slmapb fgf12a drd4a kcnab2b hecw2a cacng7b cacng8b kcnip2 cacng3b scn4ba cacnb2a neto2b
9.91801e-06	17	174	4.52532	GO:0006814 sodium ion transport	http://amigo.geneontology.org/amigo/term/GO:0006814	scn8aa slmapb fgf12a slc8a1b slc8a4a hecw2a scn4ba asic4b asic2 slc24a4a asic4a slc34a1a slc4a10b neto2b slc24a4b cacna1g asic1b
1.63944e-05	114	3332	1.58471	GO:0006810 transport	http://amigo.geneontology.org/amigo/term/GO:0006810	kcna2a chrna5 scn8aa kcnk2b wls cnih3 slc24a4a kcna1b unc13ba kcnip3b slc1a1 slmapb chrnb5b syt2a zgc:101583 fgf12a slc34a1a ldlra mfsd2b crabp2b zdhhc2 drd4a trpm3 slc16a4 arrb1 slc8a1b rab3ab syn2a kcnc1a slc8a4a dtnbp1b chrna6 kcnc2 ano3 glra4b abcd2 kcnb1 zgc:162160 slc4a10b c2cd2l kcnab2b hecw2a slc24a4b gabra1 kcnh5b kif13a kcnq5b cacng7b cacng8b gabra5 kcnd1 zdhhc22 kcnip2 cacng3b ano11 nl…
1.83042e-05	10	59	7.8505	GO:0007215 glutamate receptor signaling pathway	http://amigo.geneontology.org/amigo/term/GO:0007215	grm1a grm4 grm8b grm8a grm1b homer3b gria1a gria3b grik1a grin2ab
2.94934e-05	114	3374	1.56498	GO:0051234 establishment of localization	http://amigo.geneontology.org/amigo/term/GO:0051234	kcna2a chrna5 scn8aa kcnk2b wls cnih3 slc24a4a kcna1b unc13ba kcnip3b slc1a1 slmapb chrnb5b syt2a zgc:101583 fgf12a slc34a1a ldlra mfsd2b crabp2b zdhhc2 drd4a trpm3 slc16a4 arrb1 slc8a1b rab3ab syn2a kcnc1a slc8a4a dtnbp1b chrna6 kcnc2 ano3 glra4b abcd2 kcnb1 zgc:162160 slc4a10b c2cd2l kcnab2b hecw2a slc24a4b gabra1 kcnh5b kif13a kcnq5b cacng7b cacng8b gabra5 kcnd1 zdhhc22 kcnip2 cacng3b ano11 nl…
3.14487e-05	54	1236	2.0236	GO:0010646 regulation of cell communication	http://amigo.geneontology.org/amigo/term/GO:0010646	eya4 sulf2b cnih3 lrrc4cb herpud1 igfbp5b grm1a daam2 gpr37b igf2b gpr143 drd4a sulf1 fstl1b grm4 calb2a pebp1 arrb1 dtnbp1b ppm1nb c2cd2l grik1a mos grin2ab cacng7b cacng8b dusp6 rell2 ccl44 cacng3b mcf2lb grm8b grm8a nlgn4xb dlc1 bcl2a grm1b nlgn3a rgs7a syt9b gpc3 rgs11 sipa1l2 neto2b ppp1r9bb neo1b rheb nsmfb syt12 gpc6a dkk3a crabp2b nptx2a kcnab2b
3.32073e-05	40	799	2.3188	GO:0120036 plasma membrane bounded cell projection organization	http://amigo.geneontology.org/amigo/term/GO:0120036	cntn2 slit2 tbr1b efna3a cdkl5 lrrc4cb slit3 ephb2a stmn3 efnb3b sema3ga rab3ab slit1a dtnbp1b emb ppp1r9a bcl11aa hecw2a nrn1la ppp1r9bb efnb2b neo1b tiam1a plppr4b nyap2a efna2b btbd3b si:ch211-149b19.2 efna5a neo1a slitrk3a olfm1a rbpms2a rbpms2b pcdh15a scn8aa cdh11 pcdh17 myo10l1 prokr1b
3.8826e-05	54	1246	2.00736	GO:0023051 regulation of signaling	http://amigo.geneontology.org/amigo/term/GO:0023051	eya4 sulf2b cnih3 lrrc4cb herpud1 igfbp5b grm1a daam2 gpr37b igf2b gpr143 drd4a sulf1 fstl1b grm4 calb2a pebp1 arrb1 dtnbp1b ppm1nb c2cd2l grik1a mos grin2ab cacng7b cacng8b dusp6 rell2 ccl44 cacng3b mcf2lb grm8b grm8a nlgn4xb dlc1 bcl2a grm1b nlgn3a rgs7a syt9b gpc3 rgs11 sipa1l2 neto2b ppp1r9bb neo1b rheb nsmfb syt12 gpc6a dkk3a crabp2b nptx2a kcnab2b
5.20258e-05	19	242	3.63654	GO:0007411 axon guidance	http://amigo.geneontology.org/amigo/term/GO:0007411	cntn2 slit2 efna3a slit3 ephb2a efnb3b sema3ga slit1a emb efnb2b neo1b efna2b efna5a neo1a rbpms2a rbpms2b scn8aa cdh11 pcdh17
5.20258e-05	13	117	5.14644	GO:0051259 protein complex oligomerization	http://amigo.geneontology.org/amigo/term/GO:0051259	gabra1 gabrb2a kcna2a kctd16a kcna1b kcng2 trpm3 kcnc1a kcnc2 kcnb1 kctd4 kcnd1 kcnc3b
5.37969e-05	19	243	3.62157	GO:0097485 neuron projection guidance	http://amigo.geneontology.org/amigo/term/GO:0097485	cntn2 slit2 efna3a slit3 ephb2a efnb3b sema3ga slit1a emb efnb2b neo1b efna2b efna5a neo1a rbpms2a rbpms2b scn8aa cdh11 pcdh17
6.66427e-05	16	180	4.11715	GO:0070588 calcium ion transmembrane transport	http://amigo.geneontology.org/amigo/term/GO:0070588	slc24a4a drd4a slc8a1b slc8a4a slc24a4b smdt1a cacnb2a ryr1b atp2b3a cacna1ha cacng7b cacng8b ryr3 cacnb3b cacng3b cacna1g
6.74926e-05	17	202	3.89805	GO:0006816 calcium ion transport	http://amigo.geneontology.org/amigo/term/GO:0006816	slc24a4a drd4a slc8a1b slc8a4a slc24a4b cacna1g smdt1a cacnb2a cacng5a ryr1b atp2b3a cacna1ha cacng7b cacng8b ryr3 cacnb3b cacng3b
8.04833e-05	40	832	2.22683	GO:0030030 cell projection organization	http://amigo.geneontology.org/amigo/term/GO:0030030	cntn2 slit2 tbr1b efna3a cdkl5 lrrc4cb slit3 ephb2a stmn3 efnb3b sema3ga rab3ab slit1a dtnbp1b emb ppp1r9a bcl11aa hecw2a nrn1la ppp1r9bb efnb2b neo1b tiam1a plppr4b nyap2a efna2b btbd3b si:ch211-149b19.2 efna5a neo1a slitrk3a olfm1a rbpms2a rbpms2b pcdh15a scn8aa cdh11 pcdh17 myo10l1 prokr1b
8.66965e-05	7	30	10.8075	GO:0019226 transmission of nerve impulse	http://amigo.geneontology.org/amigo/term/GO:0019226	scn8aa cacng7b cacng8b cacng3b cacna1g cacna1ha kcnab2b
0.00011522	11	90	5.66109	GO:0022898 regulation of transmembrane transporter activity	http://amigo.geneontology.org/amigo/term/GO:0022898	cnih3 slmapb fgf12a drd4a hecw2a cacng7b cacng8b cacng3b scn4ba cacnb2a neto2b
0.00011522	11	90	5.66109	GO:0032409 regulation of transporter activity	http://amigo.geneontology.org/amigo/term/GO:0032409	cnih3 slmapb fgf12a drd4a hecw2a cacng7b cacng8b cacng3b scn4ba cacnb2a neto2b
0.00011522	11	90	5.66109	GO:0032412 regulation of ion transmembrane transporter activity	http://amigo.geneontology.org/amigo/term/GO:0032412	cnih3 slmapb fgf12a drd4a hecw2a cacng7b cacng8b cacng3b scn4ba cacnb2a neto2b
0.000225972	18	246	3.38912	GO:0034330 cell junction organization	http://amigo.geneontology.org/amigo/term/GO:0034330	cdh6 lrrc4cb unc13ba cdh11 rab3ab cdh10a cbln4 si:dkey-208k22.6 tjp2a cdh5 cbln2b nlgn4xb cacnb2a nlgn3a sncb lgi2a cntnap1 slitrk3a
0.000227631	66	1748	1.74885	GO:0009653 anatomical structure morphogenesis	http://amigo.geneontology.org/amigo/term/GO:0009653	cntn2 tbx3a slit2 pbx3b cdh6 efna3a cdkl5 lrrc4cb lama4 rac3b cdh11 slit3 ephb2a efnb3b sema3ga rab3ab slit1a cdh10a emb hecw2a nrn1la efnb2b neo1b cdh5 ntng2a tiam1a plppr4b nyap2a efna2b ppp1r16b ntng2b btbd3b efna5a meis2a neo1a tbr1b fgf1a stat5a cntnap1 slitrk3a eya4 olfm1a gna12a crabp2b igf2b rbpms2a dusp6 zeb2b rbpms2b scn8aa wls dcn pcdh17 sulf1 cbfb arrb1 fras1 slc8a4a kcnb1 satb2 prokr…
0.000259336	13	137	4.39514	GO:0035725 sodium ion transmembrane transport	http://amigo.geneontology.org/amigo/term/GO:0035725	scn8aa slmapb fgf12a slc8a1b slc8a4a hecw2a scn4ba slc24a4a slc34a1a slc4a10b neto2b slc24a4b cacna1g
0.000269309	6	24	11.5795	GO:0007216 G protein-coupled glutamate receptor signaling pathway	http://amigo.geneontology.org/amigo/term/GO:0007216	grm1a grm4 grm8b grm8a grm1b homer3b
0.000302125	10	82	5.64853	GO:0045055 regulated exocytosis	http://amigo.geneontology.org/amigo/term/GO:0045055	unc13ba syt2a rab3ab dtnbp1b syt7b cacna1g syt12 syt9b otofa syt3
0.000318291	5	15	15.4393	GO:0016339 calcium-dependent cell-cell adhesion via plasma membrane cell adhesion molecules	http://amigo.geneontology.org/amigo/term/GO:0016339	cdh6 cdh11 cdh10a cdh5 arvcfa
0.000392186	13	143	4.21072	GO:0060560 developmental growth involved in morphogenesis	http://amigo.geneontology.org/amigo/term/GO:0060560	cdkl5 sema3ga nrn1la slit2 gna12a slit3 zeb2b cntn2 dcn pcdh17 slit1a myo10l1 cdh5
0.000409057	9	68	6.13032	GO:2001257 regulation of cation channel activity	http://amigo.geneontology.org/amigo/term/GO:2001257	cnih3 slmapb fgf12a drd4a cacng7b cacng8b cacng3b cacnb2a neto2b
0.000438106	5	16	14.4744	GO:0007196 adenylate cyclase-inhibiting G protein-coupled glutamate receptor signaling pathway	http://amigo.geneontology.org/amigo/term/GO:0007196	grm1a grm4 grm8b grm8a grm1b
0.000519991	6	27	10.2929	GO:0050806 positive regulation of synaptic transmission	http://amigo.geneontology.org/amigo/term/GO:0050806	calb2a grin2ab cacng7b cacng8b cacng3b syt12
0.000521422	113	3576	1.46363	GO:0016043 cellular component organization	http://amigo.geneontology.org/amigo/term/GO:0016043	cntn2 slit2 tbr1b zgc:65851 sulf2b cdh6 efna3a cdkl5 lrrc4cb unc13ba lama4 rac3b cdh11 sptb slit3 gpr143 zdhhc2 ephb2a fscn1b sulf1 stmn3 efnb3b sema3ga rab3ab slit1a dtnbp1b cdh10a abcd2 kank4 emb cbln4 ppp1r9a bcl11aa si:dkey-208k22.6 satb2 hecw2a baiap2a tjp2a nrn1la mos tgfbi ppp1r9bb adamtsl2 efnb2b neo1b cdh5 msh4 adamts2 cbln2b ntng2a nlgn4xb slc12a5b tiam1a plppr4b dlc1 cabin1 nyap2a frmd…
0.000542225	7	40	8.10565	GO:0017156 calcium-ion regulated exocytosis	http://amigo.geneontology.org/amigo/term/GO:0017156	unc13ba syt2a syt7b cacna1g syt12 syt9b syt3
0.000614839	12	129	4.30865	GO:0023061 signal release	http://amigo.geneontology.org/amigo/term/GO:0023061	wls unc13ba syt2a drd4a rab3ab syn2a dtnbp1b c2cd2l syt7b syt12 syt9b otofa
0.000763129	6	29	9.58303	GO:0071277 cellular response to calcium ion	http://amigo.geneontology.org/amigo/term/GO:0071277	syt2a cpne5b syt7b cpne9 syt12 cpne4b
0.000763129	16	223	3.32326	GO:0098742 cell-cell adhesion via plasma-membrane adhesion molecules	http://amigo.geneontology.org/amigo/term/GO:0098742	cdh6 lrrc4cb cdh11 igsf21a cdh10a emb cdh5 fat1a pcdh17 si:ch73-233f7.1 pcdh1a arvcfa si:ch211-186j3.6 pcdh15a pcdh10a si:dkey-22o22.2
0.00106583	10	96	4.82479	GO:0006836 neurotransmitter transport	http://amigo.geneontology.org/amigo/term/GO:0006836	unc13ba syt2a rab3ab syn2a dtnbp1b otofa sv2bb cplx2 syt12 syt7b
0.00125923	10	98	4.72632	GO:0051260 protein homooligomerization	http://amigo.geneontology.org/amigo/term/GO:0051260	kcna2a kctd16a kcna1b kcng2 kcnc1a kcnc2 kcnb1 kctd4 kcnd1 kcnc3b
0.00131026	6	32	8.68462	GO:0071241 cellular response to inorganic substance	http://amigo.geneontology.org/amigo/term/GO:0071241	syt2a cpne5b syt7b cpne9 syt12 cpne4b
0.00131026	6	32	8.68462	GO:0071248 cellular response to metal ion	http://amigo.geneontology.org/amigo/term/GO:0071248	syt2a cpne5b syt7b cpne9 syt12 cpne4b
0.00145275	7	47	6.89842	GO:0035637 multicellular organismal signaling	http://amigo.geneontology.org/amigo/term/GO:0035637	scn8aa cacng7b cacng8b cacng3b cacna1g cacna1ha kcnab2b
0.00145275	4	11	16.8429	GO:2000311 regulation of AMPA receptor activity	http://amigo.geneontology.org/amigo/term/GO:2000311	cnih3 cacng7b cacng8b cacng3b
0.0015227	6	33	8.42145	GO:0051592 response to calcium ion	http://amigo.geneontology.org/amigo/term/GO:0051592	syt2a cpne5b syt7b cpne9 syt12 cpne4b
0.00158767	11	122	4.17621	GO:0016049 cell growth	http://amigo.geneontology.org/amigo/term/GO:0016049	slit2 cdkl5 sema3ga nrn1la gna12a slit3 cntn2 pcdh17 slit1a myo10l1 cdh5
0.00207568	14	195	3.32539	GO:0007156 homophilic cell adhesion via plasma membrane adhesion molecules	http://amigo.geneontology.org/amigo/term/GO:0007156	igsf21a emb cdh6 fat1a cdh11 pcdh17 cdh10a si:ch73-233f7.1 pcdh1a cdh5 si:ch211-186j3.6 pcdh15a pcdh10a si:dkey-22o22.2
0.00207568	11	126	4.04363	GO:0010975 regulation of neuron projection development	http://amigo.geneontology.org/amigo/term/GO:0010975	tbr1b cdkl5 lrrc4cb sema3ga bcl11aa hecw2a tiam1a slit2 slit3 cntn2 slit1a
0.00207568	6	35	7.94022	GO:1903305 regulation of regulated secretory pathway	http://amigo.geneontology.org/amigo/term/GO:1903305	syt2a dtnbp1b syt7b cacna1g syt12 syt9b
0.00233107	7	51	6.35737	GO:0060079 excitatory postsynaptic potential	http://amigo.geneontology.org/amigo/term/GO:0060079	grin2ab chrna5 chrnb5b chrna6 glra4b chrna3 chrnb5a
0.00233458	17	274	2.87374	GO:0046903 secretion	http://amigo.geneontology.org/amigo/term/GO:0046903	wls unc13ba syt2a drd4a rab3ab syn2a dtnbp1b c2cd2l syt7b cacna1g syt12 syt9b otofa kcnb1 proca1 syt3 mical3b
0.00239385	5	23	10.0691	GO:0099601 regulation of neurotransmitter receptor activity	http://amigo.geneontology.org/amigo/term/GO:0099601	cnih3 cacng7b cacng8b cacng3b neto2b
0.00250984	10	108	4.2887	GO:0010959 regulation of metal ion transport	http://amigo.geneontology.org/amigo/term/GO:0010959	kcnip3b slmapb fgf12a drd4a kcnab2b hecw2a kcnip2 scn4ba cacnb2a neto2b
0.00264351	113	3737	1.40057	GO:0071840 cellular component organization or biogenesis	http://amigo.geneontology.org/amigo/term/GO:0071840	cntn2 slit2 tbr1b zgc:65851 sulf2b cdh6 efna3a cdkl5 lrrc4cb unc13ba lama4 rac3b cdh11 sptb slit3 gpr143 zdhhc2 ephb2a fscn1b sulf1 stmn3 efnb3b sema3ga rab3ab slit1a dtnbp1b cdh10a abcd2 kank4 emb cbln4 ppp1r9a bcl11aa si:dkey-208k22.6 satb2 hecw2a baiap2a tjp2a nrn1la mos tgfbi ppp1r9bb adamtsl2 efnb2b neo1b cdh5 msh4 adamts2 cbln2b ntng2a nlgn4xb slc12a5b tiam1a plppr4b dlc1 cabin1 nyap2a frmd…
0.00269023	8	70	5.29348	GO:0007269 neurotransmitter secretion	http://amigo.geneontology.org/amigo/term/GO:0007269	unc13ba syt2a rab3ab syn2a dtnbp1b otofa syt12 syt7b
0.00269023	8	70	5.29348	GO:0099643 signal release from synapse	http://amigo.geneontology.org/amigo/term/GO:0099643	unc13ba syt2a rab3ab syn2a dtnbp1b otofa syt12 syt7b
0.00276865	16	253	2.9292	GO:0032940 secretion by cell	http://amigo.geneontology.org/amigo/term/GO:0032940	wls unc13ba syt2a drd4a rab3ab syn2a dtnbp1b c2cd2l syt7b cacna1g syt12 syt9b otofa kcnb1 syt3 mical3b
0.00276865	7	53	6.11747	GO:0099565 chemical synaptic transmission postsynaptic	http://amigo.geneontology.org/amigo/term/GO:0099565	grin2ab chrna5 chrnb5b chrna6 glra4b chrna3 chrnb5a
0.00283602	9	90	4.6318	GO:0001505 regulation of neurotransmitter levels	http://amigo.geneontology.org/amigo/term/GO:0001505	unc13ba syt2a rab3ab syn2a dtnbp1b comta otofa syt12 syt7b
0.00283602	9	90	4.6318	GO:1990138 neuron projection extension	http://amigo.geneontology.org/amigo/term/GO:1990138	cdkl5 sema3ga nrn1la slit2 slit3 cntn2 pcdh17 slit1a myo10l1
0.00306009	9	91	4.5809	GO:1902476 chloride transmembrane transport	http://amigo.geneontology.org/amigo/term/GO:1902476	ano3 glra4b gabra1 gabra5 ano11 slc12a5b gabrb2a gabrb4 ttyh1
0.00310864	8	72	5.14644	GO:0007193 adenylate cyclase-inhibiting G protein-coupled receptor signaling pathway	http://amigo.geneontology.org/amigo/term/GO:0007193	gpr37b drd4a htr4 grm1a grm4 grm8b grm8a grm1b
0.00331232	24	486	2.28731	GO:0007417 central nervous system development	http://amigo.geneontology.org/amigo/term/GO:0007417	cntn2 tbx3a tbr1b pbx3b sox6 daam2 ephb2a prdm8b meis2a six6a dscaml1 pou4f2 slit2 gna12a crabp2b slit3 wls rac3b igf2b drd4a sulf1 efnb3b kcnb1 bcl11aa
0.00381464	19	344	2.55826	GO:0007169 transmembrane receptor protein tyrosine kinase signaling pathway	http://amigo.geneontology.org/amigo/term/GO:0007169	sulf2b efna3a stat5a igfbp5b igf2b ephb2a sulf1 efnb3b efnb2b efna2b efna5a samd10b epha4b fgf1a ek1 fgf12a efna2a si:ch73-335l21.1 dusp6
0.00393437	5	26	8.9073	GO:0017158 regulation of calcium ion-dependent exocytosis	http://amigo.geneontology.org/amigo/term/GO:0017158	syt2a syt7b cacna1g syt12 syt9b
0.00501003	6	42	6.61685	GO:0010469 regulation of signaling receptor activity	http://amigo.geneontology.org/amigo/term/GO:0010469	cnih3 cacng7b cacng8b cacng3b neto2b arrb1
0.00510205	9	98	4.25369	GO:0006821 chloride transport	http://amigo.geneontology.org/amigo/term/GO:0006821	ano3 glra4b gabra1 gabra5 ano11 slc12a5b gabrb2a gabrb4 ttyh1
0.00516243	8	78	4.75056	GO:0050770 regulation of axonogenesis	http://amigo.geneontology.org/amigo/term/GO:0050770	cdkl5 lrrc4cb sema3ga tiam1a slit2 slit3 cntn2 slit1a
0.00616357	41	1073	1.76984	GO:0006928 movement of cell or subcellular component	http://amigo.geneontology.org/amigo/term/GO:0006928	cntn2 slit2 kif21b efna3a arhgap4b lama4 slit3 ephb2a fscn1b efnb3b sema3ga slit1a srgap1b dtnbp1b emb kif13a vav3b efnb2b ccl44 neo1b ntng2a efna2b ntng2b efna5a scn4ba neo1a si:ch211-257p13.3 kifc3 kif5ab cacna1ha nsmfb gna12a rbpms2a zeb2b rbpms2b scn8aa cdh11 pcdh17 sulf1 cbfb pcdh10a
0.00654792	11	147	3.46597	GO:0015698 inorganic anion transport	http://amigo.geneontology.org/amigo/term/GO:0015698	slc34a1a ano3 glra4b gabra1 gabra5 ano11 slc12a5b gabrb2a gabrb4 slc4a10b ttyh1
0.00654792	11	147	3.46597	GO:0050808 synapse organization	http://amigo.geneontology.org/amigo/term/GO:0050808	lrrc4cb unc13ba rab3ab cbln4 cbln2b nlgn4xb cacnb2a nlgn3a sncb lgi2a slitrk3a
0.00756022	9	104	4.00829	GO:0048588 developmental cell growth	http://amigo.geneontology.org/amigo/term/GO:0048588	cdkl5 sema3ga nrn1la slit2 slit3 cntn2 pcdh17 slit1a myo10l1
0.00756022	9	104	4.00829	GO:0098661 inorganic anion transmembrane transport	http://amigo.geneontology.org/amigo/term/GO:0098661	ano3 glra4b gabra1 gabra5 ano11 slc12a5b gabrb2a gabrb4 ttyh1
0.00777993	6	46	6.04147	GO:0006029 proteoglycan metabolic process	http://amigo.geneontology.org/amigo/term/GO:0006029	sulf2b b3gat2 sulf1 ndst2b dcn ext1a
0.00801981	12	176	3.15804	GO:0006887 exocytosis	http://amigo.geneontology.org/amigo/term/GO:0006887	unc13ba syt2a rab3ab dtnbp1b syt7b cacna1g syt12 syt9b otofa kcnb1 syt3 mical3b
0.00801981	8	84	4.41124	GO:0048675 axon extension	http://amigo.geneontology.org/amigo/term/GO:0048675	cdkl5 sema3ga slit2 slit3 cntn2 pcdh17 slit1a myo10l1
0.00801981	16	282	2.62797	GO:0140352 export from cell	http://amigo.geneontology.org/amigo/term/GO:0140352	wls unc13ba syt2a drd4a rab3ab syn2a dtnbp1b c2cd2l syt7b cacna1g syt12 syt9b otofa kcnb1 syt3 mical3b
0.00856555	3	8	17.3692	GO:0008345 larval locomotory behavior	http://amigo.geneontology.org/amigo/term/GO:0008345	scn8aa gabra1 sncb
0.00856555	3	8	17.3692	GO:0030537 larval behavior	http://amigo.geneontology.org/amigo/term/GO:0030537	scn8aa gabra1 sncb
0.00856555	3	8	17.3692	GO:0051968 positive regulation of synaptic transmission glutamatergic	http://amigo.geneontology.org/amigo/term/GO:0051968	cacng7b cacng8b cacng3b
0.00856555	3	8	17.3692	GO:0099590 neurotransmitter receptor internalization	http://amigo.geneontology.org/amigo/term/GO:0099590	cacng7b cacng8b cacng3b
0.0107215	16	291	2.54669	GO:0048589 developmental growth	http://amigo.geneontology.org/amigo/term/GO:0048589	cdkl5 sema3ga nrn1la dusp6 slit2 gna12a slit3 zeb2b cntn2 dcn stat5a pcdh17 igf2b slit1a myo10l1 cdh5
0.0107466	20	409	2.26494	GO:0006935 chemotaxis	http://amigo.geneontology.org/amigo/term/GO:0006935	cntn2 slit2 efna3a slit3 ephb2a efnb3b sema3ga slit1a emb efnb2b ccl44 neo1b efna2b efna5a neo1a rbpms2a rbpms2b scn8aa cdh11 pcdh17
0.0121775	3	9	15.4393	GO:0045773 positive regulation of axon extension	http://amigo.geneontology.org/amigo/term/GO:0045773	cdkl5 cntn2 slit1a
0.0121775	13	212	2.84025	GO:0098656 anion transmembrane transport	http://amigo.geneontology.org/amigo/term/GO:0098656	slc1a1 ano3 glra4b gabra1 gabra5 ano11 slc12a5b gabrb2a gabrb4 slc24a4a slc4a10b slc24a4b ttyh1
0.0121775	3	9	15.4393	GO:0098943 neurotransmitter receptor transport postsynaptic endosome to lysosome	http://amigo.geneontology.org/amigo/term/GO:0098943	cacng7b cacng8b cacng3b
0.0146622	7	72	4.50314	GO:0017157 regulation of exocytosis	http://amigo.geneontology.org/amigo/term/GO:0017157	syt2a rab3ab dtnbp1b syt7b cacna1g syt12 syt9b
0.014899	14	245	2.64674	GO:0007188 adenylate cyclase-modulating G protein-coupled receptor signaling pathway	http://amigo.geneontology.org/amigo/term/GO:0007188	gna12a gpr37b gnao1b drd4a drd1b adcy2a adcy7 htr4 gpr12 grm1a grm4 grm8b grm8a grm1b
0.014899	6	53	5.24354	GO:0016358 dendrite development	http://amigo.geneontology.org/amigo/term/GO:0016358	cdkl5 bcl11aa hecw2a btbd3b rbpms2a rbpms2b
0.014899	4	21	8.82247	GO:0030201 heparan sulfate proteoglycan metabolic process	http://amigo.geneontology.org/amigo/term/GO:0030201	sulf2b sulf1 ndst2b ext1a
0.0157299	6	54	5.14644	GO:0001508 action potential	http://amigo.geneontology.org/amigo/term/GO:0001508	scn8aa slmapb kcnab2b cacna1g scn4ba cacna1ha
0.0157299	34	888	1.77344	GO:0003008 system process	http://amigo.geneontology.org/amigo/term/GO:0003008	chrna5 scn8aa chrnb5b chrna6 glra4b tjp2a gabra1 grin2ab cacng7b cacng8b gabra5 cacng3b gabrb2a cacna1g sgcd scn4ba gabrb4 chrna3 chrnb5a pou4f3 eya4 sulf2b gng13b sulf1 drd1b trpm3 cacna1ha grxcr1b htr7c pcdh15a cbfb slc8a4a kcnab2b farp1
0.0157299	10	142	3.26183	GO:0034329 cell junction assembly	http://amigo.geneontology.org/amigo/term/GO:0034329	cdh6 cdh11 cdh10a si:dkey-208k22.6 cdh5 nlgn4xb nlgn3a lgi2a cntnap1 slitrk3a
0.0157299	20	425	2.17967	GO:0042330 taxis	http://amigo.geneontology.org/amigo/term/GO:0042330	cntn2 slit2 efna3a slit3 ephb2a efnb3b sema3ga slit1a emb efnb2b ccl44 neo1b efna2b efna5a neo1a rbpms2a rbpms2b scn8aa cdh11 pcdh17
0.0157299	3	10	13.8954	GO:0098953 receptor diffusion trapping	http://amigo.geneontology.org/amigo/term/GO:0098953	cacng7b cacng8b cacng3b
0.0157299	3	10	13.8954	GO:0098970 postsynaptic neurotransmitter receptor diffusion trapping	http://amigo.geneontology.org/amigo/term/GO:0098970	cacng7b cacng8b cacng3b
0.0157299	3	10	13.8954	GO:0099566 regulation of postsynaptic cytosolic calcium ion concentration	http://amigo.geneontology.org/amigo/term/GO:0099566	gria1a grm1a grm1b
0.0157299	3	10	13.8954	GO:0099628 neurotransmitter receptor diffusion trapping	http://amigo.geneontology.org/amigo/term/GO:0099628	cacng7b cacng8b cacng3b
0.0165489	5	37	6.25919	GO:2000649 regulation of sodium ion transmembrane transporter activity	http://amigo.geneontology.org/amigo/term/GO:2000649	slmapb fgf12a hecw2a scn4ba neto2b
0.0165971	4	22	8.42145	GO:0034332 adherens junction organization	http://amigo.geneontology.org/amigo/term/GO:0034332	cdh6 cdh11 cdh10a cdh5
0.0165971	4	22	8.42145	GO:0071711 basement membrane organization	http://amigo.geneontology.org/amigo/term/GO:0071711	lama4 ntng2a ntng2b fras1
0.0181139	34	900	1.74979	GO:0040011 locomotion	http://amigo.geneontology.org/amigo/term/GO:0040011	cntn2 slit2 efna3a arhgap4b lama4 slit3 ephb2a fscn1b efnb3b sema3ga slit1a srgap1b emb vav3b efnb2b ccl44 neo1b ntng2a efna2b ntng2b efna5a neo1a cacna1ha nsmfb gna12a rbpms2a zeb2b rbpms2b scn8aa cdh11 pcdh17 sulf1 cbfb pcdh10a
0.0181139	11	171	2.97952	GO:0120035 regulation of plasma membrane bounded cell projection organization	http://amigo.geneontology.org/amigo/term/GO:0120035	tbr1b cdkl5 lrrc4cb sema3ga bcl11aa hecw2a tiam1a slit2 slit3 cntn2 slit1a
0.0181139	5	38	6.09447	GO:1902305 regulation of sodium ion transmembrane transport	http://amigo.geneontology.org/amigo/term/GO:1902305	slmapb fgf12a hecw2a scn4ba neto2b
0.0181234	8	98	3.78106	GO:0045597 positive regulation of cell differentiation	http://amigo.geneontology.org/amigo/term/GO:0045597	sox5 brinp2 cdkl5 sox6 tiam1a cntn2 stat5a slit1a
0.0184262	53	1597	1.53717	GO:0007166 cell surface receptor signaling pathway	http://amigo.geneontology.org/amigo/term/GO:0007166	eya4 sulf2b efna3a stat5a igfbp5b grm1a daam2 igf2b ephb2a sulf1 fstl1b grm4 efnb3b sema3ga arrb1 il15 ppm1nb grin2ab efnb2b ccl44 grm8b grm8a efna2b efna5a samd10b bcl2a si:ch211-286b5.6 grm1b chrna5 wls homer3b epha4b wnt10a fgf1a ek1 gria1a chrnb5b fgf12a efna2a si:ch73-335l21.1 gria3b tcf7l1a chrna6 glra4b grik1a neo1b chrna3 cib2 dkk3a ghrhra chrnb5a ryr3 dusp6
0.0184262	2	3	30.8786	GO:0009826 unidimensional cell growth	http://amigo.geneontology.org/amigo/term/GO:0009826	gna12a cdh5
0.0184262	2	3	30.8786	GO:0051291 protein heterooligomerization	http://amigo.geneontology.org/amigo/term/GO:0051291	gabra1 gabrb2a
0.0184262	15	283	2.45502	GO:0055074 calcium ion homeostasis	http://amigo.geneontology.org/amigo/term/GO:0055074	slc24a4a herpud1 drd4a calb2a slc8a1b atp2b3a slc8a4a slc24a4b smdt1a gria1a ryr1b grm1a ryr3 grm1b fhl1b
0.0184262	2	3	30.8786	GO:0070206 protein trimerization	http://amigo.geneontology.org/amigo/term/GO:0070206	gabra1 gabrb2a
0.0184262	2	3	30.8786	GO:0070208 protein heterotrimerization	http://amigo.geneontology.org/amigo/term/GO:0070208	gabra1 gabrb2a
0.0184262	2	3	30.8786	GO:1902667 regulation of axon guidance	http://amigo.geneontology.org/amigo/term/GO:1902667	rbpms2a rbpms2b
0.0187732	6	57	4.87558	GO:0030516 regulation of axon extension	http://amigo.geneontology.org/amigo/term/GO:0030516	cdkl5 sema3ga slit2 slit3 cntn2 slit1a
0.0189749	17	344	2.28897	GO:0006820 anion transport	http://amigo.geneontology.org/amigo/term/GO:0006820	slc1a1 slc34a1a slc16a4 ano3 glra4b slc4a10b gabra1 gabra5 ano11 slc12a5b gabrb2a gabrb4 slc24a4a slc16a7 slc24a4b proca1 ttyh1
0.0189749	3	11	12.6322	GO:0051147 regulation of muscle cell differentiation	http://amigo.geneontology.org/amigo/term/GO:0051147	igf2b rbpms2a rbpms2b
0.0189749	3	11	12.6322	GO:0060291 long-term synaptic potentiation	http://amigo.geneontology.org/amigo/term/GO:0060291	calb2a grin2ab syt12
0.019166	11	174	2.92815	GO:0031344 regulation of cell projection organization	http://amigo.geneontology.org/amigo/term/GO:0031344	tbr1b cdkl5 lrrc4cb sema3ga bcl11aa hecw2a tiam1a slit2 slit3 cntn2 slit1a
0.0193036	16	315	2.35266	GO:0045595 regulation of cell differentiation	http://amigo.geneontology.org/amigo/term/GO:0045595	sox5 brinp2 cdkl5 sox6 daam2 igf2b sema3ga rbpms2a tiam1a rbpms2b slit2 slit3 dusp6 cntn2 stat5a slit1a
0.0206956	4	24	7.71966	GO:0014046 dopamine secretion	http://amigo.geneontology.org/amigo/term/GO:0014046	syt2a drd4a syt7b syt12
0.0206956	4	24	7.71966	GO:0014059 regulation of dopamine secretion	http://amigo.geneontology.org/amigo/term/GO:0014059	syt2a drd4a syt7b syt12
0.0214877	9	126	3.30843	GO:1903530 regulation of secretion by cell	http://amigo.geneontology.org/amigo/term/GO:1903530	syt2a drd4a rab3ab dtnbp1b c2cd2l syt7b cacna1g syt12 syt9b
0.02179	24	573	1.94002	GO:0050877 nervous system process	http://amigo.geneontology.org/amigo/term/GO:0050877	chrna5 scn8aa chrnb5b chrna6 glra4b gabra1 grin2ab cacng7b cacng8b gabra5 cacng3b gabrb2a cacna1g gabrb4 chrna3 chrnb5a pou4f3 eya4 gng13b trpm3 cacna1ha grxcr1b pcdh15a kcnab2b
0.0225351	15	291	2.38752	GO:2000026 regulation of multicellular organismal development	http://amigo.geneontology.org/amigo/term/GO:2000026	sox5 cdkl5 sox6 daam2 sema3ga dusp6 tiam1a ppp1r16b lama4 slit2 slit3 cdh5 cntn2 stat5a slit1a
0.0230875	9	128	3.25673	GO:0030155 regulation of cell adhesion	http://amigo.geneontology.org/amigo/term/GO:0030155	igf2b il15 rell2 efna5a mhc2b lama4 gna12a arrb1 cdh5
0.0230875	4	25	7.41088	GO:0031623 receptor internalization	http://amigo.geneontology.org/amigo/term/GO:0031623	arrb1 cacng7b cacng8b cacng3b
0.0230875	4	25	7.41088	GO:0050432 catecholamine secretion	http://amigo.geneontology.org/amigo/term/GO:0050432	syt2a drd4a syt7b syt12
0.0230875	4	25	7.41088	GO:0050433 regulation of catecholamine secretion	http://amigo.geneontology.org/amigo/term/GO:0050433	syt2a drd4a syt7b syt12
0.0230875	4	25	7.41088	GO:0051952 regulation of amine transport	http://amigo.geneontology.org/amigo/term/GO:0051952	syt2a drd4a syt7b syt12
0.0230875	3	12	11.5795	GO:0099558 maintenance of synapse structure	http://amigo.geneontology.org/amigo/term/GO:0099558	rab3ab cbln4 cbln2b
0.0239463	7	82	3.95397	GO:0022407 regulation of cell-cell adhesion	http://amigo.geneontology.org/amigo/term/GO:0022407	igf2b il15 efna5a mhc2b gna12a arrb1 cdh5
0.0244365	25	614	1.88591	GO:0050793 regulation of developmental process	http://amigo.geneontology.org/amigo/term/GO:0050793	sox5 brinp2 cdkl5 sox6 lrrc4cb rac3b daam2 igf2b sema3ga rbpms2a bcl11aa hecw2a dusp6 tiam1a rbpms2b ppp1r16b lama4 slit2 slit3 cdh5 cntn2 olfm1a stat5a sulf1 slit1a
0.0244365	15	295	2.35515	GO:1905114 cell surface receptor signaling pathway involved in cell-cell signaling	http://amigo.geneontology.org/amigo/term/GO:1905114	sulf2b daam2 sulf1 ppm1nb grin2ab chrna5 wls wnt10a chrnb5b tcf7l1a chrna6 glra4b chrna3 dkk3a chrnb5a
0.0248943	9	130	3.20663	GO:0051046 regulation of secretion	http://amigo.geneontology.org/amigo/term/GO:0051046	syt2a drd4a rab3ab dtnbp1b c2cd2l syt7b cacna1g syt12 syt9b
0.025058	7	83	3.90634	GO:0008361 regulation of cell size	http://amigo.geneontology.org/amigo/term/GO:0008361	cdkl5 sema3ga slc12a5b slit2 slit3 cntn2 slit1a
0.025058	43	1256	1.58573	GO:0065009 regulation of molecular function	http://amigo.geneontology.org/amigo/term/GO:0065009	ect2 rapgef6 cnih3 slmapb fgf12a igf2b ephb2a drd4a si:dkeyp-19e1.3 dtnbp1b sipa1l2 hecw2a ccnd2b cacng7b cacng8b vav3b ccl44 tbc1d4 pdp1 cacng3b tiam1a si:ch1073-174d20.1 scn4ba cacnb2a timp4.3 bcl2a fzr1b arhgap31 oaz2b ppp2r2cb neto2b syngap1a zgc:114045 tbc1d24 rgs8 farp1 arhgap32a acap3a mcf2lb dlc1 ppp1r16b zgc:162989 arrb1
0.02572	4	26	7.12584	GO:0015872 dopamine transport	http://amigo.geneontology.org/amigo/term/GO:0015872	syt2a drd4a syt7b syt12
0.0258837	16	328	2.25941	GO:0040007 growth	http://amigo.geneontology.org/amigo/term/GO:0040007	slit2 cdkl5 sema3ga nrn1la dusp6 gna12a slit3 zeb2b cntn2 dcn stat5a pcdh17 igf2b slit1a myo10l1 cdh5
0.0258837	15	298	2.33144	GO:0072507 divalent inorganic cation homeostasis	http://amigo.geneontology.org/amigo/term/GO:0072507	slc24a4a herpud1 drd4a calb2a slc8a1b atp2b3a slc8a4a slc24a4b smdt1a gria1a ryr1b grm1a ryr3 grm1b fhl1b
0.0258837	8	107	3.46303	GO:0099003 vesicle-mediated transport in synapse	http://amigo.geneontology.org/amigo/term/GO:0099003	unc13ba syt2a rab3ab dtnbp1b nlgn4xb nlgn3a sncb otofa
0.0258837	8	107	3.46303	GO:0099504 synaptic vesicle cycle	http://amigo.geneontology.org/amigo/term/GO:0099504	unc13ba syt2a rab3ab dtnbp1b nlgn4xb nlgn3a sncb otofa
0.025914	7	84	3.85983	GO:0045216 cell-cell junction organization	http://amigo.geneontology.org/amigo/term/GO:0045216	cdh6 cdh11 cdh10a si:dkey-208k22.6 tjp2a cdh5 cntnap1
0.0262209	27	688	1.81771	GO:0042592 homeostatic process	http://amigo.geneontology.org/amigo/term/GO:0042592	slc24a4a herpud1 slc34a1a ldlra drd4a calb2a slc8a1b atp2b3a slc8a4a slc4a10b c2cd2l tjp2a slc24a4b slc12a5b smdt1a gria1a ryr1b grm1a ryr3 neo1b grm1b sulf2b stat5a sulf1 fras1 sptb fhl1b
0.0273922	3	13	10.6888	GO:0030307 positive regulation of cell growth	http://amigo.geneontology.org/amigo/term/GO:0030307	cdkl5 cntn2 slit1a
0.0276335	19	425	2.07069	GO:0098771 inorganic ion homeostasis	http://amigo.geneontology.org/amigo/term/GO:0098771	slc24a4a herpud1 slc34a1a drd4a calb2a slc8a1b atp2b3a slc8a4a slc4a10b slc24a4b slc12a5b smdt1a gria1a ryr1b grm1a ryr3 neo1b grm1b fhl1b
0.0278363	5	44	5.26341	GO:0002028 regulation of sodium ion transport	http://amigo.geneontology.org/amigo/term/GO:0002028	slmapb fgf12a hecw2a scn4ba neto2b
0.0281685	4	27	6.86192	GO:0051937 catecholamine transport	http://amigo.geneontology.org/amigo/term/GO:0051937	syt2a drd4a syt7b syt12
0.0293989	14	274	2.36661	GO:0006874 cellular calcium ion homeostasis	http://amigo.geneontology.org/amigo/term/GO:0006874	slc24a4a herpud1 drd4a calb2a slc8a1b atp2b3a slc8a4a slc24a4b smdt1a gria1a ryr1b grm1a ryr3 grm1b
0.0293989	2	4	23.159	GO:0014846 esophagus smooth muscle contraction	http://amigo.geneontology.org/amigo/term/GO:0014846	sulf2b sulf1
0.0293989	2	4	23.159	GO:0032332 positive regulation of chondrocyte differentiation	http://amigo.geneontology.org/amigo/term/GO:0032332	sox5 sox6
0.0293989	2	4	23.159	GO:0035860 glial cell-derived neurotrophic factor receptor signaling pathway	http://amigo.geneontology.org/amigo/term/GO:0035860	sulf2b sulf1
0.0293989	2	4	23.159	GO:0061036 positive regulation of cartilage development	http://amigo.geneontology.org/amigo/term/GO:0061036	sox5 sox6
0.0299136	7	87	3.72673	GO:0048638 regulation of developmental growth	http://amigo.geneontology.org/amigo/term/GO:0048638	cdkl5 sema3ga dusp6 slit2 slit3 cntn2 slit1a
0.0311945	4	28	6.61685	GO:0015837 amine transport	http://amigo.geneontology.org/amigo/term/GO:0015837	syt2a drd4a syt7b syt12
0.0318056	6	66	4.21072	GO:0007043 cell-cell junction assembly	http://amigo.geneontology.org/amigo/term/GO:0007043	cdh6 cdh11 cdh10a si:dkey-208k22.6 cdh5 cntnap1
0.0318056	134	4962	1.25083	GO:0007165 signal transduction	http://amigo.geneontology.org/amigo/term/GO:0007165	chrna5 prkcba rapgef6 eya4 rassf4a sulf2b efna3a cnih3 olfm1a dgkh stat5a chrnb5b herpud1 igfbp5b gna12a grm1a daam2 nr1d1 gpr37b igf2b gpr143 gnao1b ephb2a gng13b drd4a sulf1 drd1b fstl1b grm4 pebp1 efnb3b sema3ga arrb1 gpr22b il15 thrab chrna6 ppm1nb glra4b adcy2a arhgap31 adcy7 ppp1r9a htr4 gpr12 ksr1a gabra1 mos grin2ab cacng7b cacng8b gabra5 dusp6 tuft1b ppp1r9bb rell2 efnb2b prokr1a ccl44 a…
0.0318329	5	46	5.03456	GO:0043266 regulation of potassium ion transport	http://amigo.geneontology.org/amigo/term/GO:0043266	kcnip3b drd4a kcnab2b kcnip2 neto2b
0.0318329	3	14	9.92528	GO:0051899 membrane depolarization	http://amigo.geneontology.org/amigo/term/GO:0051899	scn8aa slmapb cacna1g
0.0318329	3	14	9.92528	GO:0086010 membrane depolarization during action potential	http://amigo.geneontology.org/amigo/term/GO:0086010	scn8aa slmapb cacna1g
0.0329868	64	2092	1.41699	GO:0048513 animal organ development	http://amigo.geneontology.org/amigo/term/GO:0048513	cntn2 tbx3a tbr1b sox5 pbx3b sulf2b sox6 lama4 six6a tox sulf1 sema3ga dusp6 ntng2a efna2b nrg2b ntng2b meis2a sgcd slit2 pou4f3 prkcba dgkh stat5a ldlra slit3 fhl1b ksr1a mical3b zgc:56628 pou4f2 pou4f1 eya4 gna12a crabp2b igf2b fstl1b slc12a5b zeb2b hsp90b1 wls dcn pygmb cdh6 kcnip3b olfm1a rac3b cdh11 pcdh17 sptb irx4a drd4a cbfb efnb3b arrb1 fras1 slc8a4a kcnb1 bcl11aa bnc2 cdh5 pcdh15a cacnb…
0.0332822	6	67	4.14788	GO:0010038 response to metal ion	http://amigo.geneontology.org/amigo/term/GO:0010038	syt2a cpne5b syt7b cpne9 syt12 cpne4b
0.0332822	6	67	4.14788	GO:0061387 regulation of extent of cell growth	http://amigo.geneontology.org/amigo/term/GO:0061387	cdkl5 sema3ga slit2 slit3 cntn2 slit1a
0.033756	9	139	2.99901	GO:0051093 negative regulation of developmental process	http://amigo.geneontology.org/amigo/term/GO:0051093	daam2 sema3ga rbpms2a bcl11aa rbpms2b slit2 slit3 dusp6 cdh5
0.0339051	4	29	6.38869	GO:0002062 chondrocyte differentiation	http://amigo.geneontology.org/amigo/term/GO:0002062	sox5 sox6 sulf2b sulf1
0.0339901	17	373	2.11101	GO:0055065 metal ion homeostasis	http://amigo.geneontology.org/amigo/term/GO:0055065	slc24a4a herpud1 drd4a calb2a slc8a1b atp2b3a slc8a4a slc24a4b slc12a5b smdt1a gria1a ryr1b grm1a ryr3 neo1b grm1b fhl1b
0.0344467	14	281	2.30766	GO:0072503 cellular divalent inorganic cation homeostasis	http://amigo.geneontology.org/amigo/term/GO:0072503	slc24a4a herpud1 drd4a calb2a slc8a1b atp2b3a slc8a4a slc24a4b smdt1a gria1a ryr1b grm1a ryr3 grm1b
0.0367935	20	475	1.95023	GO:0010647 positive regulation of cell communication	http://amigo.geneontology.org/amigo/term/GO:0010647	sulf2b daam2 gpr37b igf2b sulf1 calb2a arrb1 ppm1nb c2cd2l mos grin2ab cacng7b cacng8b rell2 ccl44 cacng3b mcf2lb neo1b rheb syt12
0.0367935	3	15	9.26359	GO:0010669 epithelial structure maintenance	http://amigo.geneontology.org/amigo/term/GO:0010669	sulf2b sulf1 fras1
0.0367935	20	475	1.95023	GO:0023056 positive regulation of signaling	http://amigo.geneontology.org/amigo/term/GO:0023056	sulf2b daam2 gpr37b igf2b sulf1 calb2a arrb1 ppm1nb c2cd2l mos grin2ab cacng7b cacng8b rell2 ccl44 cacng3b mcf2lb neo1b rheb syt12
0.0367935	4	30	6.17573	GO:0048167 regulation of synaptic plasticity	http://amigo.geneontology.org/amigo/term/GO:0048167	calb2a grin2ab nsmfb syt12
0.0367935	4	30	6.17573	GO:0048813 dendrite morphogenesis	http://amigo.geneontology.org/amigo/term/GO:0048813	hecw2a btbd3b rbpms2a rbpms2b
0.0367935	4	30	6.17573	GO:0050772 positive regulation of axonogenesis	http://amigo.geneontology.org/amigo/term/GO:0050772	cdkl5 tiam1a cntn2 slit1a
0.0367935	19	441	1.99556	GO:0050801 ion homeostasis	http://amigo.geneontology.org/amigo/term/GO:0050801	slc24a4a herpud1 slc34a1a drd4a calb2a slc8a1b atp2b3a slc8a4a slc4a10b slc24a4b slc12a5b smdt1a gria1a ryr1b grm1a ryr3 neo1b grm1b fhl1b
0.0367935	3	15	9.26359	GO:0061462 protein localization to lysosome	http://amigo.geneontology.org/amigo/term/GO:0061462	cacng7b cacng8b cacng3b
0.0367935	5	48	4.82479	GO:0070509 calcium ion import	http://amigo.geneontology.org/amigo/term/GO:0070509	slc8a1b slc8a4a cacna1g smdt1a cacna1ha
0.0379562	8	117	3.16704	GO:0050767 regulation of neurogenesis	http://amigo.geneontology.org/amigo/term/GO:0050767	cdkl5 daam2 sema3ga tiam1a slit2 slit3 cntn2 slit1a
0.0415797	11	200	2.54749	GO:0051240 positive regulation of multicellular organismal process	http://amigo.geneontology.org/amigo/term/GO:0051240	sox5 sulf2b cdkl5 sox6 sulf1 il15 tiam1a zbtb16b cntn2 olfm1a slit1a
0.0416698	2	5	18.5272	GO:0010573 vascular endothelial growth factor production	http://amigo.geneontology.org/amigo/term/GO:0010573	sulf2b sulf1
0.0416698	2	5	18.5272	GO:0010574 regulation of vascular endothelial growth factor production	http://amigo.geneontology.org/amigo/term/GO:0010574	sulf2b sulf1
0.0416698	2	5	18.5272	GO:0010575 positive regulation of vascular endothelial growth factor production	http://amigo.geneontology.org/amigo/term/GO:0010575	sulf2b sulf1
0.0416698	2	5	18.5272	GO:0014831 gastro-intestinal system smooth muscle contraction	http://amigo.geneontology.org/amigo/term/GO:0014831	sulf2b sulf1
0.0416698	2	5	18.5272	GO:0021594 rhombomere formation	http://amigo.geneontology.org/amigo/term/GO:0021594	rac3b efnb3b
0.0416698	2	5	18.5272	GO:0021654 rhombomere boundary formation	http://amigo.geneontology.org/amigo/term/GO:0021654	rac3b efnb3b
0.0416912	17	384	2.05054	GO:0055082 cellular chemical homeostasis	http://amigo.geneontology.org/amigo/term/GO:0055082	slc24a4a herpud1 slc34a1a drd4a calb2a slc8a1b atp2b3a slc8a4a slc4a10b c2cd2l slc24a4b smdt1a gria1a ryr1b grm1a ryr3 grm1b
0.0418181	54	1732	1.44409	GO:0042221 response to chemical	http://amigo.geneontology.org/amigo/term/GO:0042221	cntn2 chrna5 hsp90b1 slit2 sulf2b brinp2 efna3a stat5a herpud1 syt2a nr1d1 igf2b slit3 gnao1b ephb2a drd4a sulf1 drd1b fstl1b efnb3b sema3ga slit1a thrab glra4b emb c2cd2l htr4 cpne5b efnb2b ccl44 neo1b syt7b efna2b efna5a cpne9 timp4.3 syt12 neo1a si:ch73-21k16.1 calr3a cpne4b tgfbi epx fgf1a fgf12a si:ch73-335l21.1 htr7c rbpms2a rbpms2b scn8aa cdh11 pcdh17 ldlra dusp6
0.041978	3	16	8.68462	GO:0048639 positive regulation of developmental growth	http://amigo.geneontology.org/amigo/term/GO:0048639	cdkl5 cntn2 slit1a
0.0460975	18	421	1.98034	GO:0055080 cation homeostasis	http://amigo.geneontology.org/amigo/term/GO:0055080	slc24a4a herpud1 drd4a calb2a slc8a1b atp2b3a slc8a4a slc4a10b slc24a4b slc12a5b smdt1a gria1a ryr1b grm1a ryr3 neo1b grm1b fhl1b
0.0479493	21	523	1.8598	GO:0007167 enzyme linked receptor protein signaling pathway	http://amigo.geneontology.org/amigo/term/GO:0007167	sulf2b efna3a stat5a igfbp5b igf2b ephb2a sulf1 fstl1b efnb3b efnb2b efna2b efna5a samd10b epha4b fgf1a ek1 fgf12a efna2a si:ch73-335l21.1 neo1b dusp6
0.0479493	18	423	1.97098	GO:0019725 cellular homeostasis	http://amigo.geneontology.org/amigo/term/GO:0019725	slc24a4a herpud1 slc34a1a drd4a calb2a slc8a1b atp2b3a slc8a4a slc4a10b c2cd2l slc24a4b slc12a5b smdt1a gria1a ryr1b grm1a ryr3 grm1b
0.0486418	4	33	5.6143	GO:0031290 retinal ganglion cell axon guidance	http://amigo.geneontology.org/amigo/term/GO:0031290	slit2 rbpms2a rbpms2b cdh11
0.0487122	3	17	8.17376	GO:0070831 basement membrane assembly	http://amigo.geneontology.org/amigo/term/GO:0070831	lama4 ntng2a ntng2b
0.0487122	3	17	8.17376	GO:0099054 presynapse assembly	http://amigo.geneontology.org/amigo/term/GO:0099054	nlgn4xb nlgn3a slitrk3a
0.0487122	3	17	8.17376	GO:0099172 presynapse organization	http://amigo.geneontology.org/amigo/term/GO:0099172	nlgn4xb nlgn3a slitrk3a
0.0494084	14	297	2.18334	GO:0016311 dephosphorylation	http://amigo.geneontology.org/amigo/term/GO:0016311	eya4 ptprdb ptprz1b mtmr1b ppp2r2cb pdp1 plppr4b ppp1r16b ppm1lb dusp6 ptpn4b cdkn3 dusp28 inpp5jb
0.0496831	21	526	1.8492	GO:0048878 chemical homeostasis	http://amigo.geneontology.org/amigo/term/GO:0048878	slc24a4a herpud1 slc34a1a ldlra drd4a calb2a slc8a1b atp2b3a slc8a4a slc4a10b c2cd2l slc24a4b slc12a5b smdt1a gria1a ryr1b grm1a ryr3 neo1b grm1b fhl1b
0.0499675	5	53	4.36962	GO:0016079 synaptic vesicle exocytosis	http://amigo.geneontology.org/amigo/term/GO:0016079	unc13ba syt2a rab3ab dtnbp1b otofa
0.0524458	4	34	5.44917	GO:0035235 ionotropic glutamate receptor signaling pathway	http://amigo.geneontology.org/amigo/term/GO:0035235	gria1a gria3b grik1a grin2ab
0.0524458	4	34	5.44917	GO:1990806 ligand-gated ion channel signaling pathway	http://amigo.geneontology.org/amigo/term/GO:1990806	gria1a gria3b grik1a grin2ab
0.0542889	11	210	2.42618	GO:0032535 regulation of cellular component size	http://amigo.geneontology.org/amigo/term/GO:0032535	cdkl5 sema3ga kank4 baiap2a slc12a5b sptb fam49al slit2 slit3 cntn2 slit1a
0.0546057	16	365	2.03038	GO:0006873 cellular ion homeostasis	http://amigo.geneontology.org/amigo/term/GO:0006873	slc24a4a herpud1 slc34a1a drd4a calb2a slc8a1b atp2b3a slc8a4a slc4a10b slc24a4b smdt1a gria1a ryr1b grm1a ryr3 grm1b
0.0553233	2	6	15.4393	GO:0021546 rhombomere development	http://amigo.geneontology.org/amigo/term/GO:0021546	rac3b efnb3b
0.0553233	2	6	15.4393	GO:0021593 rhombomere morphogenesis	http://amigo.geneontology.org/amigo/term/GO:0021593	rac3b efnb3b
0.0553233	5	55	4.21072	GO:0021675 nerve development	http://amigo.geneontology.org/amigo/term/GO:0021675	sulf2b sulf1 gna12a slit1a lingo2a
0.0553233	3	18	7.71966	GO:0050773 regulation of dendrite development	http://amigo.geneontology.org/amigo/term/GO:0050773	cdkl5 bcl11aa hecw2a
0.0553233	2	6	15.4393	GO:0051445 regulation of meiotic cell cycle	http://amigo.geneontology.org/amigo/term/GO:0051445	mos spata22
0.0553233	24	638	1.74237	GO:0060429 epithelium development	http://amigo.geneontology.org/amigo/term/GO:0060429	tbx3a tjp2a ppp1r16b tbr1b stat5a slit2 eya4 lama4 gna12a igf2b ephb2a zeb2b wls dcn irx4a sulf1 slc8a4a kcnb1 satb2 bnc2 cdh5 pcdh15a cacnb2a neo1a
0.0553233	2	6	15.4393	GO:0097090 presynaptic membrane organization	http://amigo.geneontology.org/amigo/term/GO:0097090	nlgn4xb nlgn3a
0.0553233	2	6	15.4393	GO:0097104 postsynaptic membrane assembly	http://amigo.geneontology.org/amigo/term/GO:0097104	nlgn4xb nlgn3a
0.0553233	2	6	15.4393	GO:0097105 presynaptic membrane assembly	http://amigo.geneontology.org/amigo/term/GO:0097105	nlgn4xb nlgn3a
0.0553233	2	6	15.4393	GO:0099068 postsynapse assembly	http://amigo.geneontology.org/amigo/term/GO:0099068	nlgn4xb nlgn3a
0.0566987	37	1114	1.53839	GO:0009888 tissue development	http://amigo.geneontology.org/amigo/term/GO:0009888	tbx3a sox5 sox6 lama4 sema3ga tjp2a ntng2a ppp1r16b ntng2b sgcd tbr1b sulf2b stat5a sulf1 slit2 eya4 gna12a igf2b ephb2a dusp6 slc12a5b zeb2b wls dcn pygmb irx4a arrb1 fras1 slc8a4a kcnb1 satb2 bnc2 cdh5 pcdh15a cacnb2a cib2 neo1a
0.0571661	11	213	2.39201	GO:0006470 protein dephosphorylation	http://amigo.geneontology.org/amigo/term/GO:0006470	eya4 ptprdb ptprz1b ppp2r2cb pdp1 ppp1r16b ppm1lb dusp6 ptpn4b cdkn3 dusp28
0.0590083	5	56	4.13553	GO:0090630 activation of GTPase activity	http://amigo.geneontology.org/amigo/term/GO:0090630	ect2 si:dkeyp-19e1.3 sipa1l2 tbc1d4 tiam1a
0.0602511	4	36	5.14644	GO:0000381 regulation of alternative mRNA splicing via spliceosome	http://amigo.geneontology.org/amigo/term/GO:0000381	rbfox3a khdrbs1b celf5b rbm10
0.0602511	4	36	5.14644	GO:0001764 neuron migration	http://amigo.geneontology.org/amigo/term/GO:0001764	neo1b neo1a nsmfb cntn2
0.061395	3	19	7.31336	GO:0034331 cell junction maintenance	http://amigo.geneontology.org/amigo/term/GO:0034331	rab3ab cbln4 cbln2b
0.0659227	4	37	5.00735	GO:1901379 regulation of potassium ion transmembrane transport	http://amigo.geneontology.org/amigo/term/GO:1901379	kcnip3b kcnab2b kcnip2 neto2b
0.0700285	3	20	6.9477	GO:0001885 endothelial cell development	http://amigo.geneontology.org/amigo/term/GO:0001885	tjp2a ppp1r16b lama4
0.0700285	3	20	6.9477	GO:0019228 neuronal action potential	http://amigo.geneontology.org/amigo/term/GO:0019228	scn8aa cacna1g cacna1ha
0.0700285	3	20	6.9477	GO:0045927 positive regulation of growth	http://amigo.geneontology.org/amigo/term/GO:0045927	cdkl5 cntn2 slit1a
0.0713713	4	38	4.87558	GO:0015844 monoamine transport	http://amigo.geneontology.org/amigo/term/GO:0015844	syt2a drd4a syt7b syt12
0.0719952	2	7	13.2337	GO:0000083 regulation of transcription involved in G1/S transition of mitotic cell cycle	http://amigo.geneontology.org/amigo/term/GO:0000083	cdk14 cdk17
0.0719952	2	7	13.2337	GO:0016188 synaptic vesicle maturation	http://amigo.geneontology.org/amigo/term/GO:0016188	unc13ba zdhhc2
0.0719952	2	7	13.2337	GO:0048859 formation of anatomical boundary	http://amigo.geneontology.org/amigo/term/GO:0048859	rac3b efnb3b
0.0719952	2	7	13.2337	GO:0048923 posterior lateral line neuromast hair cell differentiation	http://amigo.geneontology.org/amigo/term/GO:0048923	eya4 irx4a
0.0721729	6	83	3.34829	GO:0001558 regulation of cell growth	http://amigo.geneontology.org/amigo/term/GO:0001558	slit2 cdkl5 sema3ga slit3 cntn2 slit1a
0.0721729	9	163	2.55743	GO:0051094 positive regulation of developmental process	http://amigo.geneontology.org/amigo/term/GO:0051094	sox5 brinp2 cdkl5 sox6 tiam1a cntn2 olfm1a stat5a slit1a
0.0744059	5	60	3.85983	GO:0048884 neuromast development	http://amigo.geneontology.org/amigo/term/GO:0048884	eya4 slc12a5b irx4a sulf1 cib2
0.0775255	8	137	2.7047	GO:0051960 regulation of nervous system development	http://amigo.geneontology.org/amigo/term/GO:0051960	cdkl5 daam2 sema3ga tiam1a slit2 slit3 cntn2 slit1a
0.0775255	3	21	6.61685	GO:0099637 neurotransmitter receptor transport	http://amigo.geneontology.org/amigo/term/GO:0099637	cacng7b cacng8b cacng3b
0.0795337	6	85	3.2695	GO:0042176 regulation of protein catabolic process	http://amigo.geneontology.org/amigo/term/GO:0042176	arih2 fzr1b herpud1 oaz2b hecw2a timp4.3
0.083082	54	1813	1.37958	GO:0048522 positive regulation of cellular process	http://amigo.geneontology.org/amigo/term/GO:0048522	tbx3a sox5 eya4 arih2 sulf2b brinp2 cdkl5 sox6 fzr1b daam2 nr1d1 gpr37b igf2b rps6ka1 ldb2b ephb2a sulf1 calb2a sema3ga arrb1 il15 thrab ssbp4 ppm1nb c2cd2l bcl11ba baiap2a mos ccnd2b grin2ab cacng7b cacng8b dusp6 rell2 ccl44 cacng3b mcf2lb tiam1a kmt2ca cacna1g meis2a si:ch73-21k16.1 mhc2b stat5a tbr1b dcn fgf1a cbfb zbtb16b neo1b rheb syt12 cntn2 slit1a
0.0836231	5	62	3.73532	GO:0060249 anatomical structure homeostasis	http://amigo.geneontology.org/amigo/term/GO:0060249	calb2a tjp2a sulf2b sulf1 fras1
0.0859798	22	597	1.70686	GO:0051239 regulation of multicellular organismal process	http://amigo.geneontology.org/amigo/term/GO:0051239	sox5 sulf2b cdkl5 sox6 suco daam2 sulf1 sema3ga il15 dusp6 tiam1a ppp1r16b zbtb16b lama4 slit2 slit3 cdh5 cntn2 olfm1a stat5a slit1a kcnab2b
0.0859798	8	140	2.64674	GO:0060284 regulation of cell development	http://amigo.geneontology.org/amigo/term/GO:0060284	cdkl5 daam2 sema3ga tiam1a slit2 slit3 cntn2 slit1a
0.0861857	3	22	6.31609	GO:0021952 central nervous system projection neuron axonogenesis	http://amigo.geneontology.org/amigo/term/GO:0021952	ephb2a slit2 slit3
0.0861857	3	22	6.31609	GO:0043954 cellular component maintenance	http://amigo.geneontology.org/amigo/term/GO:0043954	rab3ab cbln4 cbln2b
0.086444	6	87	3.19434	GO:0010035 response to inorganic substance	http://amigo.geneontology.org/amigo/term/GO:0010035	syt2a cpne5b syt7b cpne9 syt12 cpne4b
0.0872701	4	41	4.51883	GO:0050919 negative chemotaxis	http://amigo.geneontology.org/amigo/term/GO:0050919	slit2 slit3 sema3ga slit1a
0.087739	14	325	1.99524	GO:0006875 cellular metal ion homeostasis	http://amigo.geneontology.org/amigo/term/GO:0006875	slc24a4a herpud1 drd4a calb2a slc8a1b atp2b3a slc8a4a slc24a4b smdt1a gria1a ryr1b grm1a ryr3 grm1b
0.0891941	2	8	11.5795	GO:0007158 neuron cell-cell adhesion	http://amigo.geneontology.org/amigo/term/GO:0007158	nlgn4xb nlgn3a
0.0891941	35	1081	1.49966	GO:0009605 response to external stimulus	http://amigo.geneontology.org/amigo/term/GO:0009605	cntn2 slit2 efna3a slit3 ephb2a efnb3b sema3ga slit1a emb efnb2b ccl44 neo1b opn8b efna2b efna5a neo1a nsdhl trpm3 cntnap2a htr4 cntnap3 cntnap1 si:ch211-66k16.27 edil3a eya4 rbpms2a rbpms2b pcdh15a hsp90b1 scn8aa cdh11 pcdh17 ldlra arrb1 cib2
0.093228	4	42	4.41124	GO:0010977 negative regulation of neuron projection development	http://amigo.geneontology.org/amigo/term/GO:0010977	sema3ga bcl11aa slit2 slit3
0.093228	4	42	4.41124	GO:0048640 negative regulation of developmental growth	http://amigo.geneontology.org/amigo/term/GO:0048640	sema3ga slit2 slit3 dusp6
0.0945733	15	362	1.91925	GO:0030003 cellular cation homeostasis	http://amigo.geneontology.org/amigo/term/GO:0030003	slc24a4a herpud1 drd4a calb2a slc8a1b atp2b3a slc8a4a slc4a10b slc24a4b smdt1a gria1a ryr1b grm1a ryr3 grm1b
0.0945733	3	23	6.04147	GO:0040036 regulation of fibroblast growth factor receptor signaling pathway	http://amigo.geneontology.org/amigo/term/GO:0040036	sulf2b sulf1 dusp6
0.105664	3	24	5.78975	GO:0008333 endosome to lysosome transport	http://amigo.geneontology.org/amigo/term/GO:0008333	cacng7b cacng8b cacng3b
0.105664	3	24	5.78975	GO:0099072 regulation of postsynaptic membrane neurotransmitter receptor levels	http://amigo.geneontology.org/amigo/term/GO:0099072	cacng7b cacng8b cacng3b
0.10716	4	44	4.21072	GO:0031345 negative regulation of cell projection organization	http://amigo.geneontology.org/amigo/term/GO:0031345	sema3ga bcl11aa slit2 slit3
0.10716	6	92	3.02074	GO:0045596 negative regulation of cell differentiation	http://amigo.geneontology.org/amigo/term/GO:0045596	daam2 sema3ga rbpms2a rbpms2b slit2 slit3
0.107347	13	302	1.99382	GO:0090066 regulation of anatomical structure size	http://amigo.geneontology.org/amigo/term/GO:0090066	cdkl5 sema3ga kank4 baiap2a slc12a5b sptb fam49al drd1b htr7c slit2 slit3 cntn2 slit1a
0.108102	9	177	2.35515	GO:0030198 extracellular matrix organization	http://amigo.geneontology.org/amigo/term/GO:0030198	sulf2b lama4 sulf1 tgfbi adamtsl2 adamts2 ntng2a ntng2b fras1
0.108102	9	177	2.35515	GO:0043062 extracellular structure organization	http://amigo.geneontology.org/amigo/term/GO:0043062	sulf2b lama4 sulf1 tgfbi adamtsl2 adamts2 ntng2a ntng2b fras1
0.108102	2	9	10.2929	GO:0051145 smooth muscle cell differentiation	http://amigo.geneontology.org/amigo/term/GO:0051145	rbpms2a rbpms2b
0.108102	2	9	10.2929	GO:0060232 delamination	http://amigo.geneontology.org/amigo/term/GO:0060232	arrb1 cdh5
0.110313	6	93	2.98826	GO:0015850 organic hydroxy compound transport	http://amigo.geneontology.org/amigo/term/GO:0015850	syt2a ldlra drd4a syt7b syt12 osbpl10b
0.110729	9	178	2.34192	GO:0045229 external encapsulating structure organization	http://amigo.geneontology.org/amigo/term/GO:0045229	sulf2b lama4 sulf1 tgfbi adamtsl2 adamts2 ntng2a ntng2b fras1
0.111698	12	272	2.04344	GO:0022603 regulation of anatomical structure morphogenesis	http://amigo.geneontology.org/amigo/term/GO:0022603	cdkl5 lrrc4cb rac3b sema3ga hecw2a tiam1a ppp1r16b slit2 slit3 cntn2 slit1a cdh5
0.112253	4	45	4.11715	GO:0000380 alternative mRNA splicing via spliceosome	http://amigo.geneontology.org/amigo/term/GO:0000380	rbfox3a khdrbs1b celf5b rbm10
0.113592	3	25	5.55816	GO:0021955 central nervous system neuron axonogenesis	http://amigo.geneontology.org/amigo/term/GO:0021955	ephb2a slit2 slit3
0.119348	4	46	4.02765	GO:0003158 endothelium development	http://amigo.geneontology.org/amigo/term/GO:0003158	tjp2a ppp1r16b lama4 cdh5
0.119348	4	46	4.02765	GO:0048488 synaptic vesicle endocytosis	http://amigo.geneontology.org/amigo/term/GO:0048488	syt2a nlgn4xb nlgn3a sncb
0.119348	4	46	4.02765	GO:0140238 presynaptic endocytosis	http://amigo.geneontology.org/amigo/term/GO:0140238	syt2a nlgn4xb nlgn3a sncb
0.122593	5	70	3.30843	GO:0008543 fibroblast growth factor receptor signaling pathway	http://amigo.geneontology.org/amigo/term/GO:0008543	sulf2b sulf1 fgf1a fgf12a dusp6
0.123539	6	96	2.89487	GO:0008202 steroid metabolic process	http://amigo.geneontology.org/amigo/term/GO:0008202	dhcr24 ebp nsdhl fdft1 zgc:92275 hsd3b7
0.125862	4	47	3.94196	GO:0045926 negative regulation of growth	http://amigo.geneontology.org/amigo/term/GO:0045926	slit2 sema3ga slit3 dusp6
0.125862	4	47	3.94196	GO:0050768 negative regulation of neurogenesis	http://amigo.geneontology.org/amigo/term/GO:0050768	daam2 sema3ga slit2 slit3
0.125862	4	47	3.94196	GO:0050769 positive regulation of neurogenesis	http://amigo.geneontology.org/amigo/term/GO:0050769	cdkl5 tiam1a cntn2 slit1a
0.125862	4	47	3.94196	GO:0051961 negative regulation of nervous system development	http://amigo.geneontology.org/amigo/term/GO:0051961	daam2 sema3ga slit2 slit3
0.125988	2	10	9.26359	GO:0001881 receptor recycling	http://amigo.geneontology.org/amigo/term/GO:0001881	zgc:153733 arrb1
0.125988	2	10	9.26359	GO:0043112 receptor metabolic process	http://amigo.geneontology.org/amigo/term/GO:0043112	zgc:153733 arrb1
0.125988	5	71	3.26183	GO:0044344 cellular response to fibroblast growth factor stimulus	http://amigo.geneontology.org/amigo/term/GO:0044344	sulf2b sulf1 fgf1a fgf12a dusp6
0.125988	5	71	3.26183	GO:0071774 response to fibroblast growth factor	http://amigo.geneontology.org/amigo/term/GO:0071774	sulf2b sulf1 fgf1a fgf12a dusp6
0.1316	6	98	2.83579	GO:0048925 lateral line system development	http://amigo.geneontology.org/amigo/term/GO:0048925	eya4 gna12a slc12a5b irx4a sulf1 cib2
0.132115	4	48	3.85983	GO:0001894 tissue homeostasis	http://amigo.geneontology.org/amigo/term/GO:0001894	tjp2a sulf2b sulf1 fras1
0.132115	7	126	2.57322	GO:0040008 regulation of growth	http://amigo.geneontology.org/amigo/term/GO:0040008	slit2 cdkl5 sema3ga dusp6 slit3 cntn2 slit1a
0.138668	5	73	3.17246	GO:0007626 locomotory behavior	http://amigo.geneontology.org/amigo/term/GO:0007626	scn8aa nr1d1 fhl1b gabra1 sncb
0.139752	4	49	3.78106	GO:0007605 sensory perception of sound	http://amigo.geneontology.org/amigo/term/GO:0007605	pou4f3 eya4 grxcr1b pcdh15a
0.139752	34	1089	1.44611	GO:0009966 regulation of signal transduction	http://amigo.geneontology.org/amigo/term/GO:0009966	eya4 sulf2b cnih3 herpud1 igfbp5b daam2 gpr37b igf2b gpr143 sulf1 fstl1b pebp1 arrb1 ppm1nb mos cacng7b cacng8b dusp6 rell2 ccl44 cacng3b mcf2lb dlc1 bcl2a rgs7a gpc3 rgs11 sipa1l2 neto2b neo1b rheb gpc6a dkk3a crabp2b
0.139752	4	49	3.78106	GO:0036465 synaptic vesicle recycling	http://amigo.geneontology.org/amigo/term/GO:0036465	syt2a nlgn4xb nlgn3a sncb
0.144471	3	28	4.96264	GO:0048919 posterior lateral line neuromast development	http://amigo.geneontology.org/amigo/term/GO:0048919	eya4 slc12a5b irx4a
0.145227	2	11	8.42145	GO:0002063 chondrocyte development	http://amigo.geneontology.org/amigo/term/GO:0002063	sulf2b sulf1
0.145227	2	11	8.42145	GO:0032836 glomerular basement membrane development	http://amigo.geneontology.org/amigo/term/GO:0032836	sulf2b sulf1
0.145227	2	11	8.42145	GO:0046660 female sex differentiation	http://amigo.geneontology.org/amigo/term/GO:0046660	rbpms2a rbpms2b
0.145227	2	11	8.42145	GO:0051932 synaptic transmission GABAergic	http://amigo.geneontology.org/amigo/term/GO:0051932	gabra1 gabra5
0.145227	2	11	8.42145	GO:0060384 innervation	http://amigo.geneontology.org/amigo/term/GO:0060384	sulf2b sulf1
0.145227	2	11	8.42145	GO:1905150 regulation of voltage-gated sodium channel activity	http://amigo.geneontology.org/amigo/term/GO:1905150	slmapb fgf12a
0.154712	4	51	3.63278	GO:0001819 positive regulation of cytokine production	http://amigo.geneontology.org/amigo/term/GO:0001819	sulf2b sulf1 il15 zbtb16b
0.154712	3	29	4.79151	GO:0030336 negative regulation of cell migration	http://amigo.geneontology.org/amigo/term/GO:0030336	arhgap4b srgap1b sulf1
0.154712	4	51	3.63278	GO:0048024 regulation of mRNA splicing via spliceosome	http://amigo.geneontology.org/amigo/term/GO:0048024	rbfox3a khdrbs1b celf5b rbm10
0.166847	2	12	7.71966	GO:0001941 postsynaptic membrane organization	http://amigo.geneontology.org/amigo/term/GO:0001941	nlgn4xb nlgn3a
0.166847	2	12	7.71966	GO:0006509 membrane protein ectodomain proteolysis	http://amigo.geneontology.org/amigo/term/GO:0006509	adam19b timp4.3
0.166847	13	327	1.84139	GO:0007420 brain development	http://amigo.geneontology.org/amigo/term/GO:0007420	cntn2 tbr1b pbx3b meis2a six6a pou4f2 crabp2b wls rac3b igf2b efnb3b kcnb1 bcl11aa
0.166847	2	12	7.71966	GO:0030431 sleep	http://amigo.geneontology.org/amigo/term/GO:0030431	prokr1b kcna2a
0.166847	2	12	7.71966	GO:0032330 regulation of chondrocyte differentiation	http://amigo.geneontology.org/amigo/term/GO:0032330	sox5 sox6
0.166847	3	30	4.6318	GO:0051271 negative regulation of cellular component movement	http://amigo.geneontology.org/amigo/term/GO:0051271	arhgap4b srgap1b sulf1
0.166847	3	30	4.6318	GO:2000146 negative regulation of cell motility	http://amigo.geneontology.org/amigo/term/GO:2000146	arhgap4b srgap1b sulf1
0.168161	23	688	1.54842	GO:0051128 regulation of cellular component organization	http://amigo.geneontology.org/amigo/term/GO:0051128	slit2 tbr1b cdkl5 lrrc4cb rac3b stmn3 sema3ga rab3ab kank4 bcl11aa hecw2a baiap2a mos tiam1a efna5a ect2 sptb fam49al slitrk3a gna12a slit3 cntn2 slit1a
0.170315	4	53	3.4957	GO:0010720 positive regulation of cell development	http://amigo.geneontology.org/amigo/term/GO:0010720	cdkl5 tiam1a cntn2 slit1a
0.170315	4	53	3.4957	GO:0010721 negative regulation of cell development	http://amigo.geneontology.org/amigo/term/GO:0010721	daam2 sema3ga slit2 slit3
0.178263	3	31	4.48238	GO:0007212 dopamine receptor signaling pathway	http://amigo.geneontology.org/amigo/term/GO:0007212	gnao1b drd4a drd1b
0.179871	4	54	3.43096	GO:0008203 cholesterol metabolic process	http://amigo.geneontology.org/amigo/term/GO:0008203	ebp nsdhl fdft1 zgc:92275
0.189476	2	13	7.12584	GO:0040037 negative regulation of fibroblast growth factor receptor signaling pathway	http://amigo.geneontology.org/amigo/term/GO:0040037	sulf2b sulf1
0.189476	4	55	3.36858	GO:0045785 positive regulation of cell adhesion	http://amigo.geneontology.org/amigo/term/GO:0045785	igf2b il15 rell2 mhc2b
0.189476	2	13	7.12584	GO:0048791 calcium ion-regulated exocytosis of neurotransmitter	http://amigo.geneontology.org/amigo/term/GO:0048791	unc13ba syt2a
0.189476	2	13	7.12584	GO:0061028 establishment of endothelial barrier	http://amigo.geneontology.org/amigo/term/GO:0061028	tjp2a ppp1r16b
0.189836	3	32	4.34231	GO:0032434 regulation of proteasomal ubiquitin-dependent protein catabolic process	http://amigo.geneontology.org/amigo/term/GO:0032434	arih2 fzr1b herpud1
0.189836	3	32	4.34231	GO:0048709 oligodendrocyte differentiation	http://amigo.geneontology.org/amigo/term/GO:0048709	daam2 prdm8b gna12a
0.191324	7	139	2.33256	GO:0060627 regulation of vesicle-mediated transport	http://amigo.geneontology.org/amigo/term/GO:0060627	syt2a rab3ab dtnbp1b syt7b cacna1g syt12 syt9b
0.192035	15	406	1.71126	GO:0008610 lipid biosynthetic process	http://amigo.geneontology.org/amigo/term/GO:0008610	lipg st6galnac5a ebp pisd cers1 gnpat aclya fdft1 si:ch73-21k16.1 pik3cd pik3cg hsd3b7 lss inpp4ab nsdhl
0.197012	4	56	3.30843	GO:0045732 positive regulation of protein catabolic process	http://amigo.geneontology.org/amigo/term/GO:0045732	arih2 fzr1b oaz2b hecw2a
0.197661	12	303	1.83438	GO:0009100 glycoprotein metabolic process	http://amigo.geneontology.org/amigo/term/GO:0009100	sulf2b fut8a b3gat2 sulf1 mgat4c necab2 ndst2b dcn fut9a st6galnac5a st6gal1 ext1a

## Sheet: Cluster_G_GOBP
Enrichment FDR	nGenes	Pathway Genes	Fold Enrichment	Pathway	URL	Genes
0.000480828	4	9	33.5033	GO:0001959 regulation of cytokine-mediated signaling pathway	http://amigo.geneontology.org/amigo/term/GO:0001959	nlrc5 otud4 socs1a socs1b
0.000480828	3	3	75.3825	GO:0001960 negative regulation of cytokine-mediated signaling pathway	http://amigo.geneontology.org/amigo/term/GO:0001960	nlrc5 otud4 socs1a
0.000480828	36	1152	2.3557	GO:0002376 immune system process	http://amigo.geneontology.org/amigo/term/GO:0002376	stat1a ifih1 nlrc5 irf10 tap2t lgals9l3 tapbp.2 irf7 prdx1 runx2b zgc:153654 si:ch73-122g19.1 stat1b irf3 otud4 si:dkey-169i5.4 tapbp.1 relb lgals17 dhx58 si:dkey-79f11.10 ccr8.1 zgc:174863 socs1a mavs psmb9a erap1a tnfrsf1a fas psmb10 b2m socs1b sting1 stat6 nlrc3l trim25
0.000480828	20	451	3.3429	GO:0009607 response to biotic stimulus	http://amigo.geneontology.org/amigo/term/GO:0009607	stat1a ifit10 ifih1 mxd nlrc5 stat1b relb lgals17 dhx58 psmb9a socs1a irf7 mavs tnfrsf1a pkz b2m socs1b sting1 stat6 trim25
0.000480828	9	75	9.0459	GO:0009615 response to virus	http://amigo.geneontology.org/amigo/term/GO:0009615	ifit10 ifih1 mxd dhx58 irf7 mavs pkz tnfrsf1a trim25
0.000480828	20	448	3.36529	GO:0043207 response to external biotic stimulus	http://amigo.geneontology.org/amigo/term/GO:0043207	stat1a ifit10 ifih1 mxd nlrc5 stat1b relb lgals17 dhx58 psmb9a socs1a irf7 mavs tnfrsf1a pkz b2m socs1b sting1 stat6 trim25
0.000480828	20	454	3.32081	GO:0044419 biological process involved in interspecies interaction between organisms	http://amigo.geneontology.org/amigo/term/GO:0044419	stat1a ifit10 ifih1 mxd nlrc5 stat1b relb lgals17 dhx58 psmb9a socs1a irf7 mavs tnfrsf1a pkz b2m socs1b sting1 stat6 trim25
0.000480828	7	50	10.5535	GO:0051607 defense response to virus	http://amigo.geneontology.org/amigo/term/GO:0051607	ifit10 mxd mavs ifih1 pkz dhx58 trim25
0.000480828	20	448	3.36529	GO:0051707 response to other organism	http://amigo.geneontology.org/amigo/term/GO:0051707	stat1a ifit10 ifih1 mxd nlrc5 stat1b relb lgals17 dhx58 psmb9a socs1a irf7 mavs tnfrsf1a pkz b2m socs1b sting1 stat6 trim25
0.000480828	4	9	33.5033	GO:0060759 regulation of response to cytokine stimulus	http://amigo.geneontology.org/amigo/term/GO:0060759	nlrc5 otud4 socs1a socs1b
0.000480828	3	3	75.3825	GO:0060761 negative regulation of response to cytokine stimulus	http://amigo.geneontology.org/amigo/term/GO:0060761	nlrc5 otud4 socs1a
0.000480828	17	336	3.814	GO:0098542 defense response to other organism	http://amigo.geneontology.org/amigo/term/GO:0098542	stat1a ifit10 ifih1 mxd nlrc5 stat1b relb dhx58 socs1a mavs tnfrsf1a pkz b2m socs1b sting1 stat6 trim25
0.000480828	7	50	10.5535	GO:0140546 defense response to symbiont	http://amigo.geneontology.org/amigo/term/GO:0140546	ifit10 mxd mavs ifih1 pkz dhx58 trim25
0.000640535	4	10	30.153	GO:0002474 antigen processing and presentation of peptide antigen via MHC class I	http://amigo.geneontology.org/amigo/term/GO:0002474	tap2t erap1a b2m tapbp.1
0.000725836	6	36	12.5638	GO:0002831 regulation of response to biotic stimulus	http://amigo.geneontology.org/amigo/term/GO:0002831	nlrc5 socs1a b2m socs1b sting1 trim25
0.000855214	3	4	56.5369	GO:0045824 negative regulation of innate immune response	http://amigo.geneontology.org/amigo/term/GO:0045824	nlrc5 socs1a b2m
0.00108635	25	714	2.63944	GO:0006955 immune response	http://amigo.geneontology.org/amigo/term/GO:0006955	stat1a ifih1 nlrc5 tapbp.2 zgc:153654 si:ch73-122g19.1 stat1b otud4 si:dkey-169i5.4 tapbp.1 relb lgals17 dhx58 si:dkey-79f11.10 ccr8.1 zgc:174863 socs1a mavs tnfrsf1a fas b2m socs1b sting1 stat6 trim25
0.00141692	5	25	15.0765	GO:0045088 regulation of innate immune response	http://amigo.geneontology.org/amigo/term/GO:0045088	nlrc5 socs1a b2m socs1b sting1
0.0016129	3	5	45.2295	GO:0034340 response to type I interferon	http://amigo.geneontology.org/amigo/term/GO:0034340	stat1a nlrc5 stat1b
0.0016129	3	5	45.2295	GO:0060337 type I interferon signaling pathway	http://amigo.geneontology.org/amigo/term/GO:0060337	stat1a nlrc5 stat1b
0.0016129	3	5	45.2295	GO:0071357 cellular response to type I interferon	http://amigo.geneontology.org/amigo/term/GO:0071357	stat1a nlrc5 stat1b
0.00424923	7	75	7.0357	GO:0031347 regulation of defense response	http://amigo.geneontology.org/amigo/term/GO:0031347	nlrc5 socs1a b2m socs1b sting1 tnfrsf1a nlrc3l
0.00505314	3	7	32.3068	GO:0032481 positive regulation of type I interferon production	http://amigo.geneontology.org/amigo/term/GO:0032481	ifih1 dhx58 sting1
0.00554433	18	484	2.80348	GO:0006952 defense response	http://amigo.geneontology.org/amigo/term/GO:0006952	stat1a ifit10 stat6 ifih1 tnfrsf1a mxd nlrc5 stat1b relb dhx58 socs1a mavs pkz b2m socs1b sting1 nlrc3l trim25
0.00554433	12	239	3.7849	GO:0034097 response to cytokine	http://amigo.geneontology.org/amigo/term/GO:0034097	stat1a stat6 nlrc5 il15ra stat1b otud4 relb si:dkeyp-75h12.7 socs1a tnfrsf1a socs1b ccr8.1
0.00554433	12	240	3.76912	GO:0045087 innate immune response	http://amigo.geneontology.org/amigo/term/GO:0045087	stat1a ifih1 nlrc5 stat1b relb dhx58 socs1a tnfrsf1a b2m socs1b sting1 stat6
0.00557951	3	8	28.2684	GO:0002483 antigen processing and presentation of endogenous peptide antigen	http://amigo.geneontology.org/amigo/term/GO:0002483	tap2t erap1a tapbp.1
0.00557951	16	400	3.0153	GO:0002682 regulation of immune system process	http://amigo.geneontology.org/amigo/term/GO:0002682	nlrc5 lgals9l3 tapbp.2 otud4 si:dkey-169i5.4 tapbp.1 lgals17 zgc:174863 socs1a mavs b2m socs1b sting1 tnfrsf1a irf7 trim25
0.00557951	3	8	28.2684	GO:0002832 negative regulation of response to biotic stimulus	http://amigo.geneontology.org/amigo/term/GO:0002832	nlrc5 socs1a b2m
0.00557951	3	8	28.2684	GO:0019883 antigen processing and presentation of endogenous antigen	http://amigo.geneontology.org/amigo/term/GO:0019883	tap2t erap1a tapbp.1
0.00557951	3	8	28.2684	GO:0019885 antigen processing and presentation of endogenous peptide antigen via MHC class I	http://amigo.geneontology.org/amigo/term/GO:0019885	tap2t erap1a tapbp.1
0.00557951	3	8	28.2684	GO:0032479 regulation of type I interferon production	http://amigo.geneontology.org/amigo/term/GO:0032479	ifih1 dhx58 sting1
0.00557951	3	8	28.2684	GO:0032606 type I interferon production	http://amigo.geneontology.org/amigo/term/GO:0032606	ifih1 dhx58 sting1
0.00677998	5	39	9.66442	GO:0007259 receptor signaling pathway via JAK-STAT	http://amigo.geneontology.org/amigo/term/GO:0007259	stat1a stat6 stat1b socs1a socs1b
0.00677998	5	39	9.66442	GO:0097696 receptor signaling pathway via STAT	http://amigo.geneontology.org/amigo/term/GO:0097696	stat1a stat6 stat1b socs1a socs1b
0.00735302	11	220	3.76912	GO:0019221 cytokine-mediated signaling pathway	http://amigo.geneontology.org/amigo/term/GO:0019221	stat1a stat6 nlrc5 il15ra stat1b otud4 si:dkeyp-75h12.7 socs1a tnfrsf1a socs1b ccr8.1
0.00735302	4	22	13.7059	GO:0031348 negative regulation of defense response	http://amigo.geneontology.org/amigo/term/GO:0031348	nlrc5 socs1a b2m nlrc3l
0.00735302	25	844	2.23289	GO:0070647 protein modification by small protein conjugation or removal	http://amigo.geneontology.org/amigo/term/GO:0070647	rnf114 trim35-14 rbck1 trim35-1 uba7 si:dkey-3h3.3 pcgf6 si:ch211-281g13.4 si:dkey-40c23.2 otud4 trim107 isg15 usp18 zgc:91850 socs1a ftr14 btr09 ftr80 si:ch211-244b2.3 si:ch211-212k18.15 socs1b rnf213b btr26 zgc:174357 mindy4b
0.00774899	11	222	3.73517	GO:0071345 cellular response to cytokine stimulus	http://amigo.geneontology.org/amigo/term/GO:0071345	stat1a stat6 nlrc5 il15ra stat1b otud4 si:dkeyp-75h12.7 socs1a tnfrsf1a socs1b ccr8.1
0.00782403	22	704	2.3557	GO:0016567 protein ubiquitination	http://amigo.geneontology.org/amigo/term/GO:0016567	rnf114 trim35-14 rbck1 trim35-1 uba7 si:dkey-3h3.3 pcgf6 si:ch211-281g13.4 si:dkey-40c23.2 trim107 isg15 zgc:91850 socs1a ftr14 btr09 ftr80 si:ch211-244b2.3 si:ch211-212k18.15 socs1b rnf213b btr26 zgc:174357
0.0108279	12	271	3.33797	GO:0050776 regulation of immune response	http://amigo.geneontology.org/amigo/term/GO:0050776	nlrc5 tapbp.2 otud4 si:dkey-169i5.4 tapbp.1 zgc:174863 socs1a mavs b2m socs1b sting1 trim25
0.0109865	4	25	12.0612	GO:0048002 antigen processing and presentation of peptide antigen	http://amigo.geneontology.org/amigo/term/GO:0048002	tap2t erap1a b2m tapbp.1
0.0119694	22	731	2.26869	GO:0032446 protein modification by small protein conjugation	http://amigo.geneontology.org/amigo/term/GO:0032446	rnf114 trim35-14 rbck1 trim35-1 uba7 si:dkey-3h3.3 pcgf6 si:ch211-281g13.4 si:dkey-40c23.2 trim107 isg15 zgc:91850 socs1a ftr14 btr09 ftr80 si:ch211-244b2.3 si:ch211-212k18.15 socs1b rnf213b btr26 zgc:174357
0.0119694	3	11	20.5589	GO:0062207 regulation of pattern recognition receptor signaling pathway	http://amigo.geneontology.org/amigo/term/GO:0062207	otud4 b2m trim25
0.015566	2	3	50.255	GO:0032608 interferon-beta production	http://amigo.geneontology.org/amigo/term/GO:0032608	ifih1 dhx58
0.015566	2	3	50.255	GO:0032648 regulation of interferon-beta production	http://amigo.geneontology.org/amigo/term/GO:0032648	ifih1 dhx58
0.015566	2	3	50.255	GO:0032728 positive regulation of interferon-beta production	http://amigo.geneontology.org/amigo/term/GO:0032728	ifih1 dhx58
0.015566	2	3	50.255	GO:0060330 regulation of response to interferon-gamma	http://amigo.geneontology.org/amigo/term/GO:0060330	socs1a socs1b
0.015566	2	3	50.255	GO:0060334 regulation of interferon-gamma-mediated signaling pathway	http://amigo.geneontology.org/amigo/term/GO:0060334	socs1a socs1b
0.015566	10	207	3.64167	GO:0080134 regulation of response to stress	http://amigo.geneontology.org/amigo/term/GO:0080134	wrnip1 nlrc5 pargl socs1a b2m ddias socs1b sting1 tnfrsf1a nlrc3l
0.0166668	5	51	7.39044	GO:0002683 negative regulation of immune system process	http://amigo.geneontology.org/amigo/term/GO:0002683	nlrc5 lgals9l3 lgals17 socs1a b2m
0.0216912	3	14	16.1534	GO:0050777 negative regulation of immune response	http://amigo.geneontology.org/amigo/term/GO:0050777	nlrc5 socs1a b2m
0.0285725	2	4	37.6912	GO:0034122 negative regulation of toll-like receptor signaling pathway	http://amigo.geneontology.org/amigo/term/GO:0034122	otud4 b2m
0.0285725	2	4	37.6912	GO:0060333 interferon-gamma-mediated signaling pathway	http://amigo.geneontology.org/amigo/term/GO:0060333	socs1a socs1b
0.0365323	33	1418	1.75432	GO:0006950 response to stress	http://amigo.geneontology.org/amigo/term/GO:0006950	wrnip1 stat1a ifit10 stat6 ifih1 tnfrsf1a mxd nlrc5 hmox1a macrod1 hspa8b apodb mcm6 prdx1 uba7 brip1 stat1b relb dhx58 pargl socs1a mavs rad51d smc5 pkz b2m ddias socs1b sting1 csrp1a hbegfa nlrc3l trim25
0.0365323	3	17	13.3028	GO:0010833 telomere maintenance via telomere lengthening	http://amigo.geneontology.org/amigo/term/GO:0010833	tinf2 ten1 terf2ip
0.0439381	4	39	7.73154	GO:0019882 antigen processing and presentation	http://amigo.geneontology.org/amigo/term/GO:0019882	tap2t erap1a b2m tapbp.1
0.0439381	2	5	30.153	GO:0046426 negative regulation of receptor signaling pathway via JAK-STAT	http://amigo.geneontology.org/amigo/term/GO:0046426	socs1a socs1b
0.0439381	2	5	30.153	GO:1904893 negative regulation of receptor signaling pathway via STAT	http://amigo.geneontology.org/amigo/term/GO:1904893	socs1a socs1b
0.0461213	39	1799	1.6342	GO:0035556 intracellular signal transduction	http://amigo.geneontology.org/amigo/term/GO:0035556	nlrc5 rbck1 cdc42ep2 arhgap31 si:ch211-194e1.7 si:ch211-255g12.8 tuft1b si:ch211-214b16.4 relb si:dkey-261p22.1 si:ch211-22k7.9 si:ch211-214b16.3 si:ch211-213a13.2 ccr8.1 si:dkey-178j11.5 si:dkey-165o8.1 si:ch211-227p7.5 si:dkey-71l4.3 si:dkey-11n14.1 si:ch211-215p11.1 si:dkey-26m3.3 si:dkeyp-80d11.12 si:dkey-238k10.3 si:dkey-71l4.5 si:ch211-205a14.1 si:ch211-246b8.2 si:dkey-265e15.5 si:dkey-238k…
0.0506379	5	68	5.54283	GO:0032392 DNA geometric change	http://amigo.geneontology.org/amigo/term/GO:0032392	mcm6 wrnip1 si:dkey-97a13.6 brip1 hfm1
0.0506379	5	68	5.54283	GO:0032508 DNA duplex unwinding	http://amigo.geneontology.org/amigo/term/GO:0032508	mcm6 wrnip1 si:dkey-97a13.6 brip1 hfm1
0.0557335	6	102	4.43426	GO:0001816 cytokine production	http://amigo.geneontology.org/amigo/term/GO:0001816	ifih1 lgals9l3 si:dkey-169i5.4 dhx58 zgc:174863 sting1
0.0557335	6	102	4.43426	GO:0001817 regulation of cytokine production	http://amigo.geneontology.org/amigo/term/GO:0001817	ifih1 lgals9l3 si:dkey-169i5.4 dhx58 zgc:174863 sting1
0.0557335	2	6	25.1275	GO:0002753 cytoplasmic pattern recognition receptor signaling pathway	http://amigo.geneontology.org/amigo/term/GO:0002753	mavs trim25
0.0557335	2	6	25.1275	GO:0034121 regulation of toll-like receptor signaling pathway	http://amigo.geneontology.org/amigo/term/GO:0034121	otud4 b2m
0.0557335	2	6	25.1275	GO:0039528 cytoplasmic pattern recognition receptor signaling pathway in response to virus	http://amigo.geneontology.org/amigo/term/GO:0039528	mavs trim25
0.0557335	2	6	25.1275	GO:0098586 cellular response to virus	http://amigo.geneontology.org/amigo/term/GO:0098586	mavs trim25
0.0749774	4	47	6.41553	GO:0031047 gene silencing by RNA	http://amigo.geneontology.org/amigo/term/GO:0031047	mov10a lin28a mov10b.2 mov10b.1
0.0815781	5	78	4.83221	GO:0071103 DNA conformation change	http://amigo.geneontology.org/amigo/term/GO:0071103	mcm6 wrnip1 si:dkey-97a13.6 brip1 hfm1
0.096847	70	3886	1.35789	GO:0060255 regulation of macromolecule metabolic process	http://amigo.geneontology.org/amigo/term/GO:0060255	wrnip1 stat1a sp8a mov10a stat6 rfxank ifih1 nlrc5 irf10 psme2 zgc:112083 zgc:113411 pmepa1 si:ch211-219a4.3 lgals9l3 gsap irf7 gabpb2b tinf2 runx2b ftr80 pcgf6 zgc:173548 hbegfa znf989 stat1b irf3 otud4 si:dkey-169i5.4 relb dhx58 si:dkey-7j22.1 si:dkey-56m15.6 si:ch211-284e13.5 si:dkey-82i20.2 si:dkey-14d8.1 serpinb1l1 znf1143 ten1 si:dkey-77f5.14 si:dkey-237m9.1 znf1087 zgc:174863 znf1083 zgc:1…
0.096847	2	8	18.8456	GO:0071108 protein K48-linked deubiquitination	http://amigo.geneontology.org/amigo/term/GO:0071108	otud4 mindy4b
0.0972275	15	525	2.15379	GO:0006259 DNA metabolic process	http://amigo.geneontology.org/amigo/term/GO:0006259	wrnip1 tinf2 mcm6 brip1 si:ch1073-385f13.3 ten1 pargl hfm1 pola2 rad51d smc5 mcm10 mnd1 si:dkey-14d8.1 terf2ip
0.100759	4	52	5.79865	GO:0000723 telomere maintenance	http://amigo.geneontology.org/amigo/term/GO:0000723	tinf2 ten1 si:dkey-14d8.1 terf2ip
0.106425	4	53	5.68925	GO:0032200 telomere organization	http://amigo.geneontology.org/amigo/term/GO:0032200	tinf2 ten1 si:dkey-14d8.1 terf2ip
0.134344	8	208	2.89933	GO:0032101 regulation of response to external stimulus	http://amigo.geneontology.org/amigo/term/GO:0032101	nlrc5 socs1a b2m socs1b sting1 tnfrsf1a nlrc3l trim25
0.139667	3	30	7.53825	GO:0035194 post-transcriptional gene silencing by RNA	http://amigo.geneontology.org/amigo/term/GO:0035194	mov10a mov10b.2 mov10b.1
0.157132	3	32	7.06711	GO:0007131 reciprocal meiotic recombination	http://amigo.geneontology.org/amigo/term/GO:0007131	brip1 hfm1 mnd1
0.157132	3	32	7.06711	GO:0016441 post-transcriptional gene silencing	http://amigo.geneontology.org/amigo/term/GO:0016441	mov10a mov10b.2 mov10b.1
0.157132	72	4119	1.31768	GO:0019222 regulation of metabolic process	http://amigo.geneontology.org/amigo/term/GO:0019222	wrnip1 stat1a sp8a mov10a stat6 rfxank ifih1 nlrc5 irf10 psme2 zgc:112083 zgc:113411 pmepa1 si:ch211-219a4.3 lgals9l3 gsap irf7 gabpb2b tinf2 runx2b ftr80 pcgf6 zgc:173548 tysnd1 hbegfa znf989 stat1b irf3 otud4 si:dkey-169i5.4 relb dhx58 si:dkey-7j22.1 si:dkey-56m15.6 si:ch211-284e13.5 si:dkey-82i20.2 si:dkey-14d8.1 serpinb1l1 znf1143 ten1 si:dkey-77f5.14 si:dkey-237m9.1 znf1087 zgc:174863 znf108…
0.157132	3	32	7.06711	GO:0035825 homologous recombination	http://amigo.geneontology.org/amigo/term/GO:0035825	brip1 hfm1 mnd1
0.157132	3	32	7.06711	GO:0140527 reciprocal homologous recombination	http://amigo.geneontology.org/amigo/term/GO:0140527	brip1 hfm1 mnd1
0.176457	4	63	4.78619	GO:0002221 pattern recognition receptor signaling pathway	http://amigo.geneontology.org/amigo/term/GO:0002221	otud4 mavs b2m trim25
0.182118	24	1081	1.67362	GO:0009605 response to external stimulus	http://amigo.geneontology.org/amigo/term/GO:0009605	stat1a ifit10 ifih1 mxd nlrc5 stat1b relb lgals17 dhx58 ccr8.1 opn4xb psmb9a socs1a irf7 mavs tnfrsf1a pkz b2m socs1b sting1 nipa1 stat6 nlrc3l trim25
0.186119	2	12	12.5638	GO:1904356 regulation of telomere maintenance via telomere lengthening	http://amigo.geneontology.org/amigo/term/GO:1904356	tinf2 ten1

## Sheet: Cluster_H_GOBP
Enrichment FDR	nGenes	Pathway Genes	Fold Enrichment	Pathway	URL	Genes
0.0984116	14	292	3.1292	GO:0006163 purine nucleotide metabolic process	http://amigo.geneontology.org/amigo/term/GO:0006163	gucy1a1 atic adcy6b npr1a pklr aclyb papss2b adcy3a pfas gmpr tpi1a acot20 ncs1b nme2b.2
0.0984116	10	174	3.75093	GO:0006164 purine nucleotide biosynthetic process	http://amigo.geneontology.org/amigo/term/GO:0006164	gucy1a1 atic adcy6b npr1a aclyb papss2b adcy3a pfas ncs1b nme2b.2
0.0984116	4	23	11.3506	GO:0006879 cellular iron ion homeostasis	http://amigo.geneontology.org/amigo/term/GO:0006879	fthl28 fthl30 fthl31 cybrd1
0.0984116	3	10	19.5799	GO:0006880 intracellular sequestering of iron ion	http://amigo.geneontology.org/amigo/term/GO:0006880	fthl28 fthl30 fthl31
0.0984116	5	38	8.58766	GO:0055072 iron ion homeostasis	http://amigo.geneontology.org/amigo/term/GO:0055072	hmox1a fthl28 fthl30 fthl31 cybrd1
0.0984116	15	316	3.09808	GO:0072521 purine-containing compound metabolic process	http://amigo.geneontology.org/amigo/term/GO:0072521	gucy1a1 atic adcy6b npr1a pklr aclyb papss2b adcy3a shmt2 pfas gmpr tpi1a acot20 ncs1b nme2b.2
0.0984116	11	185	3.88069	GO:0072522 purine-containing compound biosynthetic process	http://amigo.geneontology.org/amigo/term/GO:0072522	gucy1a1 atic adcy6b npr1a aclyb papss2b adcy3a shmt2 pfas ncs1b nme2b.2
0.0984116	3	10	19.5799	GO:0097577 sequestering of iron ion	http://amigo.geneontology.org/amigo/term/GO:0097577	fthl28 fthl30 fthl31
0.113222	9	154	3.81426	GO:0009152 purine ribonucleotide biosynthetic process	http://amigo.geneontology.org/amigo/term/GO:0009152	gucy1a1 atic adcy6b npr1a aclyb papss2b adcy3a pfas nme2b.2
0.113222	21	617	2.22138	GO:0030001 metal ion transport	http://amigo.geneontology.org/amigo/term/GO:0030001	drd4-rs kcnab1a kcnk13a cacna1fb zgc:101583 kcnf1b atp2a2a cacna1ea kcnv2a kcnk15 kcna2b si:cabz01090193.1 slc8a2a anxa6 abcc9 cacng5b cacng7a fthl28 fthl30 fthl31 kcnk9
0.113222	3	12	16.3166	GO:0051238 sequestering of metal ion	http://amigo.geneontology.org/amigo/term/GO:0051238	fthl28 fthl30 fthl31
0.113222	17	455	2.43852	GO:0055086 nucleobase-containing small molecule metabolic process	http://amigo.geneontology.org/amigo/term/GO:0055086	gucy1a1 atic adcy6b npr1a pklr aclyb papss2b adcy3a dpys shmt2 pfas gmpr tpi1a pnp4b acot20 ncs1b nme2b.2
0.113222	2	3	43.5108	GO:1900745 positive regulation of p38MAPK cascade	http://amigo.geneontology.org/amigo/term/GO:1900745	rell1 rell2
0.114106	4	29	9.00224	GO:0002062 chondrocyte differentiation	http://amigo.geneontology.org/amigo/term/GO:0002062	sox5 anxa6 runx2b irx5a
0.114106	34	1249	1.77666	GO:0006811 ion transport	http://amigo.geneontology.org/amigo/term/GO:0006811	drd4-rs rhd kcnab1a kcnk13a cacna1fb zgc:101583 kcnf1b slc4a2a atp2a2a cacng5b gabrr2a cacna1ea cacng7a kcnv2a kcnk15 gabra2a kcna2b slc1a3a si:cabz01090193.1 slc8a2a pla2g3 anxa6 abcc9 p2rx7 grin2db ankha tmco3 slc4a11 fthl28 fthl30 si:ch211-264f5.8 fthl31 si:dkey-11f4.7 kcnk9
0.114106	12	263	2.97793	GO:0009150 purine ribonucleotide metabolic process	http://amigo.geneontology.org/amigo/term/GO:0009150	gucy1a1 atic adcy6b npr1a pklr aclyb papss2b adcy3a pfas tpi1a acot20 nme2b.2
0.114106	12	275	2.84798	GO:0009259 ribonucleotide metabolic process	http://amigo.geneontology.org/amigo/term/GO:0009259	gucy1a1 atic adcy6b npr1a pklr aclyb papss2b adcy3a pfas tpi1a acot20 nme2b.2
0.114106	9	164	3.58168	GO:0009260 ribonucleotide biosynthetic process	http://amigo.geneontology.org/amigo/term/GO:0009260	gucy1a1 atic adcy6b npr1a aclyb papss2b adcy3a pfas nme2b.2
0.114106	12	281	2.78717	GO:0019693 ribose phosphate metabolic process	http://amigo.geneontology.org/amigo/term/GO:0019693	gucy1a1 atic adcy6b npr1a pklr aclyb papss2b adcy3a pfas tpi1a acot20 nme2b.2
0.114106	2	4	32.6331	GO:0030575 nuclear body organization	http://amigo.geneontology.org/amigo/term/GO:0030575	wrap53 fam118b
0.114106	2	4	32.6331	GO:0030576 Cajal body organization	http://amigo.geneontology.org/amigo/term/GO:0030576	wrap53 fam118b
0.114106	9	168	3.49641	GO:0046390 ribose phosphate biosynthetic process	http://amigo.geneontology.org/amigo/term/GO:0046390	gucy1a1 atic adcy6b npr1a aclyb papss2b adcy3a pfas nme2b.2
0.114106	16	441	2.36794	GO:0050801 ion homeostasis	http://amigo.geneontology.org/amigo/term/GO:0050801	drd4-rs rhd anxa6 cacna1fb hmox1a slc4a2a atp2a2a ptgir cacna1ea slc4a11 fthl28 fthl30 fthl31 si:cabz01090193.1 wfs1a cybrd1
0.114106	5	51	6.39865	GO:0055076 transition metal ion homeostasis	http://amigo.geneontology.org/amigo/term/GO:0055076	hmox1a fthl28 fthl30 fthl31 cybrd1
0.114106	21	657	2.08614	GO:0098660 inorganic ion transmembrane transport	http://amigo.geneontology.org/amigo/term/GO:0098660	drd4-rs rhd kcnab1a kcnk13a cacna1fb kcnf1b atp2a2a gabrr2a cacna1ea kcnv2a kcnk15 gabra2a kcna2b si:cabz01090193.1 anxa6 abcc9 zgc:101583 cacng5b cacng7a ankha kcnk9
0.119772	4	33	7.91106	GO:0046916 cellular transition metal ion homeostasis	http://amigo.geneontology.org/amigo/term/GO:0046916	fthl28 fthl30 fthl31 cybrd1
0.144068	4	35	7.459	GO:0052652 cyclic purine nucleotide metabolic process	http://amigo.geneontology.org/amigo/term/GO:0052652	gucy1a1 adcy6b npr1a adcy3a
0.14577	2	5	26.1065	GO:0006189 de novo IMP biosynthetic process	http://amigo.geneontology.org/amigo/term/GO:0006189	atic pfas
0.14577	24	825	1.89865	GO:0006812 cation transport	http://amigo.geneontology.org/amigo/term/GO:0006812	drd4-rs rhd kcnab1a kcnk13a cacna1fb zgc:101583 kcnf1b atp2a2a cacng5b cacna1ea cacng7a kcnv2a kcnk15 kcna2b si:cabz01090193.1 slc8a2a anxa6 abcc9 p2rx7 tmco3 fthl28 fthl30 fthl31 kcnk9
0.14577	14	377	2.42368	GO:0009117 nucleotide metabolic process	http://amigo.geneontology.org/amigo/term/GO:0009117	gucy1a1 atic adcy6b npr1a pklr aclyb papss2b adcy3a pfas gmpr tpi1a acot20 ncs1b nme2b.2
0.14577	2	5	26.1065	GO:1900744 regulation of p38MAPK cascade	http://amigo.geneontology.org/amigo/term/GO:1900744	rell1 rell2
0.145807	15	421	2.3254	GO:0055080 cation homeostasis	http://amigo.geneontology.org/amigo/term/GO:0055080	drd4-rs rhd anxa6 cacna1fb hmox1a slc4a2a atp2a2a ptgir cacna1ea fthl28 fthl30 fthl31 si:cabz01090193.1 wfs1a cybrd1
0.154052	26	931	1.82269	GO:0034220 ion transmembrane transport	http://amigo.geneontology.org/amigo/term/GO:0034220	drd4-rs rhd kcnab1a kcnk13a cacna1fb kcnf1b atp2a2a cacng5b gabrr2a cacna1ea cacng7a kcnv2a kcnk15 gabra2a kcna2b slc1a3a si:cabz01090193.1 anxa6 abcc9 zgc:101583 slc4a2a p2rx7 ankha si:ch211-264f5.8 si:dkey-11f4.7 kcnk9
0.154052	15	425	2.30351	GO:0098771 inorganic ion homeostasis	http://amigo.geneontology.org/amigo/term/GO:0098771	drd4-rs rhd anxa6 cacna1fb hmox1a slc4a2a atp2a2a ptgir cacna1ea fthl28 fthl30 fthl31 si:cabz01090193.1 wfs1a cybrd1
0.163946	3	19	10.3052	GO:0060415 muscle tissue morphogenesis	http://amigo.geneontology.org/amigo/term/GO:0060415	klf2b arhgef28a nrg1
0.166887	14	391	2.3369	GO:0006753 nucleoside phosphate metabolic process	http://amigo.geneontology.org/amigo/term/GO:0006753	gucy1a1 atic adcy6b npr1a pklr aclyb papss2b adcy3a pfas gmpr tpi1a acot20 ncs1b nme2b.2
0.166887	18	566	2.0756	GO:0098662 inorganic cation transmembrane transport	http://amigo.geneontology.org/amigo/term/GO:0098662	drd4-rs rhd kcnab1a kcnk13a cacna1fb kcnf1b atp2a2a cacna1ea kcnv2a kcnk15 kcna2b si:cabz01090193.1 anxa6 abcc9 zgc:101583 cacng5b cacng7a kcnk9
0.167894	22	756	1.89928	GO:0019637 organophosphate metabolic process	http://amigo.geneontology.org/amigo/term/GO:0019637	gucy1a1 atic adcy6b sgms1 npr1a pklr aclyb papss2b pik3c2a pigu adcy3a pign plppr4a pfas pla2g3 gmpr tpi1a acot20 lpcat2 ncs1b gch1 nme2b.2
0.167894	10	232	2.8132	GO:0034765 regulation of ion transmembrane transport	http://amigo.geneontology.org/amigo/term/GO:0034765	drd4-rs kcnab1a cacng5b cacng7a kcnk13a cacna1fb kcnf1b cacna1ea kcnv2a kcna2b
0.167894	3	20	9.78994	GO:0048644 muscle organ morphogenesis	http://amigo.geneontology.org/amigo/term/GO:0048644	klf2b arhgef28a nrg1
0.173099	10	235	2.77729	GO:0009165 nucleotide biosynthetic process	http://amigo.geneontology.org/amigo/term/GO:0009165	gucy1a1 atic adcy6b npr1a aclyb papss2b adcy3a pfas ncs1b nme2b.2
0.178642	15	443	2.20992	GO:0090407 organophosphate biosynthetic process	http://amigo.geneontology.org/amigo/term/GO:0090407	gucy1a1 atic adcy6b sgms1 npr1a aclyb papss2b pik3c2a pigu adcy3a pign pfas ncs1b gch1 nme2b.2
0.182117	10	239	2.7308	GO:0034762 regulation of transmembrane transport	http://amigo.geneontology.org/amigo/term/GO:0034762	drd4-rs kcnab1a cacng5b cacng7a kcnk13a cacna1fb kcnf1b cacna1ea kcnv2a kcna2b
0.182117	6	98	3.99589	GO:0045597 positive regulation of cell differentiation	http://amigo.geneontology.org/amigo/term/GO:0045597	dbnla sox5 plxnc1 si:dkey-183c2.4 metrnla alk
0.185071	4	43	6.07128	GO:0009190 cyclic nucleotide biosynthetic process	http://amigo.geneontology.org/amigo/term/GO:0009190	gucy1a1 adcy6b npr1a adcy3a
0.197838	2	7	18.6475	GO:0038066 p38MAPK cascade	http://amigo.geneontology.org/amigo/term/GO:0038066	rell1 rell2
0.197838	10	244	2.67485	GO:1901293 nucleoside phosphate biosynthetic process	http://amigo.geneontology.org/amigo/term/GO:1901293	gucy1a1 atic adcy6b npr1a aclyb papss2b adcy3a pfas ncs1b nme2b.2
0.199069	10	246	2.6531	GO:0006813 potassium ion transport	http://amigo.geneontology.org/amigo/term/GO:0006813	drd4-rs kcnab1a kcnk13a kcnf1b kcnv2a kcnk15 kcna2b si:cabz01090193.1 abcc9 kcnk9
0.199069	4	45	5.80144	GO:0021782 glial cell development	http://amigo.geneontology.org/amigo/term/GO:0021782	mxra8a adcy6b tuba8l3 nrg1
0.199069	9	208	2.82402	GO:0071805 potassium ion transmembrane transport	http://amigo.geneontology.org/amigo/term/GO:0071805	kcnab1a kcnk13a kcnf1b kcnv2a kcnk15 kcna2b si:cabz01090193.1 abcc9 kcnk9

## Sheet: Cluster_I_GOBP
Enrichment FDR	nGenes	Pathway Genes	Fold Enrichment	Pathway	URL	Genes
4.82451e-13	73	1351	2.91987	GO:0007399 nervous system development	http://amigo.geneontology.org/amigo/term/GO:0007399	tbx3a gbx2 dab1b bhlhe40 slit2 ncanb pbx3b zic2a nr4a2a dscama efna1a zic2b bhlhe23 efnb3b rab3ab unc119b gpm6aa bhlhe22 plxna2 cdon zic3 si:ch73-386h18.1 tiam1a cdk5r2b akna pbx3a meis2a pou3f1 ndrg1b inaa nkd1 robo1 six6b nrp2b pcdh18b prox1a dpysl5b gldn si:ch73-233f7.1 pou3f3b slit1b cspg5b arl3l2 hif1ab atp1b2b tardbp pax6b ptprfa sncb chchd10 crx cdh4 nono mdkb tnc foxo3a etv5b kctd12.2 id2…
2.72682e-10	114	3063	2.0112	GO:0007275 multicellular organism development	http://amigo.geneontology.org/amigo/term/GO:0007275	tbx3a gbx2 dab1b bhlhe40 slit2 ncanb pbx3b zic2a nr4a2a cryba4 dscama efna1a six6b tox zic2b bhlhe23 efnb3b rab3ab unc119b gpm6aa kdm6bb bhlhe22 kdm6al plxna2 cdon six7 zic3 si:ch73-386h18.1 tiam1a cdk5r2b akna pbx3a meis2a ppdpfa pou3f1 ndrg1b inaa crx nkd1 foxo3a robo1 ppdpfb si:ch211-207d6.2 foxg1b lfng nrp2b foxo3b pcdh18b prox1a dpysl5b gldn si:ch73-233f7.1 myh9a dll4 spry2 pou3f3b slit1b cs…
1.44154e-09	135	4036	1.8075	GO:0032501 multicellular organismal process	http://amigo.geneontology.org/amigo/term/GO:0032501	tbx3a gbx2 dab1b bhlhe40 slit2 ncanb pbx3b zic2a nr4a2a armc2 cryba4 dscama efna1a six6b tox zic2b bhlhe23 efnb3b gnat2 rab3ab unc119b gabrg2 id2a gpm6aa arr3a kdm6bb bhlhe22 glra4b kdm6al plxna2 cdon six7 zic3 si:ch73-386h18.1 cacng3b tiam1a cdk5r2b akna pbx3a meis2a chrm2a nfil3-5 rho ppdpfa pou3f1 ndrg1b inaa crx prph2b pdcb nkd1 foxo3a robo1 ppdpfb si:ch211-207d6.2 foxg1b lfng prph2a nrp2b fo…
1.44154e-09	47	791	3.21083	GO:0048699 generation of neurons	http://amigo.geneontology.org/amigo/term/GO:0048699	dab1b slit2 pbx3b nr4a2a dscama efna1a bhlhe23 efnb3b rab3ab gpm6aa bhlhe22 plxna2 si:ch73-386h18.1 tiam1a cdk5r2b akna pbx3a nkd1 robo1 nrp2b dpysl5b cdon gldn arl3l2 hif1ab atp1b2b tardbp ptprfa sncb chchd10 crx cdh4 mdkb tnc etv5b pcdh18b kctd12.2 prox1a id2a auts2a epas1b tfap2a ogg1 col15a1b six7 hmgb1a slit1b
2.69369e-09	80	1910	2.26336	GO:0048869 cellular developmental process	http://amigo.geneontology.org/amigo/term/GO:0048869	tbx3a dab1b bhlhe40 slit2 sox4a pbx3b nr4a2a armc2 dscama efna1a tox si:dkey-220k22.1 bhlhe23 efnb3b rab3ab etv5b smad6a id2a gpm6aa bhlhe22 plxna2 si:ch73-386h18.1 tiam1a cdk5r2b elf2b akna pbx3a cspg5b kitlga ppdpfa ndrg1b nkd1 robo1 ppdpfb nrp2b prox1a dpysl5b cdon gldn cdk6 spry2 qkia slit1b tnc tfap2e arl3l2 dnmt1 hif1ab atp1b2b tardbp tfap2c kdm6bb epas1b tfap2a zeb2a ptprfa sncb gbx2 ctr9 …
4.75869e-09	45	769	3.16215	GO:0030182 neuron differentiation	http://amigo.geneontology.org/amigo/term/GO:0030182	slit2 pbx3b nr4a2a dscama efna1a bhlhe23 efnb3b rab3ab gpm6aa bhlhe22 plxna2 si:ch73-386h18.1 tiam1a cdk5r2b pbx3a nkd1 robo1 nrp2b dpysl5b cdon gldn arl3l2 hif1ab atp1b2b tardbp ptprfa sncb chchd10 crx cdh4 mdkb tnc etv5b pcdh18b kctd12.2 prox1a id2a auts2a epas1b tfap2a ogg1 col15a1b six7 hmgb1a slit1b
4.77341e-09	49	893	2.96511	GO:0022008 neurogenesis	http://amigo.geneontology.org/amigo/term/GO:0022008	dab1b bhlhe40 slit2 pbx3b nr4a2a dscama efna1a bhlhe23 efnb3b rab3ab gpm6aa bhlhe22 plxna2 si:ch73-386h18.1 tiam1a cdk5r2b akna pbx3a ndrg1b nkd1 robo1 nrp2b dpysl5b cdon gldn arl3l2 hif1ab atp1b2b tardbp ptprfa sncb chchd10 crx cdh4 mdkb tnc etv5b pcdh18b kctd12.2 prox1a id2a auts2a epas1b tfap2a ogg1 col15a1b six7 hmgb1a slit1b
4.81491e-09	100	2712	1.99254	GO:0048731 system development	http://amigo.geneontology.org/amigo/term/GO:0048731	tbx3a gbx2 dab1b bhlhe40 slit2 ncanb pbx3b zic2a nr4a2a cryba4 dscama efna1a six6b tox zic2b bhlhe23 efnb3b rab3ab unc119b gpm6aa kdm6bb bhlhe22 kdm6al plxna2 cdon six7 zic3 si:ch73-386h18.1 tiam1a cdk5r2b akna pbx3a meis2a pou3f1 ndrg1b inaa nkd1 foxo3a robo1 si:ch211-207d6.2 foxg1b nrp2b foxo3b pcdh18b prox1a dpysl5b gldn si:ch73-233f7.1 myh9a pou3f3b slit1b cspg5b sox4a arl3l2 aldh7a1 stk24b d…
5.3762e-09	28	327	4.62708	GO:0007420 brain development	http://amigo.geneontology.org/amigo/term/GO:0007420	pbx3b si:ch73-386h18.1 cdk5r2b akna pbx3a meis2a pou3f1 six6b pou3f3b gbx2 zic2a zic2b pax6b nr4a2a mdkb efnb3b etv5b kctd12.2 prox1a auts2a tfap2a kdm6al ogg1 nin asphd1 macroh2a2 hmgb1a kirrel3l
6.41996e-09	78	1898	2.22072	GO:0030154 cell differentiation	http://amigo.geneontology.org/amigo/term/GO:0030154	tbx3a dab1b bhlhe40 slit2 sox4a pbx3b nr4a2a armc2 dscama efna1a tox si:dkey-220k22.1 bhlhe23 efnb3b rab3ab etv5b smad6a id2a gpm6aa bhlhe22 plxna2 si:ch73-386h18.1 tiam1a cdk5r2b elf2b akna pbx3a kitlga ppdpfa ndrg1b nkd1 robo1 ppdpfb nrp2b prox1a dpysl5b cdon gldn spry2 qkia slit1b tnc tfap2e arl3l2 dnmt1 hif1ab atp1b2b tardbp tfap2c kdm6bb epas1b tfap2a zeb2a ptprfa sncb gbx2 ctr9 chchd10 crx …
6.43623e-09	134	4141	1.74862	GO:0032502 developmental process	http://amigo.geneontology.org/amigo/term/GO:0032502	tbx3a gbx2 dab1b bhlhe40 rnd1b slit2 sox4a ncanb tfap2e pbx3b zic2a nr4a2a armc2 cdh7a cryba4 dscama efna1a six6b tox si:dkey-220k22.1 zic2b bhlhe23 tfap2c efnb3b rab3ab unc119b etv5b pax6b smad6a pax10 id2a gpm6aa kdm6bb bhlhe22 tfap2a kdm6al plxna2 cdon cdh18a zeb2a six7 zic3 si:ch73-386h18.1 spry2 tiam1a cdk5r2b elf2b akna pbx3a meis2a cspg5b kitlga ppdpfa pou3f1 ndrg1b inaa crx nkd1 foxo3a nh…
7.77947e-09	34	486	3.78041	GO:0007417 central nervous system development	http://amigo.geneontology.org/amigo/term/GO:0007417	tbx3a dab1b ncanb pbx3b zic2a nr4a2a zic2b zic3 si:ch73-386h18.1 cdk5r2b akna pbx3a meis2a pou3f1 six6b pou3f3b gbx2 slit2 pax6b nono mdkb efnb3b etv5b kctd12.2 prox1a auts2a tfap2a kdm6al ogg1 nin asphd1 macroh2a2 hmgb1a kirrel3l
8.67683e-09	28	339	4.46329	GO:0060322 head development	http://amigo.geneontology.org/amigo/term/GO:0060322	pbx3b si:ch73-386h18.1 cdk5r2b akna pbx3a meis2a pou3f1 six6b pou3f3b gbx2 zic2a zic2b pax6b nr4a2a mdkb efnb3b etv5b kctd12.2 prox1a auts2a tfap2a kdm6al ogg1 nin asphd1 macroh2a2 hmgb1a kirrel3l
2.43074e-08	127	3937	1.74315	GO:0048856 anatomical structure development	http://amigo.geneontology.org/amigo/term/GO:0048856	tbx3a gbx2 dab1b bhlhe40 rnd1b slit2 sox4a ncanb tfap2e pbx3b zic2a nr4a2a armc2 cdh7a cryba4 dscama efna1a six6b tox si:dkey-220k22.1 zic2b bhlhe23 tfap2c efnb3b rab3ab unc119b pax6b smad6a pax10 gpm6aa kdm6bb bhlhe22 tfap2a kdm6al plxna2 cdon cdh18a zeb2a six7 zic3 si:ch73-386h18.1 spry2 tiam1a cdk5r2b akna pbx3a meis2a cspg5b ppdpfa pou3f1 ndrg1b inaa crx nkd1 foxo3a robo1 ppdpfb si:ch211-207d…
8.49939e-07	77	2092	1.98896	GO:0048513 animal organ development	http://amigo.geneontology.org/amigo/term/GO:0048513	tbx3a dab1b pbx3b cryba4 six6b tox si:dkey-220k22.1 kdm6bb kdm6al six7 si:ch73-386h18.1 spry2 cdk5r2b akna pbx3a meis2a slit2 pou3f1 nkd1 nfkb2 frg1 unc13a ablim3 pou3f3b slit1b tnc gbx2 sox4a zic2a aldh7a1 stk24b robo1 dnmt1 hif1ab atp1b2b zic2b nrp2b tardbp tfap2c foxo3b etv5b pax6b epas1b tfap2a plxna2 zeb2a eaf1 esrrga ctr9 crx cdh4 nr4a2a tram1 nono mdkb cdh7a crkl gsdmeb efnb3b rfc4 rbp4l s…
1.06466e-06	100	3035	1.78048	GO:0019219 regulation of nucleobase-containing compound metabolic process	http://amigo.geneontology.org/amigo/term/GO:0019219	nr4a1 tbx3a gbx2 bhlhe40 sox4a esrrga celf3b tfap2e ctr9 crx pbx3b zic2a nr4a2a nova2 uxt nono foxo3a znf395b nhlh2 six6b mllt1b tox foxg1b hif1ab zic2b bhlhe23 ccar2 nfkb2 zbtb7a tfap2c arntl2 foxo3b nab1a ppil4 etv5b pax6b pax10 hmgb2b pcbp3 cbx1b prox1a id2a epas1b bhlhe22 tfap2a cbx5 zeb2a six7 khdrbs1b eaf1 znf516 zic3 si:ch73-386h18.1 sall1a hlfa si:dkey-89b17.4 tnrc6c1 elf2b si:ch211-113e8…
1.65271e-06	97	2940	1.78287	GO:0051252 regulation of RNA metabolic process	http://amigo.geneontology.org/amigo/term/GO:0051252	nr4a1 tbx3a gbx2 bhlhe40 sox4a esrrga celf3b tfap2e ctr9 crx pbx3b zic2a nr4a2a nova2 uxt nono foxo3a znf395b nhlh2 six6b mllt1b tox foxg1b hif1ab zic2b bhlhe23 ccar2 nfkb2 zbtb7a tfap2c arntl2 foxo3b nab1a ppil4 etv5b pax6b pax10 hmgb2b pcbp3 cbx1b prox1a id2a epas1b bhlhe22 tfap2a cbx5 zeb2a six7 khdrbs1b eaf1 znf516 zic3 si:ch73-386h18.1 sall1a hlfa si:dkey-89b17.4 tnrc6c1 elf2b si:ch211-113e8…
1.65596e-06	67	1748	2.07124	GO:0009653 anatomical structure morphogenesis	http://amigo.geneontology.org/amigo/term/GO:0009653	tbx3a rnd1b slit2 sox4a pbx3b cdh7a dscama efna1a si:dkey-220k22.1 efnb3b rab3ab smad6a plxna2 cdh18a tiam1a cdk5r2b pbx3a meis2a cspg5b nkd1 robo1 foxg1b nrp2b nfkb2 dpysl5b cdon arl3l2 zic2a hif1ab atp1b2b tardbp tfap2c etv5b prox1a kdm6bb tfap2a zeb2a six7 eaf1 ptprfa ctr9 chchd10 crx cdh4 plk2b uxt mdkb tnc crkl dnmt1 zic2b gsdmeb pax6b pcdh18b kctd12.2 id2a auts2a nin col15a1b myh9a sall1a s…
2.79618e-06	104	3276	1.71548	GO:0010468 regulation of gene expression	http://amigo.geneontology.org/amigo/term/GO:0010468	nr4a1 tbx3a gbx2 bhlhe40 sox4a esrrga celf3b tfap2e ctr9 crx pbx3b zic2a nr4a2a nova2 uxt nono tob1b foxo3a znf395b nhlh2 six6b mllt1b tox tob1a foxg1b hif1ab zic2b bhlhe23 ccar2 nfkb2 zbtb7a tardbp tfap2c arntl2 foxo3b nab1a ppil4 etv5b pax6b pax10 hmgb2b pcbp3 cbx1b prox1a id2a kdm6bb epas1b bhlhe22 tfap2a kdm6al cbx5 zeb2a six7 khdrbs1b eaf1 znf516 cnbpb zic3 si:ch73-386h18.1 sall1a hlfa si:dk…
2.79618e-06	34	624	2.94436	GO:0048666 neuron development	http://amigo.geneontology.org/amigo/term/GO:0048666	slit2 pbx3b dscama efna1a efnb3b rab3ab gpm6aa plxna2 tiam1a cdk5r2b pbx3a robo1 nrp2b dpysl5b gldn arl3l2 hif1ab tardbp ptprfa chchd10 crx cdh4 nr4a2a tnc etv5b pcdh18b kctd12.2 prox1a auts2a ogg1 col15a1b six7 hmgb1a slit1b
5.11649e-06	96	2980	1.74081	GO:0009889 regulation of biosynthetic process	http://amigo.geneontology.org/amigo/term/GO:0009889	nr4a1 tbx3a gbx2 bhlhe40 sox4a esrrga tfap2e ctr9 crx pbx3b zic2a nr4a2a uxt nono foxo3a znf395b nhlh2 six6b mllt1b tox foxg1b hif1ab zic2b bhlhe23 ccar2 nfkb2 zbtb7a tfap2c arntl2 foxo3b nab1a ppil4 etv5b pax6b pax10 hmgb2b cbx1b prox1a id2a epas1b bhlhe22 tfap2a cbx5 zeb2a six7 eaf1 znf516 cnbpb zic3 si:ch73-386h18.1 sall1a hlfa si:dkey-89b17.4 tnrc6c1 elf2b si:ch211-113e8.10 tnrc6a wu:fe05a04 …
8.25054e-06	95	2971	1.72789	GO:0031326 regulation of cellular biosynthetic process	http://amigo.geneontology.org/amigo/term/GO:0031326	nr4a1 tbx3a gbx2 bhlhe40 sox4a esrrga tfap2e ctr9 crx pbx3b zic2a nr4a2a uxt nono foxo3a znf395b nhlh2 six6b mllt1b tox foxg1b hif1ab zic2b bhlhe23 ccar2 nfkb2 zbtb7a tfap2c arntl2 foxo3b nab1a ppil4 etv5b pax6b pax10 hmgb2b cbx1b prox1a id2a epas1b bhlhe22 tfap2a cbx5 zeb2a six7 eaf1 znf516 cnbpb zic3 si:ch73-386h18.1 sall1a hlfa si:dkey-89b17.4 tnrc6c1 elf2b si:ch211-113e8.10 tnrc6a wu:fe05a04 …
9.55103e-06	127	4379	1.5672	GO:0090304 nucleic acid metabolic process	http://amigo.geneontology.org/amigo/term/GO:0090304	nr4a1 tbx3a gbx2 bhlhe40 sox4a esrrga celf3b tfap2e ctr9 crx pbx3b zic2a nr4a2a nova2 aar2 uxt nono foxo3a znf395b nhlh2 six6b mllt1b tox foxg1b hif1ab zic2b bhlhe23 ccar2 nfkb2 zbtb7a tfap2c arntl2 rfc4 foxo3b nab1a ppil4 etv5b pax6b pax10 hmgb2b pcbp3 cbx1b prox1a id2a mlh3 epas1b bhlhe22 tfap2a ogg1 cbx5 zeb2a isy1 six7 khdrbs1b eaf1 znf516 zic3 xrcc6 si:ch73-386h18.1 sall1a hlfa si:dkey-89b17…
1.52089e-05	93	2941	1.70877	GO:0006351 transcription DNA-templated	http://amigo.geneontology.org/amigo/term/GO:0006351	nr4a1 tbx3a gbx2 bhlhe40 sox4a esrrga tfap2e ctr9 crx pbx3b zic2a nr4a2a uxt nono foxo3a znf395b nhlh2 six6b mllt1b tox foxg1b hif1ab zic2b bhlhe23 ccar2 nfkb2 zbtb7a tfap2c arntl2 foxo3b nab1a ppil4 etv5b pax6b pax10 hmgb2b cbx1b prox1a id2a epas1b bhlhe22 tfap2a cbx5 zeb2a six7 eaf1 znf516 zic3 si:ch73-386h18.1 sall1a hlfa si:dkey-89b17.4 elf2b si:ch211-113e8.10 wu:fe05a04 pbx3a si:ch211-117k10…
1.52089e-05	89	2774	1.73372	GO:0006355 regulation of transcription DNA-templated	http://amigo.geneontology.org/amigo/term/GO:0006355	nr4a1 tbx3a gbx2 bhlhe40 sox4a esrrga tfap2e ctr9 crx pbx3b zic2a nr4a2a uxt nono foxo3a znf395b nhlh2 six6b mllt1b tox foxg1b hif1ab zic2b bhlhe23 ccar2 nfkb2 zbtb7a tfap2c arntl2 foxo3b nab1a ppil4 etv5b pax6b pax10 hmgb2b cbx1b prox1a id2a epas1b bhlhe22 tfap2a cbx5 zeb2a six7 eaf1 znf516 zic3 si:ch73-386h18.1 sall1a hlfa si:dkey-89b17.4 elf2b si:ch211-113e8.10 wu:fe05a04 pbx3a si:ch211-117k10…
1.52089e-05	93	2934	1.71285	GO:0010556 regulation of macromolecule biosynthetic process	http://amigo.geneontology.org/amigo/term/GO:0010556	nr4a1 tbx3a gbx2 bhlhe40 sox4a esrrga tfap2e ctr9 crx pbx3b zic2a nr4a2a uxt nono foxo3a znf395b nhlh2 six6b mllt1b tox foxg1b hif1ab zic2b bhlhe23 ccar2 nfkb2 zbtb7a tfap2c arntl2 foxo3b nab1a ppil4 etv5b pax6b pax10 hmgb2b cbx1b prox1a id2a epas1b bhlhe22 tfap2a cbx5 zeb2a six7 eaf1 znf516 cnbpb zic3 si:ch73-386h18.1 sall1a hlfa si:dkey-89b17.4 tnrc6c1 elf2b si:ch211-113e8.10 tnrc6a wu:fe05a04 …
1.52089e-05	93	2941	1.70877	GO:0097659 nucleic acid-templated transcription	http://amigo.geneontology.org/amigo/term/GO:0097659	nr4a1 tbx3a gbx2 bhlhe40 sox4a esrrga tfap2e ctr9 crx pbx3b zic2a nr4a2a uxt nono foxo3a znf395b nhlh2 six6b mllt1b tox foxg1b hif1ab zic2b bhlhe23 ccar2 nfkb2 zbtb7a tfap2c arntl2 foxo3b nab1a ppil4 etv5b pax6b pax10 hmgb2b cbx1b prox1a id2a epas1b bhlhe22 tfap2a cbx5 zeb2a six7 eaf1 znf516 zic3 si:ch73-386h18.1 sall1a hlfa si:dkey-89b17.4 elf2b si:ch211-113e8.10 wu:fe05a04 pbx3a si:ch211-117k10…
1.52089e-05	89	2774	1.73372	GO:1903506 regulation of nucleic acid-templated transcription	http://amigo.geneontology.org/amigo/term/GO:1903506	nr4a1 tbx3a gbx2 bhlhe40 sox4a esrrga tfap2e ctr9 crx pbx3b zic2a nr4a2a uxt nono foxo3a znf395b nhlh2 six6b mllt1b tox foxg1b hif1ab zic2b bhlhe23 ccar2 nfkb2 zbtb7a tfap2c arntl2 foxo3b nab1a ppil4 etv5b pax6b pax10 hmgb2b cbx1b prox1a id2a epas1b bhlhe22 tfap2a cbx5 zeb2a six7 eaf1 znf516 zic3 si:ch73-386h18.1 sall1a hlfa si:dkey-89b17.4 elf2b si:ch211-113e8.10 wu:fe05a04 pbx3a si:ch211-117k10…
1.52089e-05	89	2775	1.7331	GO:2001141 regulation of RNA biosynthetic process	http://amigo.geneontology.org/amigo/term/GO:2001141	nr4a1 tbx3a gbx2 bhlhe40 sox4a esrrga tfap2e ctr9 crx pbx3b zic2a nr4a2a uxt nono foxo3a znf395b nhlh2 six6b mllt1b tox foxg1b hif1ab zic2b bhlhe23 ccar2 nfkb2 zbtb7a tfap2c arntl2 foxo3b nab1a ppil4 etv5b pax6b pax10 hmgb2b cbx1b prox1a id2a epas1b bhlhe22 tfap2a cbx5 zeb2a six7 eaf1 znf516 zic3 si:ch73-386h18.1 sall1a hlfa si:dkey-89b17.4 elf2b si:ch211-113e8.10 wu:fe05a04 pbx3a si:ch211-117k10…
1.54441e-05	93	2947	1.70529	GO:0032774 RNA biosynthetic process	http://amigo.geneontology.org/amigo/term/GO:0032774	nr4a1 tbx3a gbx2 bhlhe40 sox4a esrrga tfap2e ctr9 crx pbx3b zic2a nr4a2a uxt nono foxo3a znf395b nhlh2 six6b mllt1b tox foxg1b hif1ab zic2b bhlhe23 ccar2 nfkb2 zbtb7a tfap2c arntl2 foxo3b nab1a ppil4 etv5b pax6b pax10 hmgb2b cbx1b prox1a id2a epas1b bhlhe22 tfap2a cbx5 zeb2a six7 eaf1 znf516 zic3 si:ch73-386h18.1 sall1a hlfa si:dkey-89b17.4 elf2b si:ch211-113e8.10 wu:fe05a04 pbx3a si:ch211-117k10…
1.56618e-05	16	178	4.85732	GO:0007601 visual perception	http://amigo.geneontology.org/amigo/term/GO:0007601	cryba4 unc119b arr3a rho prph2b pdcb prph2a opn1mw2 opn1lw2 rgra opn1mw1 cngb3.1 pde6ha crx grm6b gnat2
1.96794e-05	113	3836	1.59183	GO:0031323 regulation of cellular metabolic process	http://amigo.geneontology.org/amigo/term/GO:0031323	nr4a1 tbx3a gbx2 bhlhe40 sox4a esrrga celf3b tfap2e ctr9 nprl3 crx pbx3b camkk1b zic2a nr4a2a ccng2 nova2 uxt nono sesn1 foxo3a znf395b nhlh2 six6b mllt1b tox foxg1b hif1ab zic2b bhlhe23 ccar2 nfkb2 zbtb7a tfap2c arntl2 foxo3b nab1a ppil4 unc119b etv5b ppp6r2a pax6b pax10 hmgb2b pcbp3 cbx1b prox1a id2a epas1b bhlhe22 tfap2a cbx5 zeb2a six7 khdrbs1b ldlrad4a eaf1 znf516 cnbpb zic3 si:ch73-386h18.1…
2.13119e-05	114	3891	1.58322	GO:0016070 RNA metabolic process	http://amigo.geneontology.org/amigo/term/GO:0016070	nr4a1 tbx3a gbx2 bhlhe40 sox4a esrrga celf3b tfap2e ctr9 crx pbx3b zic2a nr4a2a nova2 aar2 uxt nono foxo3a znf395b nhlh2 six6b mllt1b tox foxg1b hif1ab zic2b bhlhe23 ccar2 nfkb2 zbtb7a tfap2c arntl2 foxo3b nab1a ppil4 etv5b pax6b pax10 hmgb2b pcbp3 cbx1b prox1a id2a epas1b bhlhe22 tfap2a cbx5 zeb2a isy1 six7 khdrbs1b eaf1 znf516 zic3 si:ch73-386h18.1 sall1a hlfa si:dkey-89b17.4 smg9 tnrc6c1 elf2b…
2.13119e-05	109	3669	1.60537	GO:0051171 regulation of nitrogen compound metabolic process	http://amigo.geneontology.org/amigo/term/GO:0051171	nr4a1 tbx3a gbx2 bhlhe40 sox4a esrrga celf3b tfap2e ctr9 crx pbx3b camkk1b zic2a nr4a2a ccng2 nova2 uxt nono foxo3a znf395b nhlh2 six6b mllt1b tox foxg1b hif1ab zic2b bhlhe23 ccar2 nfkb2 zbtb7a tfap2c arntl2 foxo3b nab1a ppil4 unc119b etv5b ppp6r2a pax6b pax10 hmgb2b pcbp3 cbx1b prox1a id2a epas1b bhlhe22 tfap2a cbx5 zeb2a six7 khdrbs1b ldlrad4a eaf1 znf516 cnbpb zic3 si:ch73-386h18.1 sall1a hlfa…
2.14918e-05	119	4119	1.56117	GO:0019222 regulation of metabolic process	http://amigo.geneontology.org/amigo/term/GO:0019222	nr4a1 tbx3a gbx2 bhlhe40 sox4a esrrga celf3b tfap2e ctr9 nprl3 crx pbx3b camkk1b zic2a nr4a2a ccng2 nova2 uxt nono sesn1 tob1b foxo3a znf395b nhlh2 six6b mllt1b tox tob1a foxg1b hif1ab zic2b bhlhe23 ccar2 nfkb2 zbtb7a tardbp tfap2c arntl2 foxo3b nab1a ppil4 unc119b etv5b ppp6r2a pax6b pax10 hmgb2b pcbp3 cbx1b prox1a id2a kdm6bb epas1b bhlhe22 tfap2a kdm6al cbx5 zeb2a six7 khdrbs1b ldlrad4a eaf1 z…
2.14918e-05	110	3718	1.59875	GO:0080090 regulation of primary metabolic process	http://amigo.geneontology.org/amigo/term/GO:0080090	nr4a1 tbx3a gbx2 bhlhe40 sox4a esrrga celf3b tfap2e ctr9 crx pbx3b camkk1b zic2a nr4a2a ccng2 nova2 uxt nono foxo3a znf395b nhlh2 six6b mllt1b tox foxg1b hif1ab zic2b bhlhe23 ccar2 nfkb2 zbtb7a tfap2c arntl2 foxo3b nab1a ppil4 unc119b etv5b ppp6r2a pax6b pax10 hmgb2b pcbp3 cbx1b prox1a id2a epas1b bhlhe22 tfap2a cbx5 zeb2a six7 khdrbs1b ldlrad4a eaf1 znf516 cnbpb zic3 si:ch73-386h18.1 sall1a hlfa…
2.21932e-05	16	185	4.67353	GO:0050953 sensory perception of light stimulus	http://amigo.geneontology.org/amigo/term/GO:0050953	cryba4 unc119b arr3a rho prph2b pdcb prph2a opn1mw2 opn1lw2 rgra opn1mw1 cngb3.1 pde6ha crx grm6b gnat2
2.6378e-05	99	3257	1.64253	GO:0034654 nucleobase-containing compound biosynthetic process	http://amigo.geneontology.org/amigo/term/GO:0034654	nr4a1 tbx3a gbx2 bhlhe40 sox4a esrrga tfap2e ctr9 pdha1b crx pbx3b zic2a nr4a2a adsl uxt nono foxo3a znf395b nhlh2 six6b mllt1b tox foxg1b hif1ab zic2b bhlhe23 ccar2 nfkb2 zbtb7a tfap2c arntl2 foxo3b nab1a ppil4 etv5b pax6b pax10 hmgb2b cbx1b prox1a id2a epas1b bhlhe22 tfap2a cbx5 zeb2a six7 eaf1 znf516 zic3 si:ch73-386h18.1 sall1a hlfa si:dkey-89b17.4 elf2b si:ch211-113e8.10 wu:fe05a04 pbx3a si:…
2.9167e-05	27	488	2.98979	GO:0007423 sensory organ development	http://amigo.geneontology.org/amigo/term/GO:0007423	pbx3b cryba4 six6b six7 pbx3a meis2a nkd1 sox4a aldh7a1 atp1b2b tfap2c tfap2a plxna2 esrrga crx cdh4 zic2a nono dnmt1 gsdmeb rfc4 rbp4l pax6b pax10 prox1a id2a col15a1b
3.01663e-05	113	3886	1.57135	GO:0060255 regulation of macromolecule metabolic process	http://amigo.geneontology.org/amigo/term/GO:0060255	nr4a1 tbx3a gbx2 bhlhe40 sox4a esrrga celf3b tfap2e ctr9 crx pbx3b camkk1b zic2a nr4a2a ccng2 nova2 uxt nono tob1b foxo3a znf395b nhlh2 six6b mllt1b tox tob1a foxg1b hif1ab zic2b bhlhe23 ccar2 nfkb2 zbtb7a tardbp tfap2c arntl2 foxo3b nab1a ppil4 unc119b etv5b ppp6r2a pax6b pax10 hmgb2b pcbp3 cbx1b prox1a id2a kdm6bb epas1b bhlhe22 tfap2a kdm6al cbx5 zeb2a six7 khdrbs1b ldlrad4a eaf1 znf516 cnbpb …
3.13136e-05	46	1131	2.19782	GO:0048468 cell development	http://amigo.geneontology.org/amigo/term/GO:0048468	bhlhe40 slit2 pbx3b armc2 dscama efna1a si:dkey-220k22.1 efnb3b rab3ab gpm6aa plxna2 tiam1a cdk5r2b pbx3a ndrg1b robo1 bhlhe23 nrp2b prox1a dpysl5b gldn tnc arl3l2 hif1ab tardbp tfap2c tfap2a ptprfa ctr9 chchd10 crx cdh4 zic2a nr4a2a zic2b etv5b pcdh18b kctd12.2 auts2a ogg1 col15a1b myh9a six7 hmgb1a kirrel3l slit1b
4.53957e-05	133	4832	1.48738	GO:0006139 nucleobase-containing compound metabolic process	http://amigo.geneontology.org/amigo/term/GO:0006139	nr4a1 tbx3a gbx2 bhlhe40 sox4a esrrga celf3b tfap2e ctr9 pdha1b crx pbx3b zic2a nr4a2a adsl nova2 aar2 uxt nono foxo3a znf395b nhlh2 six6b mllt1b tox foxg1b hif1ab nt5c1aa zic2b bhlhe23 ccar2 nfkb2 zbtb7a tfap2c arntl2 rfc4 foxo3b nab1a ppil4 etv5b pax6b pax10 hmgb2b pcbp3 cbx1b prox1a id2a mlh3 epas1b bhlhe22 tfap2a ogg1 cbx5 zeb2a isy1 six7 khdrbs1b eaf1 znf516 zic3 xrcc6 si:ch73-386h18.1 sall1…
4.53957e-05	13	130	5.40376	GO:0009416 response to light stimulus	http://amigo.geneontology.org/amigo/term/GO:0009416	rgra opn6a rho opn1mw2 opn1lw2 opn1mw1 arntl2 rcvrn2 rcvrn3 arl3l2 grm6b gnat2 ercc6
5.43362e-05	14	154	4.91251	GO:0009314 response to radiation	http://amigo.geneontology.org/amigo/term/GO:0009314	rgra xrcc6 opn6a rho opn1mw2 opn1lw2 opn1mw1 arntl2 rcvrn2 rcvrn3 arl3l2 grm6b gnat2 ercc6
5.66127e-05	99	3325	1.60894	GO:0019438 aromatic compound biosynthetic process	http://amigo.geneontology.org/amigo/term/GO:0019438	nr4a1 tbx3a gbx2 bhlhe40 sox4a esrrga tfap2e ctr9 pdha1b crx pbx3b zic2a nr4a2a adsl uxt nono foxo3a znf395b nhlh2 six6b mllt1b tox foxg1b hif1ab zic2b bhlhe23 ccar2 nfkb2 zbtb7a tfap2c arntl2 foxo3b nab1a ppil4 etv5b pax6b pax10 hmgb2b cbx1b prox1a id2a epas1b bhlhe22 tfap2a cbx5 zeb2a six7 eaf1 znf516 zic3 si:ch73-386h18.1 sall1a hlfa si:dkey-89b17.4 elf2b si:ch211-113e8.10 wu:fe05a04 pbx3a si:…
6.24467e-05	99	3334	1.6046	GO:0018130 heterocycle biosynthetic process	http://amigo.geneontology.org/amigo/term/GO:0018130	nr4a1 tbx3a gbx2 bhlhe40 sox4a esrrga tfap2e ctr9 pdha1b crx pbx3b zic2a nr4a2a adsl uxt nono foxo3a znf395b nhlh2 six6b mllt1b tox foxg1b hif1ab zic2b bhlhe23 ccar2 nfkb2 zbtb7a tfap2c arntl2 foxo3b nab1a ppil4 etv5b pax6b pax10 hmgb2b cbx1b prox1a id2a epas1b bhlhe22 tfap2a cbx5 zeb2a six7 eaf1 znf516 zic3 si:ch73-386h18.1 sall1a hlfa si:dkey-89b17.4 elf2b si:ch211-113e8.10 wu:fe05a04 pbx3a si:…
8.27566e-05	100	3401	1.58887	GO:1901362 organic cyclic compound biosynthetic process	http://amigo.geneontology.org/amigo/term/GO:1901362	nr4a1 tbx3a gbx2 bhlhe40 sox4a esrrga tfap2e ctr9 pdha1b crx pbx3b zic2a nr4a2a adsl uxt nono foxo3a znf395b nhlh2 six6b mllt1b tox foxg1b hif1ab zic2b bhlhe23 ccar2 nfkb2 zbtb7a tfap2c arntl2 foxo3b nab1a ppil4 etv5b pax6b pax10 hmgb2b cbx1b prox1a id2a epas1b bhlhe22 tfap2a cbx5 zeb2a six7 eaf1 znf516 zic3 si:ch73-386h18.1 sall1a hlfa si:dkey-89b17.4 elf2b si:ch211-113e8.10 ch25hl3 wu:fe05a04 p…
0.000130637	19	295	3.48039	GO:0009628 response to abiotic stimulus	http://amigo.geneontology.org/amigo/term/GO:0009628	hif1ab rgra epas1b xrcc6 opn6a hmgb1a rho opn1mw2 opn1lw2 opn1mw1 irs2a arntl2 rcvrn2 rcvrn3 arl3l2 grm6b gnat2 foxo3b ercc6
0.000140093	133	4947	1.4528	GO:0046483 heterocycle metabolic process	http://amigo.geneontology.org/amigo/term/GO:0046483	nr4a1 tbx3a gbx2 bhlhe40 sox4a esrrga celf3b tfap2e ctr9 pdha1b crx pbx3b zic2a nr4a2a adsl nova2 aar2 uxt nono foxo3a znf395b nhlh2 six6b mllt1b tox foxg1b hif1ab nt5c1aa zic2b bhlhe23 ccar2 nfkb2 zbtb7a tfap2c arntl2 rfc4 foxo3b nab1a ppil4 etv5b pax6b pax10 hmgb2b pcbp3 cbx1b prox1a id2a mlh3 epas1b bhlhe22 tfap2a ogg1 cbx5 zeb2a isy1 six7 khdrbs1b eaf1 znf516 zic3 xrcc6 si:ch73-386h18.1 sall1…
0.0001643	133	4964	1.44783	GO:0006725 cellular aromatic compound metabolic process	http://amigo.geneontology.org/amigo/term/GO:0006725	nr4a1 tbx3a gbx2 bhlhe40 sox4a esrrga celf3b tfap2e ctr9 pdha1b crx pbx3b zic2a nr4a2a adsl nova2 aar2 uxt nono foxo3a znf395b nhlh2 six6b mllt1b tox foxg1b hif1ab nt5c1aa zic2b bhlhe23 ccar2 nfkb2 zbtb7a tfap2c arntl2 rfc4 foxo3b nab1a ppil4 etv5b pax6b pax10 hmgb2b pcbp3 cbx1b prox1a id2a mlh3 epas1b bhlhe22 tfap2a ogg1 cbx5 zeb2a isy1 six7 khdrbs1b eaf1 znf516 zic3 xrcc6 si:ch73-386h18.1 sall1…
0.000174666	23	419	2.96627	GO:0048858 cell projection morphogenesis	http://amigo.geneontology.org/amigo/term/GO:0048858	slit2 dscama efna1a efnb3b rab3ab plxna2 tiam1a cdk5r2b cspg5b robo1 nrp2b dpysl5b arl3l2 hif1ab tardbp ptprfa chchd10 tnc etv5b pcdh18b kctd12.2 col15a1b slit1b
0.000182224	21	362	3.13478	GO:0001654 eye development	http://amigo.geneontology.org/amigo/term/GO:0001654	pbx3b cryba4 six6b six7 pbx3a meis2a nkd1 sox4a aldh7a1 plxna2 crx cdh4 zic2a dnmt1 rfc4 rbp4l pax6b pax10 id2a tfap2a col15a1b
0.000182224	10	87	6.21122	GO:0006865 amino acid transport	http://amigo.geneontology.org/amigo/term/GO:0006865	slc38a5a slc38a3a slc1a8b slc1a2a slc1a2b slc6a9 slc6a1b slc6a1a slc32a1 slc7a8a
0.000182224	23	422	2.94518	GO:0032990 cell part morphogenesis	http://amigo.geneontology.org/amigo/term/GO:0032990	slit2 dscama efna1a efnb3b rab3ab plxna2 tiam1a cdk5r2b cspg5b robo1 nrp2b dpysl5b arl3l2 hif1ab tardbp ptprfa chchd10 tnc etv5b pcdh18b kctd12.2 col15a1b slit1b
0.000182224	21	362	3.13478	GO:0150063 visual system development	http://amigo.geneontology.org/amigo/term/GO:0150063	pbx3b cryba4 six6b six7 pbx3a meis2a nkd1 sox4a aldh7a1 plxna2 crx cdh4 zic2a dnmt1 rfc4 rbp4l pax6b pax10 id2a tfap2a col15a1b
0.00019861	10	88	6.14064	GO:0030900 forebrain development	http://amigo.geneontology.org/amigo/term/GO:0030900	akna zic2a pax6b gbx2 nr4a2a etv5b kctd12.2 prox1a auts2a hmgb1a
0.00023423	21	369	3.07531	GO:0048568 embryonic organ development	http://amigo.geneontology.org/amigo/term/GO:0048568	tbx3a pbx3b pbx3a sox4a atp1b2b tfap2c foxo3b tfap2a plxna2 six7 eaf1 zic2a cdh7a zic2b gsdmeb auts2a kdm6bb epas1b ogg1 meis2a pacsin3
0.000293339	122	4522	1.45789	GO:0010467 gene expression	http://amigo.geneontology.org/amigo/term/GO:0010467	nr4a1 tbx3a gbx2 bhlhe40 sox4a esrrga celf3b tfap2e ctr9 crx pbx3b zic2a nr4a2a nova2 aar2 uxt nono tob1b foxo3a znf395b nhlh2 six6b mllt1b tox tob1a foxg1b hif1ab zic2b bhlhe23 ccar2 nfkb2 zbtb7a tardbp tfap2c arntl2 foxo3b nab1a ppil4 etv5b pax6b pax10 hmgb2b pcbp3 cbx1b prox1a id2a kdm6bb epas1b bhlhe22 tfap2a kdm6al cbx5 zeb2a isy1 six7 khdrbs1b eaf1 znf516 cnbpb zic3 si:ch73-386h18.1 sall1a …
0.00029806	8	56	7.71966	GO:0009583 detection of light stimulus	http://amigo.geneontology.org/amigo/term/GO:0009583	rgra opn6a rho opn1mw2 opn1lw2 opn1mw1 grm6b gnat2
0.000353598	27	571	2.55519	GO:0000902 cell morphogenesis	http://amigo.geneontology.org/amigo/term/GO:0000902	rnd1b slit2 cdh7a dscama efna1a si:dkey-220k22.1 efnb3b rab3ab plxna2 cdh18a tiam1a cdk5r2b cspg5b robo1 nrp2b dpysl5b arl3l2 hif1ab tardbp ptprfa chchd10 tnc etv5b pcdh18b kctd12.2 col15a1b slit1b
0.000376027	22	413	2.87852	GO:0048812 neuron projection morphogenesis	http://amigo.geneontology.org/amigo/term/GO:0048812	slit2 dscama efna1a efnb3b rab3ab plxna2 tiam1a cdk5r2b robo1 nrp2b dpysl5b arl3l2 hif1ab tardbp ptprfa chchd10 tnc etv5b pcdh18b kctd12.2 col15a1b slit1b
0.000392419	23	446	2.78669	GO:0048880 sensory system development	http://amigo.geneontology.org/amigo/term/GO:0048880	pbx3b cryba4 six6b six7 pbx3a meis2a nkd1 sox4a aldh7a1 atp1b2b plxna2 crx cdh4 zic2a dnmt1 rfc4 rbp4l pax6b pax10 prox1a id2a tfap2a col15a1b
0.000392419	22	415	2.86465	GO:0120039 plasma membrane bounded cell projection morphogenesis	http://amigo.geneontology.org/amigo/term/GO:0120039	slit2 dscama efna1a efnb3b rab3ab plxna2 tiam1a cdk5r2b robo1 nrp2b dpysl5b arl3l2 hif1ab tardbp ptprfa chchd10 tnc etv5b pcdh18b kctd12.2 col15a1b slit1b
0.000396825	21	385	2.94751	GO:0061564 axon development	http://amigo.geneontology.org/amigo/term/GO:0061564	slit2 dscama efna1a efnb3b rab3ab plxna2 tiam1a cdk5r2b robo1 nrp2b dpysl5b arl3l2 hif1ab tardbp ptprfa chchd10 tnc etv5b col15a1b hmgb1a slit1b
0.000411015	16	242	3.57274	GO:0007411 axon guidance	http://amigo.geneontology.org/amigo/term/GO:0007411	slit2 dscama efna1a efnb3b plxna2 cdk5r2b robo1 nrp2b dpysl5b arl3l2 hif1ab ptprfa tnc etv5b col15a1b slit1b
0.000411015	33	786	2.26876	GO:0009790 embryo development	http://amigo.geneontology.org/amigo/term/GO:0009790	tbx3a pbx3b pbx3a meis2a nkd1 si:ch211-207d6.2 cdon sox4a zic2a atp1b2b tfap2c foxo3b tfap2a plxna2 zeb2a six7 eaf1 h2az2b ctr9 nono mdkb cdh7a dscama zic2b gsdmeb auts2a kdm6bb epas1b ogg1 nin sall1a pcdh18a pacsin3
0.000424197	16	243	3.55803	GO:0097485 neuron projection guidance	http://amigo.geneontology.org/amigo/term/GO:0097485	slit2 dscama efna1a efnb3b plxna2 cdk5r2b robo1 nrp2b dpysl5b arl3l2 hif1ab ptprfa tnc etv5b col15a1b slit1b
0.00044214	106	3840	1.49166	GO:0044271 cellular nitrogen compound biosynthetic process	http://amigo.geneontology.org/amigo/term/GO:0044271	nr4a1 tbx3a gbx2 bhlhe40 sox4a esrrga tfap2e ctr9 pdha1b crx pbx3b zic2a nr4a2a adsl uxt nono foxo3a znf395b nhlh2 six6b mllt1b tox foxg1b hif1ab zic2b bhlhe23 ccar2 nfkb2 zbtb7a tfap2c arntl2 foxo3b nab1a ppil4 etv5b pax6b pax10 hmgb2b cbx1b prox1a id2a epas1b bhlhe22 tfap2a cbx5 zeb2a six7 eaf1 znf516 cnbpb zic3 si:ch73-386h18.1 sall1a hlfa mrpl16 si:dkey-89b17.4 tnrc6c1 elf2b si:ch211-113e8.10…
0.000446901	20	360	3.00209	GO:0007409 axonogenesis	http://amigo.geneontology.org/amigo/term/GO:0007409	slit2 dscama efna1a efnb3b rab3ab plxna2 tiam1a cdk5r2b robo1 nrp2b dpysl5b arl3l2 hif1ab tardbp ptprfa chchd10 tnc etv5b col15a1b slit1b
0.000446901	19	330	3.11126	GO:0008283 cell population proliferation	http://amigo.geneontology.org/amigo/term/GO:0008283	tbx3a si:dkey-42i9.4 tfap2e btg1 tfap2c tfap2a kitlga akna meis2a ndrg1b tob1b tob1a cdk6 spry2 zic2b zic2a six6b id2a kdm6bb
0.000537424	25	524	2.57813	GO:0031175 neuron projection development	http://amigo.geneontology.org/amigo/term/GO:0031175	slit2 dscama efna1a efnb3b rab3ab gpm6aa plxna2 tiam1a cdk5r2b robo1 nrp2b dpysl5b arl3l2 hif1ab tardbp ptprfa chchd10 tnc etv5b pcdh18b kctd12.2 ogg1 col15a1b hmgb1a slit1b
0.000537424	21	396	2.86563	GO:0048667 cell morphogenesis involved in neuron differentiation	http://amigo.geneontology.org/amigo/term/GO:0048667	slit2 dscama efna1a efnb3b rab3ab plxna2 tiam1a cdk5r2b robo1 nrp2b dpysl5b arl3l2 hif1ab tardbp ptprfa chchd10 tnc etv5b kctd12.2 col15a1b slit1b
0.000540318	14	196	3.85983	GO:0090596 sensory organ morphogenesis	http://amigo.geneontology.org/amigo/term/GO:0090596	nkd1 sox4a atp1b2b tfap2c tfap2a plxna2 six7 crx cdh4 zic2a dnmt1 gsdmeb pax6b id2a
0.000694283	3	4	40.5282	GO:0071557 histone H3-K27 demethylation	http://amigo.geneontology.org/amigo/term/GO:0071557	kdm6bb kdm6al kdm6ba
0.000707227	24	501	2.58863	GO:0032989 cellular component morphogenesis	http://amigo.geneontology.org/amigo/term/GO:0032989	slit2 dscama efna1a efnb3b rab3ab plxna2 tiam1a cdk5r2b cspg5b robo1 nrp2b dpysl5b arl3l2 hif1ab tardbp ptprfa chchd10 tnc etv5b pcdh18b kctd12.2 prox1a col15a1b slit1b
0.00102002	27	615	2.37238	GO:0048646 anatomical structure formation involved in morphogenesis	http://amigo.geneontology.org/amigo/term/GO:0048646	nkd1 nrp2b slit2 sox4a zic2a robo1 hif1ab tfap2c prox1a tfap2a plxna2 zeb2a ctr9 chchd10 plk2b uxt mdkb crkl dnmt1 nfkb2 efnb3b nin myh9a spry2 pacsin3 mtbl kirrel3l
0.00107929	25	549	2.46073	GO:0009887 animal organ morphogenesis	http://amigo.geneontology.org/amigo/term/GO:0009887	tbx3a pbx3b si:dkey-220k22.1 pbx3a meis2a nkd1 slit2 sox4a robo1 atp1b2b tfap2c tfap2a plxna2 six7 crx cdh4 zic2a crkl dnmt1 zic2b gsdmeb pax6b id2a auts2a pacsin3
0.0011356	63	2032	1.67538	GO:0006357 regulation of transcription by RNA polymerase II	http://amigo.geneontology.org/amigo/term/GO:0006357	nr4a1 tbx3a gbx2 bhlhe40 sox4a esrrga tfap2e crx pbx3b zic2a nr4a2a uxt foxo3a znf395b nhlh2 six6b mllt1b tox foxg1b hif1ab zic2b bhlhe23 nfkb2 zbtb7a tfap2c arntl2 foxo3b ppil4 etv5b pax6b pax10 hmgb2b cbx1b prox1a id2a epas1b bhlhe22 tfap2a cbx5 zeb2a six7 zic3 si:ch73-386h18.1 sall1a hlfa si:dkey-89b17.4 elf2b si:ch211-113e8.10 wu:fe05a04 pbx3a si:ch211-117k10.3 meis2a hmgb1a zgc:101130 hivep1…
0.00117109	11	135	4.40307	GO:0048762 mesenchymal cell differentiation	http://amigo.geneontology.org/amigo/term/GO:0048762	akna tnc hif1ab nrp2b tfap2c tfap2a zeb2a ctr9 zic2a mdkb zic2b
0.00125671	103	3815	1.45895	GO:0009059 macromolecule biosynthetic process	http://amigo.geneontology.org/amigo/term/GO:0009059	nr4a1 tbx3a gbx2 bhlhe40 sox4a esrrga tfap2e ctr9 crx pbx3b zic2a nr4a2a uxt nono foxo3a znf395b nhlh2 six6b mllt1b tox foxg1b hif1ab zic2b bhlhe23 ccar2 nfkb2 zbtb7a tfap2c arntl2 foxo3b nab1a ppil4 etv5b pax6b pax10 hmgb2b cbx1b prox1a id2a epas1b bhlhe22 tfap2a cbx5 zeb2a six7 eaf1 znf516 cnbpb zic3 si:ch73-386h18.1 sall1a hlfa mrpl16 si:dkey-89b17.4 tnrc6c1 elf2b si:ch211-113e8.10 tnrc6a wu:f…
0.00131069	22	457	2.60137	GO:0000904 cell morphogenesis involved in differentiation	http://amigo.geneontology.org/amigo/term/GO:0000904	slit2 dscama efna1a si:dkey-220k22.1 efnb3b rab3ab plxna2 tiam1a cdk5r2b robo1 nrp2b dpysl5b arl3l2 hif1ab tardbp ptprfa chchd10 tnc etv5b kctd12.2 col15a1b slit1b
0.00186999	9	96	5.06603	GO:0006836 neurotransmitter transport	http://amigo.geneontology.org/amigo/term/GO:0006836	syt1a rab3ab slc32a1 cplx4a si:ch211-81a5.8 slc6a9 slc6a1b slc6a1a unc13a
0.00188964	6	39	8.31348	GO:0015804 neutral amino acid transport	http://amigo.geneontology.org/amigo/term/GO:0015804	slc38a5a slc38a3a slc1a8b slc1a2a slc1a2b slc6a9
0.00242399	63	2092	1.62733	GO:0006366 transcription by RNA polymerase II	http://amigo.geneontology.org/amigo/term/GO:0006366	nr4a1 tbx3a gbx2 bhlhe40 sox4a esrrga tfap2e crx pbx3b zic2a nr4a2a uxt foxo3a znf395b nhlh2 six6b mllt1b tox foxg1b hif1ab zic2b bhlhe23 nfkb2 zbtb7a tfap2c arntl2 foxo3b ppil4 etv5b pax6b pax10 hmgb2b cbx1b prox1a id2a epas1b bhlhe22 tfap2a cbx5 zeb2a six7 eaf1 zic3 si:ch73-386h18.1 sall1a hlfa si:dkey-89b17.4 elf2b si:ch211-113e8.10 wu:fe05a04 pbx3a si:ch211-117k10.3 meis2a hmgb1a zgc:101130 h…
0.0025398	15	258	3.14172	GO:0006325 chromatin organization	http://amigo.geneontology.org/amigo/term/GO:0006325	mllt1b hmgn3 cbx1b cbx5 hmgn7 hmgn2 brd3b ezh2 smarcb1b hat1 hp1bp3 mbtd1 ercc6 macroh2a2 smarcc1b
0.00255983	8	79	5.47217	GO:0009581 detection of external stimulus	http://amigo.geneontology.org/amigo/term/GO:0009581	rgra opn6a rho opn1mw2 opn1lw2 opn1mw1 grm6b gnat2
0.00255983	8	79	5.47217	GO:0009582 detection of abiotic stimulus	http://amigo.geneontology.org/amigo/term/GO:0009582	rgra opn6a rho opn1mw2 opn1lw2 opn1mw1 grm6b gnat2
0.00278783	15	261	3.10561	GO:0042127 regulation of cell population proliferation	http://amigo.geneontology.org/amigo/term/GO:0042127	tbx3a si:dkey-42i9.4 tfap2e btg1 tfap2c tfap2a kitlga meis2a ndrg1b tob1b tob1a cdk6 spry2 zic2a id2a
0.00377778	18	362	2.68695	GO:0007389 pattern specification process	http://amigo.geneontology.org/amigo/term/GO:0007389	tbx3a bhlhe40 meis2a nkd1 lfng zic3 zic2a dnmt1 zeb2a spry2 gbx2 ctr9 tram1 sesn1 tob1a pax6b kdm6al nin
0.00397958	5	29	9.31683	GO:0001837 epithelial to mesenchymal transition	http://amigo.geneontology.org/amigo/term/GO:0001837	akna tfap2c tfap2a zeb2a mdkb
0.00397958	5	29	9.31683	GO:0008038 neuron recognition	http://amigo.geneontology.org/amigo/term/GO:0008038	dscama robo1 slit2 tnc nrp2b
0.00469994	31	832	2.01342	GO:0030030 cell projection organization	http://amigo.geneontology.org/amigo/term/GO:0030030	slit2 aif1l arl3l2 cdc14b armc2 dscama efna1a efnb3b rab3ab arl13a gpm6aa plxna2 tiam1a cdk5r2b ablim3 cspg5b robo1 nrp2b dpysl5b hif1ab tardbp ptprfa chchd10 tnc etv5b pcdh18b kctd12.2 ogg1 col15a1b hmgb1a slit1b
0.00489783	6	47	6.89842	GO:0007602 phototransduction	http://amigo.geneontology.org/amigo/term/GO:0007602	rgra opn6a rho opn1mw2 opn1lw2 opn1mw1
0.00509328	30	799	2.02895	GO:0120036 plasma membrane bounded cell projection organization	http://amigo.geneontology.org/amigo/term/GO:0120036	slit2 aif1l arl3l2 cdc14b armc2 dscama efna1a efnb3b rab3ab arl13a gpm6aa plxna2 tiam1a cdk5r2b ablim3 robo1 nrp2b dpysl5b hif1ab tardbp ptprfa chchd10 tnc etv5b pcdh18b kctd12.2 ogg1 col15a1b hmgb1a slit1b
0.00514467	12	190	3.4129	GO:0015849 organic acid transport	http://amigo.geneontology.org/amigo/term/GO:0015849	slc38a5a slc38a3a slc1a8b crabp1a slc1a2a slc1a2b slc6a9 slc6a1b slc6a1a slc32a1 slc16a1b slc7a8a
0.0062218	13	223	3.15018	GO:0098742 cell-cell adhesion via plasma-membrane adhesion molecules	http://amigo.geneontology.org/amigo/term/GO:0098742	cdh4 zgc:165604 cdh7a dscama cadm3 cdh18a ptprfa pcdh8 pcdh18b pcdh7b si:ch73-233f7.1 pcdh18a pcdh11
0.00639324	12	195	3.32539	GO:0007156 homophilic cell adhesion via plasma membrane adhesion molecules	http://amigo.geneontology.org/amigo/term/GO:0007156	cdh4 zgc:165604 dscama cadm3 pcdh8 cdh7a pcdh18b pcdh7b cdh18a si:ch73-233f7.1 pcdh18a pcdh11
0.00687331	3	8	20.2641	GO:0016577 histone demethylation	http://amigo.geneontology.org/amigo/term/GO:0016577	kdm6bb kdm6al kdm6ba
0.00687331	3	8	20.2641	GO:0070076 histone lysine demethylation	http://amigo.geneontology.org/amigo/term/GO:0070076	kdm6bb kdm6al kdm6ba
0.00738631	4	19	11.3763	GO:0014029 neural crest formation	http://amigo.geneontology.org/amigo/term/GO:0014029	tfap2c tfap2a zeb2a mdkb
0.00738631	11	171	3.47611	GO:0018205 peptidyl-lysine modification	http://amigo.geneontology.org/amigo/term/GO:0018205	ctr9 mllt1b hat1 senp5 si:dkey-100n23.3 kmt5c senp3a ezh2 ehmt1a brpf3a dnmt1
0.00738631	10	144	3.75261	GO:0046942 carboxylic acid transport	http://amigo.geneontology.org/amigo/term/GO:0046942	slc38a5a slc38a3a slc1a8b slc1a2a slc16a1b slc1a2b slc6a1b slc6a1a slc32a1 slc6a9
0.00847378	115	4611	1.34772	GO:1901576 organic substance biosynthetic process	http://amigo.geneontology.org/amigo/term/GO:1901576	nr4a1 tbx3a gbx2 bhlhe40 sox4a esrrga ip6k2a tfap2e ctr9 pdha1b crx pbx3b zic2a nr4a2a adsl uxt nono foxo3a znf395b nhlh2 gad1b six6b mllt1b tox foxg1b hif1ab zic2b bhlhe23 ccar2 nfkb2 zbtb7a tfap2c arntl2 foxo3b nab1a ppil4 etv5b pax6b pax10 hmgb2b cbx1b bcat2 prox1a id2a epas1b bhlhe22 tfap2a cbx5 zeb2a ckmt2a six7 eaf1 znf516 cnbpb zic3 si:ch73-386h18.1 sall1a hlfa mrpl16 si:dkey-89b17.4 tnrc6…
0.00868783	5	35	7.71966	GO:0070997 neuron death	http://amigo.geneontology.org/amigo/term/GO:0070997	sncb hif1ab epas1b foxo3a ogg1
0.00905555	116	4671	1.34198	GO:0009058 biosynthetic process	http://amigo.geneontology.org/amigo/term/GO:0009058	nr4a1 tbx3a gbx2 bhlhe40 sox4a esrrga ip6k2a tfap2e ctr9 pdha1b crx pbx3b zic2a nr4a2a adsl uxt nono foxo3a znf395b nhlh2 gad1b six6b mllt1b tox foxg1b hif1ab zic2b bhlhe23 ccar2 nfkb2 zbtb7a tfap2c arntl2 foxo3b nab1a ppil4 etv5b pax6b pax10 hmgb2b cbx1b bcat2 prox1a id2a epas1b bhlhe22 tfap2a cbx5 zeb2a ckmt2a six7 eaf1 znf516 cnbpb zic3 si:ch73-386h18.1 sall1a hlfa mrpl16 si:dkey-89b17.4 tnrc6…
0.00905555	113	4528	1.34855	GO:0044249 cellular biosynthetic process	http://amigo.geneontology.org/amigo/term/GO:0044249	nr4a1 tbx3a gbx2 bhlhe40 sox4a esrrga ip6k2a tfap2e ctr9 pdha1b crx pbx3b zic2a nr4a2a adsl uxt nono foxo3a znf395b nhlh2 gad1b six6b mllt1b tox foxg1b hif1ab zic2b bhlhe23 ccar2 nfkb2 zbtb7a tfap2c arntl2 foxo3b nab1a ppil4 etv5b pax6b pax10 hmgb2b cbx1b bcat2 prox1a id2a epas1b bhlhe22 tfap2a cbx5 zeb2a six7 eaf1 znf516 cnbpb zic3 si:ch73-386h18.1 sall1a hlfa mrpl16 si:dkey-89b17.4 tnrc6c1 elf2…
0.00905555	11	176	3.37735	GO:0060485 mesenchyme development	http://amigo.geneontology.org/amigo/term/GO:0060485	akna tnc hif1ab nrp2b tfap2c tfap2a zeb2a ctr9 zic2a mdkb zic2b
0.00923541	3	9	18.0125	GO:0015812 gamma-aminobutyric acid transport	http://amigo.geneontology.org/amigo/term/GO:0015812	slc6a1b slc6a1a slc32a1
0.00923541	3	9	18.0125	GO:0016926 protein desumoylation	http://amigo.geneontology.org/amigo/term/GO:0016926	senp5 si:dkey-100n23.3 senp3a
0.0094621	10	150	3.60251	GO:0048592 eye morphogenesis	http://amigo.geneontology.org/amigo/term/GO:0048592	nkd1 sox4a plxna2 six7 crx cdh4 zic2a dnmt1 pax6b id2a
0.0114891	21	510	2.22508	GO:0035295 tube development	http://amigo.geneontology.org/amigo/term/GO:0035295	tbx3a nrp2b zic2a hif1ab tardbp tfap2c tfap2a esrrga plk2b uxt nono dnmt1 nfkb2 epas1b ogg1 nin myh9a spry2 mtbl tsc2 kirrel3l
0.0115624	20	475	2.27527	GO:0048598 embryonic morphogenesis	http://amigo.geneontology.org/amigo/term/GO:0048598	tbx3a cdon sox4a zic2a atp1b2b tfap2c tfap2a plxna2 zeb2a six7 eaf1 dscama zic2b gsdmeb auts2a nin sall1a pcdh18a meis2a pacsin3
0.0123918	13	244	2.87905	GO:0048562 embryonic organ morphogenesis	http://amigo.geneontology.org/amigo/term/GO:0048562	tbx3a sox4a atp1b2b tfap2c tfap2a plxna2 six7 zic2a zic2b gsdmeb auts2a meis2a pacsin3
0.0124416	3	10	16.2113	GO:0021884 forebrain neuron development	http://amigo.geneontology.org/amigo/term/GO:0021884	nr4a2a prox1a auts2a
0.0132347	15	310	2.61472	GO:0043010 camera-type eye development	http://amigo.geneontology.org/amigo/term/GO:0043010	cryba4 sox4a aldh7a1 plxna2 six7 cdh4 zic2a dnmt1 six6b rfc4 rbp4l pax6b pax10 id2a tfap2a
0.0138669	31	900	1.8613	GO:0040011 locomotion	http://amigo.geneontology.org/amigo/term/GO:0040011	dab1b rnd1b slit2 armc2 dscama crkl efna1a sinhcaf si:dkey-220k22.1 efnb3b plxna2 fscn2b cdk5r2b nkd1 robo1 nrp2b si:dkey-56f14.7 dpysl5b chrm4a tnc arl3l2 hif1ab zeb2a eaf1 ptprfa etv5b prox1a kdm6al col15a1b pcdh18a slit1b
0.0145101	7	82	4.61297	GO:0045055 regulated exocytosis	http://amigo.geneontology.org/amigo/term/GO:0045055	syt1a syt6b rab3ab cplx4a si:ch211-81a5.8 syt6a unc13a
0.0160517	6	61	5.31518	GO:0003333 amino acid transmembrane transport	http://amigo.geneontology.org/amigo/term/GO:0003333	slc38a5a slc38a3a slc1a8b slc1a2a slc1a2b slc6a9
0.0168966	2	3	36.0251	GO:0006868 glutamine transport	http://amigo.geneontology.org/amigo/term/GO:0006868	slc38a5a slc38a3a
0.0168966	8	110	3.93001	GO:0014031 mesenchymal cell development	http://amigo.geneontology.org/amigo/term/GO:0014031	tnc hif1ab nrp2b tfap2c tfap2a ctr9 zic2a zic2b
0.0168966	8	110	3.93001	GO:0014032 neural crest cell development	http://amigo.geneontology.org/amigo/term/GO:0014032	tnc hif1ab nrp2b tfap2c tfap2a ctr9 zic2a zic2b
0.0168966	2	3	36.0251	GO:0015801 aromatic amino acid transport	http://amigo.geneontology.org/amigo/term/GO:0015801	slc38a5a slc38a3a
0.0168966	2	3	36.0251	GO:0045117 azole transmembrane transport	http://amigo.geneontology.org/amigo/term/GO:0045117	slc38a5a slc38a3a
0.0168966	5	42	6.43305	GO:0045664 regulation of neuron differentiation	http://amigo.geneontology.org/amigo/term/GO:0045664	si:ch73-386h18.1 cdon cdh4 mdkb id2a
0.0168966	8	110	3.93001	GO:0048864 stem cell development	http://amigo.geneontology.org/amigo/term/GO:0048864	tnc hif1ab nrp2b tfap2c tfap2a ctr9 zic2a zic2b
0.0168966	2	3	36.0251	GO:0089709 L-histidine transmembrane transport	http://amigo.geneontology.org/amigo/term/GO:0089709	slc38a5a slc38a3a
0.0173938	4	25	8.64602	GO:0071599 otic vesicle development	http://amigo.geneontology.org/amigo/term/GO:0071599	tfap2c tfap2a esrrga nono
0.0173938	18	425	2.28865	GO:0098609 cell-cell adhesion	http://amigo.geneontology.org/amigo/term/GO:0098609	cdh4 zgc:165604 cdh7a dscama cadm3 cdon cdh18a igdcc4 akna ptprfa kirrel3l pcdh8 pcdh18b pcdh7b si:ch73-233f7.1 pcdh18a si:dkey-70p6.1 pcdh11
0.0227941	7	90	4.20293	GO:0001505 regulation of neurotransmitter levels	http://amigo.geneontology.org/amigo/term/GO:0001505	syt1a rab3ab cplx4a si:ch211-81a5.8 abat unc13a gad1b
0.0239361	7	91	4.15674	GO:1903825 organic acid transmembrane transport	http://amigo.geneontology.org/amigo/term/GO:1903825	slc38a5a slc38a3a slc1a8b slc1a2a slc1a2b slc6a9 slc16a1b
0.0239361	7	91	4.15674	GO:1905039 carboxylic acid transmembrane transport	http://amigo.geneontology.org/amigo/term/GO:1905039	slc38a5a slc38a3a slc1a8b slc1a2a slc1a2b slc6a9 slc16a1b
0.0241663	12	235	2.75937	GO:0003002 regionalization	http://amigo.geneontology.org/amigo/term/GO:0003002	bhlhe40 nkd1 zic3 zic2a zeb2a spry2 gbx2 ctr9 tob1a pax6b kdm6al nin
0.0243857	3	13	12.4702	GO:0006376 mRNA splice site selection	http://amigo.geneontology.org/amigo/term/GO:0006376	celf3b isy1 srsf4
0.025361	4	28	7.71966	GO:0008589 regulation of smoothened signaling pathway	http://amigo.geneontology.org/amigo/term/GO:0008589	sox4a ip6k2a zic2a cdon
0.025361	4	28	7.71966	GO:0051402 neuron apoptotic process	http://amigo.geneontology.org/amigo/term/GO:0051402	hif1ab epas1b foxo3a ogg1
0.025361	4	28	7.71966	GO:1901214 regulation of neuron death	http://amigo.geneontology.org/amigo/term/GO:1901214	sncb foxo3a epas1b ogg1
0.02572	8	119	3.63278	GO:0014033 neural crest cell differentiation	http://amigo.geneontology.org/amigo/term/GO:0014033	tnc hif1ab nrp2b tfap2c tfap2a ctr9 zic2a zic2b
0.0257912	5	47	5.74868	GO:0034968 histone lysine methylation	http://amigo.geneontology.org/amigo/term/GO:0034968	ctr9 kmt5c ezh2 ehmt1a dnmt1
0.0264563	35	1114	1.69777	GO:0009888 tissue development	http://amigo.geneontology.org/amigo/term/GO:0009888	tbx3a si:dkey-220k22.1 akna nkd1 nfkb2 tnc slit2 sox4a zic2a robo1 hif1ab atp1b2b nrp2b tardbp tfap2c tfap2a plxna2 zeb2a eaf1 esrrga ctr9 aldh7a1 nono mdkb dnmt1 zic2b pax6b prox1a ogg1 nin myh9a pcdh18a chrm2a tsc2 kirrel3l
0.0264563	18	445	2.18579	GO:0031327 negative regulation of cellular biosynthetic process	http://amigo.geneontology.org/amigo/term/GO:0031327	cbx1b id2a cbx5 tnrc6c1 tnrc6a dcp2 bhlhe40 foxo3b eaf1 runx1t1 maf1 uxt tob1b tob1a nab1a fam3a zic2a hif1ab
0.0265011	2	4	27.0188	GO:0003262 endocardial progenitor cell migration to the midline involved in heart field formation	http://amigo.geneontology.org/amigo/term/GO:0003262	slit2 robo1
[truncated: 237 more rows]

## Sheet: Cluster_A_KEGG
Enrichment FDR	nGenes	Pathway Genes	Fold Enrichment	Pathway	URL	Genes
[truncated: 17 more rows]
