# Supplementary material for: Zebrafish optic nerve injury results in systemic retinal ganglion cell dedifferentiation
Source: PLoS Genet. 2025 Sep 19;21(9):e1011879. doi: 10.1371/journal.pgen.1011879 (PMC12459811; doi:10.1371/journal.pgen.1011879)
Supplement: S4 Table — Statistical analysis for differentially expressed genes enriched in each experimental condition, Uninjured Day 1, Uninjured Day 7, Injured Day 1 and Injured Day 7. (XLSX) [file pgen.1011879.s004.xlsx]

## Sheet: U1_I1
gene	p_val	avg_log2FC	pct.1	pct.2	p_val_adj
cpa2	1.24251e-12	8.99068	0.013	0	2.61622e-08
mmp13b	6.2796e-74	8.87368	0.085	0.001	1.32223e-69
zgc:163073	1.00266e-13	7.83181	0.014	0	2.1112e-09
lsp1b	4.45261e-51	7.46435	0.058	0.001	9.37541e-47
nlrc3	9.71062e-28	7.28779	0.029	0	2.04467e-23
lgals17	1.08925e-28	7.20579	0.031	0	2.29353e-24
mxe	3.45758e-22	7.16566	0.024	0	7.28029e-18
si:ch211-222n4.2	5.59875e-48	7.13948	0.053	0	1.17887e-43
si:ch211-241f5.3	1.96605e-15	7.00186	0.016	0	4.13972e-11
kcnn4	4.56627e-14	6.90398	0.014	0	9.61475e-10
ptgir	6.38314e-22	6.8483	0.023	0	1.34403e-17
rsad2	5.36437e-16	6.84408	0.018	0	1.12952e-11
si:ch211-191c10.3	1.00266e-13	6.77218	0.014	0	2.1112e-09
ripply2	3.6504e-18	6.69221	0.019	0	7.68627e-14
si:dkey-240h12.3	1.12775e-11	6.66812	0.011	0	2.37459e-07
si:ch211-198c19.3	2.46162e-71	6.54381	0.084	0.002	5.18319e-67
CABZ01030107.1	5.23716e-16	6.54344	0.018	0	1.10274e-11
entpd5b	1.7451e-191	6.52788	0.21	0.003	3.67449e-187
pdlim3b	4.1275e-19	6.5268	0.021	0	8.69087e-15
tead3b	7.59152e-22	6.44805	0.024	0	1.59847e-17
hspb8	0	6.41197	0.331	0.005	0
mmp13a	4.56627e-14	6.33815	0.014	0	9.61475e-10
adgre5a	2.07463e-17	6.33302	0.019	0	4.36835e-13
mov10b.1	2.64177e-10	6.2131	0.01	0	5.5625e-06
isg15	1.51916e-62	6.16291	0.077	0.003	3.19875e-58
si:ch211-153b23.5	1.01658e-16	6.12065	0.018	0	2.14051e-12
tead3a	1.20014e-10	6.03139	0.01	0	2.52702e-06
ifi45	6.08672e-212	6.00855	0.269	0.018	1.28162e-207
tfr2	1.12775e-11	5.99985	0.011	0	2.37459e-07
si:dkey-25e12.3	0	5.87721	0.376	0.006	0
mxb	6.78336e-10	5.81313	0.01	0	1.4283e-05
pnp4b	3.06536e-10	5.77006	0.011	0	6.45443e-06
sh3d21	1.12127e-14	5.71474	0.016	0	2.36094e-10
leap2	6.75336e-10	5.6701	0.01	0	1.42199e-05
lgals1l1	8.30495e-74	5.66966	0.087	0.002	1.74869e-69
si:dkey-79d12.5	0	5.64112	0.333	0.008	0
lepa	0	5.61211	0.428	0.013	0
wnt6b	2.87453e-58	5.60632	0.068	0.001	6.05261e-54
rln1	2.79676e-13	5.58295	0.015	0	5.88886e-09
gfpt2	1.18664e-13	5.53266	0.014	0	2.49858e-09
flnca	0	5.53116	0.395	0.014	0
gcga	9.59053e-115	5.50612	0.146	0.008	2.01938e-110
si:ch211-191c10.1	4.32559e-36	5.49909	0.043	0.001	9.10797e-32
nppb	4.90205e-33	5.45597	0.038	0.001	1.03218e-28
si:ch211-156j16.1	2.55431e-15	5.43026	0.017	0	5.37835e-11
nupr1b	3.80893e-187	5.41521	0.217	0.007	8.02009e-183
dhx58	1.55032e-26	5.37258	0.033	0.001	3.26435e-22
tnfrsf11b	6.43945e-111	5.36382	0.145	0.009	1.35589e-106
si:ch73-52p7.1	1.1026e-32	5.35792	0.037	0.001	2.32163e-28
afap1l1b	5.92943e-90	5.32717	0.108	0.003	1.2485e-85
zgc:112965	1.07896e-15	5.26976	0.017	0	2.27186e-11
zgc:152791	2.36751e-15	5.26101	0.016	0	4.98503e-11
alpk2	3.5512e-74	5.24688	0.097	0.006	7.47741e-70
FO904898.3	1.41043e-10	5.20145	0.011	0	2.9698e-06
gck	1.25087e-12	5.18931	0.013	0	2.63384e-08
slc12a7a	5.30269e-33	5.16018	0.039	0.001	1.11654e-28
sall1b	8.15345e-114	5.11281	0.133	0.003	1.71679e-109
itgb3b	2.49382e-14	5.08209	0.015	0	5.25099e-10
nts	7.64479e-47	5.05598	0.053	0.001	1.60969e-42
tmem154	2.88696e-29	5.0224	0.034	0.001	6.07879e-25
pprc1	0	5.01236	0.431	0.02	0
cd82a	4.80134e-74	5.00441	0.096	0.005	1.01097e-69
stx11b.2	1.40489e-38	5.00166	0.043	0	2.95813e-34
ets1	1.41043e-10	4.98848	0.011	0	2.9698e-06
mustn1b	4.05349e-139	4.96162	0.169	0.007	8.53502e-135
vmp1	0	4.942	0.559	0.16	0
wee1	1.90267e-238	4.92844	0.271	0.009	4.00626e-234
ankrd34bb	4.92124e-32	4.87263	0.036	0	1.03622e-27
filip1b	8.42016e-111	4.84869	0.138	0.006	1.77295e-106
LIMD2	2.07168e-21	4.8197	0.025	0.001	4.36214e-17
hspb9	6.01007e-40	4.81541	0.051	0.003	1.26548e-35
niban1b	1.55681e-26	4.81152	0.033	0.001	3.27801e-22
tspan36	3.11724e-107	4.79653	0.135	0.007	6.56366e-103
si:ch211-241b2.5	5.20708e-52	4.76132	0.06	0.001	1.0964e-47
si:dkey-11f4.20	2.45792e-16	4.75743	0.018	0	5.1754e-12
mthfd1l	6.98662e-156	4.72758	0.181	0.005	1.4711e-151
CU984600.2	2.96137e-21	4.70926	0.031	0.003	6.23546e-17
si:dkey-185p13.1	1.88579e-23	4.70133	0.027	0.001	3.97072e-19
ENSDARG00000090889	2.83809e-42	4.69854	0.05	0.001	5.97589e-38
ctsl.1	4.43254e-08	4.67876	0.011	0.001	0.000933316
tmx2a	1.98712e-23	4.67566	0.028	0.001	4.18408e-19
stat1b	4.98196e-14	4.63704	0.018	0.001	1.049e-09
itgb1b	3.61551e-129	4.62721	0.156	0.006	7.61281e-125
cremb	0	4.62088	0.56	0.063	0
hephl1a	0	4.60581	0.386	0.027	0
otud1	2.78457e-298	4.59702	0.345	0.016	5.86318e-294
adam8b	1.29199e-258	4.58381	0.298	0.012	2.72042e-254
sytl2a	1.23739e-10	4.57316	0.013	0.001	2.60545e-06
ccl19a.1	3.87234e-32	4.54706	0.056	0.008	8.1536e-28
lepr	0	4.53538	0.438	0.023	0
hcar1-4	2.70414e-14	4.50593	0.016	0	5.69383e-10
hgfb	5.36891e-17	4.50273	0.02	0.001	1.13048e-12
CABZ01058721.1	2.73199e-89	4.49659	0.113	0.005	5.75248e-85
tnfaip6	1.48408e-26	4.48357	0.034	0.002	3.12488e-22
btr29	2.9443e-11	4.46946	0.012	0	6.19951e-07
si:ch211-174j14.2	5.68669e-13	4.46216	0.016	0.001	1.19739e-08
bmp2a	5.5984e-14	4.45986	0.017	0.001	1.1788e-09
clcnk	6.23084e-13	4.43798	0.014	0	1.31197e-08
gareml	3.51234e-27	4.43557	0.034	0.001	7.39559e-23
anxa2a	3.28981e-20	4.43302	0.027	0.002	6.92703e-16
gap43	0	4.42429	0.637	0.143	0
stat6	4.08785e-56	4.41192	0.069	0.002	8.60738e-52
si:ch73-335l21.4	0	4.40596	0.407	0.037	0
si:ch73-367j5.3	1.01963e-70	4.40499	0.093	0.005	2.14693e-66
cd99	6.44387e-63	4.39078	0.088	0.007	1.35682e-58
il17a/f2	1.42318e-09	4.38605	0.011	0.001	2.99664e-05
il4r.2	3.75533e-26	4.34773	0.031	0.001	7.90722e-22
CABZ01086041.1	4.79799e-55	4.3359	0.067	0.002	1.01026e-50
hopx	0	4.33474	0.591	0.082	0
ifi46	1.22745e-18	4.30975	0.026	0.002	2.58453e-14
si:dkey-219e21.2	2.52131e-71	4.30539	0.096	0.006	5.30887e-67
tspan35	1.6008e-08	4.30518	0.01	0	0.000337064
si:ch211-214j24.14	5.74912e-15	4.29995	0.017	0	1.21054e-10
nppc	3.81697e-41	4.29658	0.056	0.004	8.03701e-37
fosl1b	7.65285e-100	4.28474	0.119	0.004	1.61138e-95
tcap	6.88921e-280	4.28314	0.368	0.034	1.45059e-275
lmcd1	1.55061e-173	4.27585	0.211	0.01	3.26497e-169
rnf213b	3.4886e-13	4.25909	0.023	0.003	7.3456e-09
CABZ01079192.1	1.51965e-09	4.25357	0.011	0	3.19978e-05
si:dkey-188i13.9	2.04935e-31	4.22279	0.042	0.003	4.31511e-27
f8	3.46403e-23	4.21029	0.031	0.002	7.29385e-19
fn1b	1.51393e-17	4.13914	0.028	0.003	3.18773e-13
ascl1a	4.93037e-17	4.13015	0.021	0.001	1.03814e-12
xirp1	1.44303e-51	4.12348	0.081	0.009	3.03845e-47
nfkbiaa	5.2416e-47	4.12007	0.066	0.005	1.10367e-42
plat	2.34212e-17	4.1185	0.022	0.001	4.93157e-13
npm1a	0	4.11062	0.544	0.094	0
bcl2l11	1.22645e-12	4.086	0.016	0.001	2.58242e-08
zgc:103438	2.35984e-54	4.07797	0.11	0.021	4.96888e-50
dicp1.1	1.85629e-24	4.04994	0.031	0.001	3.9086e-20
lin28a	5.32599e-45	4.03908	0.056	0.002	1.12144e-40
adgrg1.1	2.12514e-91	4.0365	0.121	0.007	4.47469e-87
sox11a	0	4.03581	0.693	0.187	0
cacnb1	9.70567e-111	4.03352	0.151	0.011	2.04363e-106
si:dkey-27o4.1	1.45949e-29	4.01919	0.035	0.001	3.0731e-25
slc27a2a	1.22836e-60	4.01173	0.075	0.003	2.58644e-56
il17rc	5.79741e-15	4.00571	0.018	0.001	1.2207e-10
si:ch211-158d24.4	6.11475e-13	3.98628	0.015	0.001	1.28752e-08
C7H4orf54	1.67753e-58	3.94055	0.073	0.003	3.53221e-54
rgcc	4.80104e-171	3.9373	0.267	0.036	1.01091e-166
nkx3-2	6.82071e-08	3.91308	0.01	0.001	0.00143617
irak3	1.07303e-11	3.89825	0.015	0.001	2.25937e-07
AL954361.1	3.86867e-18	3.87851	0.024	0.002	8.14587e-14
grn1	1.85403e-22	3.86935	0.025	0	3.90384e-18
lmod2b	1.70895e-17	3.8449	0.026	0.003	3.59836e-13
lgals9l1	1.20857e-07	3.83423	0.01	0.001	0.00254477
hbegfa	5.49223e-47	3.83085	0.079	0.01	1.15644e-42
niban2b	1.25806e-114	3.82748	0.161	0.013	2.64898e-110
fabp11a	9.67627e-62	3.82574	0.085	0.006	2.03744e-57
baiap2l2a	1.10199e-12	3.81911	0.016	0.001	2.32035e-08
si:ch73-196i15.5	3.16944e-16	3.81227	0.023	0.002	6.67358e-12
rnf207b	2.39009e-17	3.81112	0.022	0.001	5.03258e-13
il4r.1	4.55838e-59	3.81056	0.077	0.004	9.59813e-55
lhfpl2a	3.04236e-123	3.78924	0.167	0.012	6.406e-119
SBNO2	6.65035e-104	3.77441	0.14	0.009	1.4003e-99
ltc4s	1.73403e-25	3.76985	0.032	0.001	3.65118e-21
si:ch211-204c21.1	3.8788e-31	3.76859	0.042	0.003	8.1672e-27
C14HXorf65	4.55481e-22	3.7528	0.027	0.001	9.59061e-18
zgc:153911	2.03965e-160	3.73901	0.211	0.014	4.29468e-156
flncb	1.54088e-47	3.73454	0.07	0.006	3.24449e-43
kcnk10a	9.62824e-126	3.72497	0.166	0.011	2.02732e-121
fas	4.14507e-12	3.72254	0.016	0.001	8.72786e-08
aste1a	1.37176e-26	3.72114	0.035	0.002	2.88837e-22
si:ch211-1a19.3	1.45336e-12	3.72071	0.019	0.002	3.06019e-08
slc25a34	2.36929e-12	3.7193	0.016	0.001	4.98878e-08
cracr2ab	7.10467e-56	3.71139	0.078	0.006	1.49596e-51
psma6l	3.08402e-40	3.70691	0.053	0.003	6.49371e-36
plaua	2.65469e-14	3.70295	0.018	0.001	5.58971e-10
mxa	3.35494e-09	3.69435	0.01	0	7.06416e-05
FAM83G	1.38635e-63	3.69348	0.085	0.005	2.91911e-59
cst14b.1	1.59341e-36	3.68013	0.054	0.005	3.35509e-32
cela1.6	2.17105e-31	3.67601	0.047	0.004	4.57137e-27
rela	7.10928e-26	3.67438	0.034	0.002	1.49693e-21
glipr2l	8.19265e-25	3.67349	0.035	0.003	1.72504e-20
mmp2	1.52699e-17	3.66819	0.024	0.002	3.21522e-13
micall2b	3.32066e-26	3.64272	0.039	0.004	6.99198e-22
irf2	5.56897e-152	3.63109	0.222	0.023	1.1726e-147
tril	6.56543e-54	3.62723	0.079	0.007	1.38242e-49
inhbab	5.68712e-45	3.61973	0.064	0.005	1.19748e-40
cxcl18b	1.52943e-66	3.58648	0.123	0.02	3.22037e-62
kitb	2.37543e-209	3.56087	0.275	0.021	5.00171e-205
eva1ba	1.78903e-33	3.55155	0.045	0.003	3.76698e-29
nfe2l1a	1.16167e-22	3.55052	0.031	0.002	2.44602e-18
tmbim1a	3.96183e-41	3.53789	0.056	0.004	8.34203e-37
pyya	1.28219e-57	3.5353	0.072	0.003	2.69978e-53
slc39a3	4.6811e-34	3.53293	0.044	0.002	9.85653e-30
cx43.4	1.07775e-48	3.52533	0.066	0.004	2.2693e-44
pdgfra	3.38316e-71	3.52343	0.106	0.01	7.12359e-67
lgals2a	2.65072e-182	3.51669	0.341	0.073	5.58135e-178
rasl12	8.24084e-37	3.50644	0.055	0.005	1.73519e-32
rflnb	1.97153e-31	3.49738	0.045	0.004	4.15125e-27
marveld1	2.58375e-07	3.49558	0.01	0.001	0.00544035
psmb8a	2.61859e-08	3.49429	0.011	0.001	0.000551371
cyth4a	1.27256e-10	3.4925	0.013	0.001	2.6795e-06
bzw1b	1.33427e-157	3.47884	0.249	0.033	2.80943e-153
hspb11	2.56639e-24	3.46686	0.142	0.069	5.40379e-20
epha4l	6.84698e-38	3.45912	0.05	0.003	1.4417e-33
sept9a	2.40488e-13	3.44844	0.017	0.001	5.06371e-09
c1ql3b.1	1.10452e-16	3.43071	0.021	0.001	2.32568e-12
rock2b.1	5.38328e-56	3.42912	0.087	0.009	1.1335e-51
mych	0	3.42347	0.646	0.137	0
znfx1	3.47036e-75	3.41963	0.118	0.013	7.30719e-71
map3k15	6.86119e-11	3.41944	0.012	0	1.44469e-06
pkz	1.03735e-21	3.40721	0.03	0.002	2.18424e-17
gpatch4	5.43357e-162	3.39557	0.227	0.021	1.14409e-157
grid2ipa	3.63602e-13	3.3748	0.018	0.002	7.65599e-09
acss1	3.19864e-11	3.37413	0.016	0.002	6.73506e-07
si:ch211-247n2.1	6.04343e-13	3.36899	0.019	0.002	1.2725e-08
nav2b	7.78965e-39	3.3653	0.072	0.012	1.64019e-34
ftr22	4.78621e-21	3.3643	0.025	0.001	1.00778e-16
gbp1	4.42692e-50	3.35891	0.07	0.005	9.32131e-46
si:dkeyp-27c8.2	0	3.35026	0.484	0.089	0
leng9	7.36634e-259	3.345	0.367	0.042	1.55106e-254
hacd1	4.10215e-20	3.33643	0.026	0.002	8.63748e-16
cdc42ep5	1.99345e-210	3.33502	0.31	0.036	4.1974e-206
eps8l3a	6.17078e-20	3.3177	0.027	0.002	1.29932e-15
fgfr1b	2.45082e-13	3.31614	0.017	0.001	5.16045e-09
angptl2a	5.43138e-79	3.31335	0.124	0.014	1.14363e-74
phf11	4.56281e-13	3.30814	0.019	0.002	9.60745e-09
ednrbb	1.05168e-09	3.30332	0.013	0.001	2.21442e-05
pkp3b	7.05384e-08	3.29032	0.011	0.001	0.00148526
thbs2b	1.51736e-05	3.28991	0.011	0.002	0.319496
si:dkey-267n13.1	6.77686e-25	3.28841	0.038	0.004	1.42694e-20
creb5a	0	3.28803	0.584	0.088	0
prkd2	1.36157e-42	3.28138	0.065	0.007	2.86692e-38
iffo2b	1.06616e-59	3.2632	0.088	0.008	2.2449e-55
chtopb	2.07799e-22	3.26242	0.035	0.004	4.37541e-18
ptrh1	4.90687e-60	3.2544	0.087	0.007	1.03319e-55
ftr43	2.62374e-81	3.24926	0.123	0.012	5.52454e-77
fam110c	3.62183e-14	3.24177	0.021	0.002	7.62613e-10
nudt5	5.11459e-267	3.23767	0.407	0.062	1.07693e-262
slc25a15a	3.92007e-62	3.22753	0.085	0.006	8.2541e-58
kcnk10b	1.53295e-45	3.20548	0.074	0.009	3.22778e-41
june	3.24064e-17	3.19812	0.024	0.002	6.8235e-13
cbx7a	0	3.19593	0.898	0.531	0
myo1ea	7.91087e-184	3.18849	0.267	0.028	1.66571e-179
robo4	8.94997e-35	3.18824	0.047	0.003	1.8845e-30
rgs5b	1.27087e-103	3.18445	0.176	0.025	2.67594e-99
fblim1	1.89781e-66	3.18042	0.095	0.008	3.99604e-62
tuba1b	9.13009e-195	3.17626	0.304	0.043	1.92243e-190
zgc:174863	1.39073e-110	3.16799	0.178	0.023	2.92833e-106
znf521	5.1369e-19	3.16508	0.023	0.001	1.08163e-14
itga5	6.47342e-61	3.16492	0.093	0.009	1.36304e-56
suz12a	1.31079e-69	3.15569	0.103	0.01	2.76001e-65
olfm3b	1.21831e-07	3.14994	0.01	0.001	0.00256527
thy1	6.35099e-166	3.14772	0.281	0.045	1.33726e-161
dpp4	7.71504e-13	3.14161	0.018	0.002	1.62448e-08
casp7	1.46283e-07	3.12967	0.011	0.001	0.00308014
piezo1	4.03515e-11	3.12753	0.015	0.001	8.49642e-07
pkp2	3.18133e-15	3.12153	0.021	0.002	6.6986e-11
elovl1a	1.01021e-33	3.11956	0.052	0.005	2.12709e-29
si:dkey-147f3.8	1.71126e-57	3.11582	0.09	0.01	3.60322e-53
itpk1a	5.17548e-12	3.11482	0.016	0.001	1.08975e-07
cebpa	6.69247e-12	3.11388	0.025	0.005	1.40917e-07
zgc:158343	4.41707e-141	3.10879	0.371	0.123	9.30059e-137
tagln2	5.94913e-66	3.10297	0.103	0.011	1.25265e-61
ENSDARG00000059507	5.16283e-44	3.09047	0.073	0.009	1.08709e-39
tbc1d1	4.9206e-25	3.08879	0.035	0.003	1.03608e-20
socs3b	7.3727e-180	3.08575	0.287	0.04	1.55239e-175
si:dkey-238i5.2	3.16842e-42	3.07857	0.066	0.007	6.67144e-38
itga6a	3.3816e-157	3.0687	0.262	0.039	7.1203e-153
si:ch211-178n15.1	0	3.0635	0.54	0.093	0
vamp5	1.11444e-19	3.05939	0.034	0.005	2.34656e-15
si:ch211-271e10.2	2.5577e-28	3.05552	0.043	0.004	5.38548e-24
f3a	2.29809e-52	3.04276	0.103	0.019	4.83885e-48
dennd2b	9.54701e-08	3.04016	0.011	0.001	0.00201022
mgp	5.20008e-25	3.03684	0.044	0.006	1.09493e-20
txn	3.91118e-233	3.03633	0.492	0.154	8.23537e-229
rhoca	4.13734e-292	3.03035	0.472	0.09	8.71159e-288
LO018260.1	2.35516e-50	3.0295	0.073	0.006	4.95903e-46
cd9b	3.82691e-06	3.02935	0.01	0.002	0.0805794
dtnba	2.72057e-97	3.01183	0.156	0.019	5.72843e-93
zgc:158659	7.96962e-150	3.00827	0.235	0.029	1.67808e-145
cd276	4.94682e-47	3.00739	0.072	0.007	1.0416e-42
klf6a	0	3.00515	0.754	0.286	0
ghrhr2	9.99822e-11	3.00182	0.022	0.005	2.10522e-06
piezo2a.2	3.54739e-35	3.00029	0.048	0.003	7.46939e-31
pxdc1b	1.09087e-38	2.99921	0.052	0.003	2.29694e-34
pik3cb	4.90525e-42	2.99692	0.071	0.009	1.03285e-37
zgc:100829	1.71507e-49	2.99507	0.082	0.01	3.61125e-45
rps27l	2.09488e-33	2.97197	0.107	0.034	4.41098e-29
CARTPT	2.52629e-17	2.96754	0.029	0.004	5.31936e-13
parp4	6.90835e-73	2.96713	0.127	0.018	1.45462e-68
mafbb	8.09833e-24	2.96442	0.041	0.006	1.70518e-19
mvp	0	2.95843	0.526	0.113	0
irf9	1.77551e-302	2.95195	0.483	0.091	3.73851e-298
cflara	2.50464e-100	2.9491	0.159	0.019	5.27378e-96
il12a	8.46753e-24	2.93974	0.031	0.002	1.78292e-19
adam8a	2.77114e-21	2.92952	0.034	0.004	5.83492e-17
itpkcb	1.81104e-22	2.9262	0.036	0.004	3.81332e-18
tmem176l.4	1.05509e-26	2.91436	0.048	0.007	2.2216e-22
CU459012.1	9.14056e-44	2.89905	0.078	0.011	1.92464e-39
erbb4a	1.7523e-21	2.88976	0.037	0.005	3.68964e-17
plp2	9.87438e-20	2.88742	0.029	0.003	2.07915e-15
atf3	0	2.88689	0.971	0.699	0
trib3	8.13892e-280	2.88012	0.448	0.077	1.71373e-275
nsl1	1.17115e-10	2.87785	0.018	0.003	2.46597e-06
tap2a	4.47541e-07	2.87595	0.011	0.002	0.00942342
ehhadh	9.71705e-14	2.87044	0.018	0.001	2.04602e-09
il13ra1	5.06766e-30	2.86607	0.053	0.008	1.06705e-25
kif26bb	1.50774e-247	2.85008	0.392	0.06	3.1747e-243
cdh26.1	1.00681e-08	2.84728	0.012	0.001	0.000211994
hectd2	1.56256e-11	2.84489	0.016	0.002	3.29013e-07
prmt7	1.97834e-64	2.84254	0.107	0.013	4.1656e-60
dusp2	1.09038e-135	2.84141	0.33	0.094	2.29589e-131
rrad	0	2.83943	0.617	0.182	0
tacr3l	3.70763e-06	2.83308	0.01	0.002	0.0780679
map3k7cl	6.79525e-57	2.82742	0.113	0.021	1.43081e-52
glipr1b	1.85638e-29	2.82605	0.045	0.005	3.90879e-25
pdlim5b	1.88651e-13	2.81941	0.022	0.003	3.97224e-09
cyp27c1	4.23537e-30	2.8192	0.044	0.004	8.91801e-26
btr23	6.32912e-20	2.81801	0.034	0.005	1.33266e-15
kif26aa	4.4924e-29	2.81638	0.056	0.01	9.4592e-25
tns2a	2.94149e-26	2.81304	0.038	0.003	6.1936e-22
si:dkey-23i12.7	2.63425e-73	2.80899	0.144	0.026	5.54667e-69
lgsn	3.29201e-11	2.80741	0.016	0.002	6.93167e-07
si:ch1073-268j14.1	6.19715e-11	2.80154	0.021	0.004	1.30487e-06
clcn5b	4.59647e-14	2.79118	0.025	0.004	9.67833e-10
col5a2a	7.83164e-14	2.78924	0.019	0.002	1.64903e-09
flna	2.7478e-226	2.78582	0.386	0.067	5.78577e-222
uap1	1.23852e-190	2.77435	0.393	0.103	2.60783e-186
trpc3	2.72008e-20	2.77354	0.031	0.003	5.72739e-16
cnn2	1.46696e-38	2.77222	0.061	0.007	3.08884e-34
maml1	1.16739e-26	2.76406	0.047	0.007	2.45806e-22
sertad2a	1.51153e-25	2.75547	0.034	0.002	3.18268e-21
pyyb	2.24622e-21	2.75464	0.026	0.001	4.72963e-17
adra1aa	4.10348e-23	2.75279	0.043	0.007	8.64028e-19
cpeb1a	2.9371e-17	2.74967	0.026	0.003	6.18436e-13
prg4b	2.52749e-06	2.73879	0.011	0.002	0.0532189
ANGPTL2	2.95355e-13	2.73765	0.019	0.002	6.219e-09
psme1	7.04052e-156	2.72081	0.284	0.052	1.48245e-151
zgc:77158	4.56563e-53	2.71827	0.083	0.009	9.61339e-49
zmat4b	9.36746e-08	2.71566	0.011	0.001	0.00197241
ifi35	1.95297e-09	2.71237	0.017	0.003	4.11217e-05
fhod1	2.18192e-221	2.70106	0.355	0.052	4.59425e-217
znf106b	6.26408e-133	2.69262	0.248	0.045	1.31896e-128
palld	1.65722e-61	2.69141	0.121	0.021	3.48943e-57
arhgap42a	1.08212e-49	2.68984	0.073	0.006	2.27851e-45
calcoco2	4.33122e-18	2.68864	0.036	0.007	9.11981e-14
afap1	6.46867e-81	2.68858	0.146	0.022	1.36204e-76
thbs3a	2.60598e-07	2.68523	0.01	0.001	0.00548716
CABZ01102109.1	5.6419e-31	2.68295	0.058	0.009	1.18796e-26
rln3a	2.81023e-13	2.67572	0.016	0.001	5.91722e-09
swap70b	1.58918e-23	2.66533	0.036	0.004	3.34619e-19
sqstm1	3.32837e-240	2.65796	0.537	0.179	7.00821e-236
PHF21B	9.50288e-98	2.64478	0.171	0.025	2.00093e-93
aanat1	2.23401e-115	2.64295	0.188	0.024	4.70393e-111
si:rp71-1g18.13	5.78441e-12	2.63923	0.018	0.002	1.21797e-07
cd63	3.18277e-40	2.63609	0.074	0.011	6.70164e-36
tfe3a	0	2.63443	0.749	0.299	0
si:ch211-209j10.6	2.98619e-05	2.63176	0.01	0.002	0.628772
padi2	2.29166e-35	2.631	0.063	0.009	4.82531e-31
ptgs2b	4.41068e-52	2.63009	0.099	0.016	9.28712e-48
sdc4	2.14532e-120	2.62847	0.25	0.054	4.51718e-116
fndc3bb	1.42934e-40	2.627	0.064	0.007	3.00962e-36
si:dkeyp-72a4.1	3.10985e-07	2.61917	0.016	0.004	0.0065481
tgif1	1.02532e-280	2.61613	0.501	0.11	2.15891e-276
tapbp.2	3.54568e-10	2.615	0.017	0.003	7.46579e-06
rai14	1.4718e-34	2.6108	0.05	0.004	3.09903e-30
pkd1b	3.25852e-40	2.6094	0.084	0.016	6.86114e-36
socs3a	3.9553e-158	2.60139	0.433	0.152	8.32827e-154
dusp27	2.98713e-14	2.59576	0.022	0.003	6.28969e-10
nop58	3.08797e-186	2.5898	0.365	0.082	6.50203e-182
ccn2a	8.08831e-12	2.58231	0.024	0.005	1.70307e-07
zgc:113314	5.02817e-19	2.58026	0.04	0.008	1.05873e-14
plxnb1a	4.79557e-113	2.56718	0.203	0.032	1.00976e-108
tln2a	1.18434e-193	2.5652	0.402	0.101	2.49375e-189
myom1a	8.25183e-13	2.56168	0.022	0.003	1.7375e-08
FO082781.1	3.28358e-216	2.56024	0.351	0.052	6.9139e-212
mrto4	5.27969e-147	2.54579	0.275	0.051	1.11169e-142
si:ch73-233k15.2	2.23337e-66	2.54357	0.142	0.029	4.70259e-62
baz2ba	0	2.53542	0.708	0.29	0
ca8	5.03258e-06	2.53531	0.01	0.002	0.105966
csrp1a	1.0236e-36	2.53115	0.059	0.007	2.15529e-32
rrs1	2.18969e-146	2.52776	0.279	0.054	4.61061e-142
bin2b	3.26556e-23	2.52566	0.034	0.003	6.87596e-19
ccn1	1.03575e-89	2.51894	0.248	0.074	2.18088e-85
zgc:92161	4.62404e-16	2.51865	0.027	0.004	9.73637e-12
lpp	1.57288e-05	2.51477	0.011	0.002	0.331185
tax1bp3	7.56659e-63	2.51145	0.123	0.022	1.59322e-58
myoc	9.06529e-26	2.50427	0.041	0.005	1.90879e-21
rab11fip1a	9.76507e-56	2.50333	0.109	0.019	2.05613e-51
fpgs	2.31209e-64	2.49255	0.12	0.019	4.86833e-60
zmp:0000000735	1.47227e-08	2.4863	0.021	0.005	0.000310001
dnajc21	8.18219e-108	2.47681	0.218	0.043	1.72284e-103
ftsj3	1.57416e-83	2.47277	0.151	0.023	3.31454e-79
gas2l3	1.96757e-26	2.47181	0.047	0.007	4.14292e-22
arntl1b	2.96918e-42	2.46662	0.075	0.011	6.25191e-38
zgc:153675	2.9778e-25	2.46369	0.048	0.008	6.27005e-21
stmn4l	0	2.46247	0.938	0.664	0
si:ch73-223f5.1	1.65702e-20	2.45699	0.046	0.01	3.48903e-16
CABZ01078594.1	2.71696e-06	2.45167	0.01	0.001	0.0572083
gsk3bb	5.65048e-57	2.44915	0.105	0.016	1.18977e-52
brf1a	3.95469e-115	2.44521	0.209	0.034	8.32699e-111
olfml3b	1.12744e-18	2.4448	0.029	0.003	2.37394e-14
ccser2b	1.28686e-204	2.44205	0.422	0.105	2.70961e-200
limk1a	1.71372e-37	2.44167	0.073	0.013	3.60841e-33
si:dkey-246g23.2	1.80101e-19	2.43267	0.037	0.006	3.7922e-15
samd4a	2.42882e-14	2.43081	0.029	0.006	5.11412e-10
stxbp6	3.21262e-10	2.43079	0.018	0.003	6.76448e-06
vamp4	2.8231e-244	2.4264	0.565	0.216	5.94432e-240
GDPGP1	4.71844e-29	2.42627	0.053	0.008	9.93515e-25
sox11b	2.592e-258	2.42526	0.709	0.379	5.45772e-254
agpat4	5.34976e-46	2.42085	0.085	0.013	1.12645e-41
fermt2	2.27375e-83	2.41733	0.154	0.024	4.78761e-79
gnl3	4.45823e-222	2.41721	0.468	0.134	9.38725e-218
helz2	1.72541e-25	2.41331	0.094	0.033	3.63303e-21
tnfrsf9a	5.59656e-15	2.41216	0.032	0.007	1.17841e-10
rrp9	2.49737e-98	2.40992	0.183	0.03	5.25846e-94
atf5a	9.82044e-39	2.40574	0.069	0.01	2.06779e-34
crybg1a	3.46979e-37	2.40428	0.053	0.004	7.306e-33
crlf3	1.29647e-96	2.39919	0.213	0.048	2.72984e-92
cdkn1cb	6.69172e-144	2.39517	0.268	0.049	1.40901e-139
dysf	1.16568e-133	2.39507	0.309	0.079	2.45446e-129
bcar3	3.33298e-37	2.39429	0.074	0.013	7.01792e-33
bcar1	5.24043e-159	2.39306	0.341	0.084	1.10343e-154
il12rb2l	4.68233e-17	2.39129	0.022	0.001	9.85911e-13
chst11	2.85305e-40	2.39101	0.078	0.013	6.00737e-36
myo10l3	1.12952e-44	2.3856	0.081	0.012	2.37832e-40
nop2	4.88807e-180	2.38418	0.387	0.1	1.02923e-175
si:dkey-106n21.1	2.18931e-16	2.38152	0.026	0.003	4.60981e-12
si:ch73-190m4.1	6.59817e-10	2.37329	0.018	0.003	1.38931e-05
fgf18a	9.3458e-14	2.37094	0.022	0.003	1.96785e-09
zgc:174906	8.98382e-66	2.36527	0.127	0.022	1.89163e-61
ube2c	1.469e-14	2.36252	0.023	0.003	3.09312e-10
cacna1fb	1.51274e-33	2.3616	0.059	0.009	3.18523e-29
slc16a3	3.24619e-272	2.36013	0.559	0.161	6.83518e-268
mb	1.27348e-05	2.35783	0.027	0.012	0.268144
msna	5.00447e-186	2.35714	0.382	0.09	1.05374e-181
irf1b	1.65391e-138	2.35528	0.307	0.073	3.48247e-134
MRAS	1.32713e-100	2.34814	0.184	0.029	2.7944e-96
cox4i1l	4.33433e-35	2.34089	0.178	0.084	9.12637e-31
ush1c	2.12778e-39	2.34051	0.079	0.014	4.48024e-35
ppp2r2ca.1	3.24382e-135	2.34024	0.255	0.046	6.83019e-131
insm1a	3.57478e-50	2.337	0.123	0.03	7.52706e-46
znf800b	1.31717e-21	2.33411	0.04	0.007	2.77344e-17
elf1	1.40892e-11	2.32446	0.023	0.005	2.96663e-07
grm5a	8.56254e-11	2.32145	0.018	0.003	1.80293e-06
odc1	4.70627e-196	2.32123	0.38	0.081	9.90952e-192
pop1	2.198e-05	2.31755	0.011	0.003	0.462811
wnt8a.1	5.60586e-29	2.31544	0.066	0.014	1.18037e-24
ppan	1.70002e-138	2.31086	0.291	0.065	3.57956e-134
UTP14C	2.07198e-90	2.30951	0.198	0.043	4.36276e-86
jak1	0	2.30787	0.68	0.236	0
elovl1b	5.04914e-98	2.30447	0.174	0.026	1.06315e-93
zgc:114174	8.71102e-43	2.29096	0.09	0.018	1.83419e-38
tap1	3.58125e-36	2.28959	0.074	0.014	7.54069e-32
fthl29	1.358e-09	2.28316	0.014	0.002	2.85941e-05
stx12	2.43443e-266	2.2815	0.607	0.243	5.12593e-262
amotl2b	8.58059e-39	2.27742	0.076	0.013	1.80673e-34
uck2a	3.18599e-300	2.27707	0.61	0.201	6.70842e-296
bcan	6.76116e-08	2.27344	0.018	0.005	0.00142363
NINJ1	7.18069e-27	2.27177	0.053	0.009	1.51197e-22
aox6	1.48306e-09	2.26778	0.015	0.002	3.12272e-05
arpp21	1.41565e-35	2.26486	0.068	0.011	2.9808e-31
chga	3.72404e-155	2.26234	0.582	0.314	7.84134e-151
ZNF821	1.96526e-51	2.26131	0.1	0.017	4.13804e-47
nr1d4b	4.2359e-49	2.25904	0.092	0.014	8.91911e-45
scxa	1.86725e-10	2.25832	0.039	0.014	3.93168e-06
socs1b	3.84083e-06	2.25764	0.01	0.002	0.0808725
dph5	2.60291e-57	2.25702	0.116	0.021	5.48069e-53
larp1b	3.17333e-42	2.25689	0.093	0.019	6.68177e-38
pdgfrl	2.15615e-28	2.25442	0.064	0.014	4.54e-24
dnali1	5.33753e-06	2.24759	0.014	0.004	0.112387
CABZ01079302.1	3.04578e-09	2.24219	0.016	0.003	6.4132e-05
cacna2d1a	1.4291e-17	2.24195	0.027	0.003	3.00912e-13
gpc2	1.50005e-07	2.23432	0.015	0.003	0.0031585
dnm3a	4.92757e-13	2.22515	0.032	0.008	1.03755e-08
arrdc1b	3.32971e-11	2.22448	0.016	0.002	7.01103e-07
igf2bp2a	1.17329e-46	2.22038	0.107	0.023	2.47049e-42
mrnip	2.39615e-32	2.21695	0.072	0.015	5.04534e-28
smc6	4.68607e-05	2.21502	0.011	0.003	0.986698
gbp2	2.31425e-16	2.21132	0.029	0.005	4.87288e-12
prss23	5.62199e-31	2.2063	0.063	0.012	1.18377e-26
si:ch73-344o19.1	1.97679e-76	2.20486	0.164	0.034	4.16232e-72
fthl27	2.5402e-189	2.20479	0.634	0.317	5.34864e-185
clic4	3.53095e-128	2.19967	0.253	0.049	7.43478e-124
marcksa	4.54231e-143	2.19295	0.273	0.049	9.56429e-139
scinla	1.54451e-07	2.19165	0.012	0.002	0.00325212
fosl1a	2.17768e-288	2.1894	0.616	0.195	4.58531e-284
tuba8l	3.55169e-09	2.18727	0.019	0.004	7.47845e-05
prkcq	2.58844e-13	2.18719	0.03	0.007	5.45021e-09
ankdd1a	3.11749e-111	2.18605	0.244	0.054	6.56419e-107
exosc2	9.63094e-66	2.1786	0.147	0.032	2.02789e-61
fn1a	1.67471e-11	2.17701	0.031	0.009	3.52626e-07
pdlim4	4.81376e-10	2.17619	0.015	0.002	1.01359e-05
csrnp1a	2.86801e-148	2.17491	0.356	0.099	6.03889e-144
psme2	3.0525e-67	2.16413	0.157	0.036	6.42734e-63
neurod6b	2.12526e-45	2.16298	0.14	0.044	4.47496e-41
zgc:136870	1.08527e-24	2.16263	0.052	0.01	2.28513e-20
ddx24	5.14372e-170	2.16078	0.398	0.112	1.08306e-165
dkc1	7.11942e-119	2.1584	0.265	0.062	1.49907e-114
il15l	2.62887e-30	2.15789	0.062	0.012	5.53534e-26
smkr1	3.00563e-13	2.15013	0.022	0.003	6.32866e-09
ccnjl	4.18901e-29	2.14781	0.051	0.007	8.82038e-25
icam3	1.59684e-08	2.14551	0.021	0.005	0.000336231
rrp12	3.12658e-106	2.14478	0.257	0.066	6.58333e-102
umps	3.86471e-37	2.14304	0.062	0.008	8.13754e-33
uckl1b	2.30833e-130	2.14076	0.302	0.076	4.86041e-126
rtca	1.77536e-191	2.13669	0.521	0.204	3.7382e-187
spegb	1.13842e-87	2.13582	0.191	0.041	2.39705e-83
tmem176l.1	1.39372e-31	2.13543	0.077	0.018	2.93461e-27
slc6a5	6.33151e-12	2.13314	0.026	0.006	1.33316e-07
DAB2	1.02794e-106	2.13141	0.34	0.124	2.16443e-102
tmod2	9.08416e-237	2.12745	0.549	0.185	1.91276e-232
nsun5	3.97104e-75	2.12625	0.176	0.041	8.36143e-71
uacab	2.84856e-17	2.12455	0.037	0.008	5.99793e-13
trim8a	2.51943e-151	2.11973	0.327	0.076	5.3049e-147
plod1a	7.60135e-08	2.11491	0.013	0.002	0.00160054
TCIM	9.28747e-297	2.11358	0.615	0.185	1.95557e-292
cebpb	1.41112e-70	2.1112	0.195	0.056	2.97126e-66
si:ch211-197l9.2	3.11612e-18	2.10763	0.035	0.006	6.56131e-14
mak16	1.82634e-132	2.1035	0.289	0.066	3.84555e-128
hgh1	9.08144e-66	2.10328	0.129	0.022	1.91219e-61
mhc1uka	0.000464942	2.10211	0.01	0.003	1
pcyt2	2.79722e-239	2.10191	0.67	0.336	5.88983e-235
sec61a1l	5.61159e-121	2.10142	0.25	0.051	1.18158e-116
them6	1.70185e-06	2.09901	0.011	0.002	0.0358342
atg16l2.1	1.58309e-10	2.09872	0.02	0.004	3.33336e-06
fbl	2.584e-144	2.09832	0.315	0.075	5.44088e-140
slc27a1b.1	5.88774e-05	2.0945	0.012	0.004	1
TENT5A	2.22853e-27	2.09409	0.054	0.009	4.6924e-23
si:ch73-301j1.1	9.49618e-08	2.09379	0.011	0.001	0.00199951
epn2	3.82648e-119	2.09348	0.274	0.066	8.05704e-115
rrp1	2.78226e-127	2.09321	0.329	0.098	5.85833e-123
flrt2	1.759e-08	2.09061	0.017	0.004	0.000370374
si:dkey-58f10.11	0.000890531	2.08892	0.01	0.003	1
tmem54a	3.528e-44	2.08761	0.091	0.017	7.42856e-40
trib1	1.37603e-24	2.086	0.057	0.013	2.89738e-20
nrarpb	5.82842e-34	2.0742	0.077	0.017	1.22723e-29
rab34a	7.41654e-10	2.07003	0.017	0.003	1.56163e-05
pum3	1.0241e-159	2.06669	0.402	0.125	2.15635e-155
scd	3.25328e-31	2.06633	0.068	0.014	6.85011e-27
si:dkey-253i9.4	1.33224e-87	2.06557	0.196	0.043	2.80516e-83
spsb4a	3.15354e-112	2.05286	0.262	0.064	6.64009e-108
npy8br	6.98123e-20	2.0491	0.034	0.005	1.46997e-15
ptp4a1	0	2.0487	0.762	0.436	0
tescb	2.43212e-124	2.04776	0.446	0.197	5.12107e-120
si:rp71-80o10.4	2.42158e-08	2.04624	0.015	0.003	0.000509888
tubb5	7.41208e-141	2.04551	0.346	0.101	1.56069e-136
inhbb	6.15325e-11	2.04264	0.028	0.008	1.29563e-06
cd3eap	6.869e-103	2.04048	0.221	0.047	1.44634e-98
si:dkey-9i23.8	4.29342e-07	2.03743	0.012	0.002	0.00904023
arhgap17a	4.26742e-07	2.03549	0.012	0.002	0.00898547
rab44	1.01587e-05	2.02865	0.01	0.002	0.213901
zgc:153115	7.89261e-162	2.02743	0.401	0.119	1.66187e-157
dnajb4	1.19903e-84	2.02728	0.343	0.148	2.52467e-80
tmcc3	7.3869e-37	2.02627	0.074	0.013	1.55539e-32
ifih1	2.05147e-10	2.01689	0.025	0.006	4.31957e-06
rttn	9.54211e-10	2.01665	0.021	0.005	2.00919e-05
fetub	5.94191e-06	2.016	0.014	0.004	0.125113
si:ch1073-392o20.2	3.73617e-174	2.01474	0.434	0.133	7.86689e-170
creb5b	3.56996e-05	2.01464	0.011	0.003	0.751692
marcksb	1.91911e-202	2.01087	0.529	0.2	4.04088e-198
isg20	4.29048e-136	2.00819	0.349	0.103	9.03403e-132
CABZ01074397.1	1.04865e-25	2.00293	0.064	0.016	2.20805e-21
capn2l	5.63517e-09	1.99748	0.018	0.004	0.000118654
her6	3.55996e-40	1.99353	0.162	0.062	7.49585e-36
si:ch211-203b8.6	2.50841e-06	1.99214	0.011	0.002	0.052817
ctnnd1	4.1814e-183	1.99169	0.509	0.195	8.80435e-179
prx	1.02441e-10	1.99047	0.021	0.004	2.15699e-06
twistnb	1.29759e-118	1.98857	0.252	0.053	2.7322e-114
slc41a1	2.521e-48	1.98638	0.098	0.018	5.30822e-44
il6st	0	1.98496	0.73	0.298	0
e2f7	1.73918e-13	1.98329	0.026	0.005	3.66202e-09
phf20a	1.88776e-100	1.98203	0.249	0.065	3.97486e-96
lima1a	5.29965e-40	1.9761	0.101	0.025	1.11589e-35
tspan15	1.61104e-50	1.97439	0.111	0.023	3.3922e-46
eef2a.1	1.3385e-52	1.97339	0.122	0.027	2.81834e-48
rasal1b	4.88003e-10	1.97321	0.015	0.002	1.02754e-05
si:dkey-228a15.1	3.03159e-16	1.97123	0.055	0.019	6.38331e-12
lpar2a	4.58985e-10	1.97053	0.023	0.006	9.6644e-06
slco5a1a.1	1.28436e-156	1.96629	0.352	0.086	2.70435e-152
stmn1a	1.18831e-28	1.96557	0.058	0.01	2.5021e-24
nim1k	6.06399e-44	1.96542	0.09	0.017	1.27683e-39
fthl31	1.96192e-38	1.96491	0.085	0.018	4.13101e-34
tent5c	1.47173e-17	1.96466	0.04	0.009	3.09887e-13
CABZ01073795.1	7.04713e-10	1.9634	0.024	0.006	1.48384e-05
cav2	6.90798e-11	1.96187	0.026	0.007	1.45454e-06
fthl30	5.34458e-23	1.96173	0.047	0.009	1.12535e-18
si:dkey-17o15.2	7.09129e-62	1.96043	0.12	0.02	1.49314e-57
usp54a	1.75457e-117	1.95948	0.329	0.102	3.69443e-113
noc2l	9.76032e-147	1.95899	0.375	0.111	2.05513e-142
stap2a	1.28558e-103	1.95684	0.248	0.061	2.70691e-99
sipa1l1	1.50538e-108	1.95569	0.284	0.081	3.16974e-104
abt1	3.06878e-68	1.95457	0.166	0.04	6.46163e-64
llph	9.88379e-89	1.95319	0.217	0.054	2.08113e-84
taok3a	3.62731e-133	1.94586	0.315	0.08	7.63767e-129
ern2	5.36951e-33	1.93892	0.073	0.015	1.1306e-28
snu13b	1.55859e-132	1.93886	0.368	0.121	3.28178e-128
myo1cb	1.08094e-27	1.93885	0.069	0.017	2.27603e-23
bglap	1.34472e-13	1.93763	0.032	0.008	2.83144e-09
si:ch211-91p5.3	1.96494e-08	1.93741	0.024	0.007	0.000413737
tmem106a	8.24984e-30	1.93668	0.056	0.009	1.73709e-25
GABRR1	5.87523e-07	1.93661	0.014	0.003	0.0123709
si:ch211-222l21.1	1.77154e-233	1.93378	0.626	0.27	3.73016e-229
alcamb	2.05201e-66	1.93211	0.247	0.094	4.32071e-62
npas4l	3.16814e-26	1.93196	0.065	0.016	6.67085e-22
panx1b	2.88497e-14	1.92929	0.036	0.009	6.07459e-10
nfil3	3.29773e-140	1.92516	0.332	0.085	6.9437e-136
sdad1	4.26579e-73	1.92376	0.176	0.042	8.98205e-69
hrh3	8.51705e-15	1.91963	0.027	0.005	1.79335e-10
met	1.71462e-16	1.91932	0.03	0.005	3.6103e-12
ftr93	7.12599e-07	1.91793	0.013	0.003	0.0150045
pabpc4	1.95346e-62	1.91489	0.15	0.035	4.11321e-58
cbarpb	5.36781e-75	1.91474	0.186	0.046	1.13025e-70
wu:fj64h06	6.00511e-28	1.90827	0.065	0.014	1.26444e-23
nedd9	4.04865e-82	1.90646	0.22	0.06	8.52484e-78
atg16l2	3.31402e-44	1.90621	0.101	0.022	6.978e-40
eif3jb	2.13243e-228	1.90608	0.659	0.334	4.49003e-224
pnp5b	1.37201e-173	1.90414	0.476	0.17	2.8889e-169
p3h2	2.97442e-20	1.903	0.048	0.011	6.26293e-16
wars1	4.46995e-64	1.90283	0.16	0.04	9.41193e-60
eif4e1c	7.57924e-182	1.90211	0.517	0.212	1.59588e-177
si:dkey-7n6.2	2.42498e-200	1.89964	0.588	0.26	5.10604e-196
si:ch211-214b16.4	5.29773e-102	1.8991	0.246	0.06	1.11549e-97
atp2b4	1.31318e-164	1.89897	0.445	0.147	2.76503e-160
hyal1	7.99864e-42	1.89873	0.095	0.02	1.68419e-37
abcb4	1.06876e-09	1.89557	0.013	0.001	2.25038e-05
zgc:174862	2.19929e-35	1.88683	0.088	0.021	4.63082e-31
BX511034.2	4.32395e-07	1.88634	0.012	0.002	0.00910452
si:ch211-233m11.1	1.25777e-41	1.8773	0.088	0.017	2.64835e-37
rcc1	2.69724e-31	1.8752	0.071	0.015	5.6793e-27
gadd45ab	7.57285e-101	1.87328	0.265	0.073	1.59454e-96
tes	4.515e-49	1.87214	0.147	0.044	9.50678e-45
prl2	6.96137e-15	1.87205	0.056	0.021	1.46579e-10
si:dkey-16p6.1.5	7.77049e-18	1.87081	0.036	0.007	1.63615e-13
lars1a	5.40077e-53	1.8658	0.127	0.029	1.13719e-48
si:dkey-93n13.2	1.22489e-44	1.86535	0.108	0.025	2.57914e-40
rhpn2	5.28949e-15	1.86289	0.037	0.009	1.11376e-10
porb	8.96451e-55	1.8628	0.143	0.037	1.88757e-50
SLC7A1	1.45387e-11	1.85809	0.028	0.007	3.06127e-07
exosc6	2.4882e-83	1.85626	0.222	0.061	5.23916e-79
si:dkey-240h12.4	2.72125e-25	1.85384	0.063	0.015	5.72986e-21
bcl6ab	2.88321e-34	1.8516	0.091	0.024	6.0709e-30
baz1a.1	1.01812e-38	1.85108	0.082	0.016	2.14376e-34
im:7152348	4.42308e-83	1.85029	0.195	0.045	9.31324e-79
gadd45ga	3.31055e-235	1.8493	0.85	0.617	6.97069e-231
grin2bb	1.45847e-06	1.84853	0.019	0.006	0.0307096
tbc1d2	3.4392e-17	1.84777	0.039	0.009	7.24159e-13
mcm10	2.16661e-07	1.84523	0.013	0.002	0.00456201
TMEM132C.1	5.64948e-13	1.84426	0.027	0.005	1.18955e-08
ptges	5.76072e-14	1.84335	0.027	0.005	1.21298e-09
ezrb	4.67161e-167	1.84324	0.495	0.201	9.83654e-163
thrap3a	2.45205e-20	1.84189	0.046	0.01	5.16303e-16
FO905040.1	2.85557e-60	1.8393	0.149	0.036	6.01268e-56
nme5	4.15918e-08	1.83869	0.017	0.004	0.000875758
homeza	1.3223e-113	1.83832	0.266	0.064	2.78424e-109
kcna4	1.54403e-20	1.83568	0.054	0.014	3.25111e-16
si:ch1073-185p12.2	9.25187e-17	1.83476	0.043	0.011	1.94807e-12
nck2a	6.05702e-57	1.82998	0.138	0.033	1.27537e-52
MYADM	2.25533e-19	1.82714	0.041	0.008	4.74882e-15
uck2b	9.04811e-138	1.82567	0.336	0.089	1.90517e-133
C9H2orf76	8.08296e-55	1.82526	0.171	0.054	1.70195e-50
ccdc187	2.39957e-07	1.82524	0.014	0.003	0.00505253
CABZ01079480.1	1.08109e-13	1.82298	0.033	0.008	2.27635e-09
rras2	2.36553e-69	1.81883	0.196	0.057	4.98085e-65
hbegfb	0.000567981	1.8186	0.011	0.004	1
prelid3a	3.28908e-134	1.8183	0.435	0.175	6.92548e-130
si:ch211-180f4.1	9.20203e-144	1.81809	0.5	0.227	1.93758e-139
zgc:171857	6.69813e-33	1.81804	0.071	0.014	1.41036e-28
twist2	0.000104983	1.81553	0.012	0.004	1
si:ch211-217k17.7	1.54358e-146	1.81437	0.414	0.144	3.25017e-142
ssb	1.60534e-122	1.8117	0.434	0.191	3.38021e-118
tnk2b	5.02683e-58	1.81128	0.157	0.042	1.05845e-53
cabz01076234.2	1.2435e-20	1.80584	0.048	0.011	2.61832e-16
qdpra	1.21004e-44	1.8058	0.113	0.028	2.54785e-40
ddx56	5.70074e-79	1.80557	0.195	0.048	1.20035e-74
sp100.1	0.000127442	1.80495	0.01	0.003	1
il17a/f1	4.5161e-09	1.8045	0.026	0.008	9.5091e-05
ctsba	7.51238e-129	1.80368	0.386	0.135	1.58181e-124
elfn2a	5.4739e-26	1.80237	0.064	0.015	1.15259e-21
chl1b	4.39281e-13	1.80195	0.024	0.004	9.24951e-09
dnttip2	4.32618e-62	1.8016	0.143	0.032	9.1092e-58
si:dkey-7j14.6	1.52932e-38	1.80135	0.122	0.038	3.22014e-34
abce1	2.54553e-157	1.80124	0.456	0.166	5.35986e-153
plin6	4.64678e-15	1.79991	0.034	0.007	9.78427e-11
nup210	4.31737e-22	1.79974	0.05	0.011	9.09065e-18
vezf1a	2.4656e-21	1.7993	0.05	0.011	5.19158e-17
gar1	3.14563e-51	1.79749	0.119	0.026	6.62343e-47
ttll3	2.13815e-09	1.79661	0.021	0.005	4.5021e-05
flii	2.54701e-178	1.79409	0.545	0.228	5.36299e-174
id3	1.04002e-132	1.79167	0.458	0.187	2.18986e-128
grapa	3.14164e-55	1.78835	0.114	0.021	6.61504e-51
kalrna	2.41992e-73	1.78568	0.204	0.058	5.09538e-69
si:dkey-165o8.1	3.04949e-05	1.7855	0.01	0.002	0.642101
lzts2b	4.11231e-11	1.78531	0.017	0.002	8.65889e-07
rab10	0	1.78308	0.819	0.536	0
cyth1a.1	2.81954e-132	1.78029	0.469	0.211	5.93683e-128
nipa2	3.63974e-128	1.77796	0.384	0.136	7.66384e-124
polr1c	9.08392e-67	1.77753	0.148	0.031	1.91271e-62
mycb	3.79931e-266	1.77453	0.786	0.463	7.99984e-262
si:dkey-188i13.10	1.70515e-22	1.77301	0.067	0.02	3.59037e-18
si:ch1073-170o4.1	5.41678e-13	1.77186	0.025	0.005	1.14056e-08
wdr75	3.57377e-85	1.77056	0.231	0.064	7.52492e-81
wu:fj29h11	3.92701e-05	1.76785	0.08	0.056	0.826871
cad	2.78165e-81	1.76606	0.203	0.051	5.85705e-77
si:ch73-375g18.1	1.05889e-73	1.7621	0.207	0.059	2.22961e-69
ptp4a2b	6.86081e-233	1.7606	0.68	0.351	1.44461e-228
ddx18	2.57816e-159	1.75888	0.492	0.198	5.42857e-155
CCDC92B	4.28343e-29	1.75772	0.087	0.026	9.0192e-25
si:ch73-367f21.4	1.72818e-51	1.75751	0.134	0.034	3.63885e-47
hmox1a	3.32667e-08	1.75748	0.017	0.004	0.000700464
clic2	7.14928e-08	1.75736	0.014	0.002	0.00150535
dhx33	2.36623e-61	1.75423	0.168	0.046	4.98233e-57
arntl2	4.72154e-26	1.75211	0.072	0.019	9.94168e-22
ago3b	5.4025e-29	1.7494	0.07	0.016	1.13755e-24
elavl4	8.16196e-233	1.74618	0.929	0.839	1.71858e-228
mapk12a	6.04215e-13	1.74569	0.024	0.004	1.27224e-08
CABZ01081777.1	6.02456e-12	1.74536	0.026	0.006	1.26853e-07
wdr36	5.57199e-71	1.74282	0.186	0.048	1.17324e-66
pkp3a	5.29351e-11	1.73984	0.021	0.004	1.1146e-06
PARD3	2.3297e-06	1.73836	0.016	0.004	0.0490541
cab39l	1.76087e-214	1.73717	0.659	0.353	3.70768e-210
dnaaf2	9.67512e-05	1.73511	0.016	0.006	1
rasal2	3.04711e-209	1.73173	0.623	0.279	6.41601e-205
slc12a9	6.75797e-59	1.73151	0.176	0.053	1.42296e-54
tuba8l3	7.50832e-08	1.73092	0.037	0.016	0.00158095
rftn1a	1.95909e-13	1.72726	0.028	0.006	4.12506e-09
ezh2	9.06224e-47	1.72616	0.125	0.033	1.90815e-42
acp6	3.3993e-45	1.72534	0.111	0.026	7.15757e-41
pik3ca	1.09112e-69	1.72422	0.191	0.053	2.29746e-65
pnpla7b	0.000220628	1.72336	0.013	0.004	1
mast3a	3.17644e-32	1.72261	0.098	0.029	6.68832e-28
rsl1d1	1.11087e-136	1.72138	0.417	0.153	2.33904e-132
si:dkey-184p18.2	1.04437e-19	1.72056	0.044	0.009	2.19903e-15
smoc2	2.65682e-09	1.71987	0.027	0.008	5.5942e-05
lrrc6	9.80259e-08	1.71817	0.022	0.007	0.00206403
dync1li2	4.07796e-152	1.71718	0.432	0.147	8.58655e-148
si:dkey-154b15.1	5.4112e-28	1.71712	0.078	0.021	1.13938e-23
si:ch211-11n16.2	9.95516e-131	1.71669	0.399	0.14	2.09616e-126
adora1b	7.51618e-09	1.71516	0.029	0.01	0.000158261
rras	1.01548e-23	1.71405	0.043	0.007	2.13819e-19
mettl2a	4.06667e-31	1.71402	0.079	0.019	8.56278e-27
cped1	0.000211953	1.70986	0.012	0.004	1
mbd2	2.9117e-103	1.7086	0.259	0.067	6.13088e-99
zcchc4	2.81077e-35	1.70661	0.093	0.024	5.91835e-31
mybbp1a	2.88134e-108	1.70617	0.325	0.106	6.06695e-104
tcf7l1b	8.20825e-09	1.70554	0.023	0.006	0.000172833
smyd5	3.17556e-35	1.70344	0.083	0.019	6.68646e-31
hspb6	4.83623e-43	1.70229	0.305	0.175	1.01832e-38
ccl35.1	2.46247e-08	1.70226	0.022	0.006	0.000518498
pdap1a	8.05617e-161	1.70103	0.551	0.267	1.69631e-156
fbp2	0.000144768	1.70083	0.01	0.003	1
myoz3a	4.64703e-06	1.70038	0.016	0.005	0.0978478
slc16a13	7.45095e-28	1.69887	0.058	0.011	1.56887e-23
inppl1a	5.31335e-33	1.69744	0.074	0.016	1.11878e-28
actl6b	7.88515e-88	1.69561	0.253	0.076	1.6603e-83
tmem64	1.39783e-33	1.6945	0.103	0.031	2.94326e-29
eif4g1a	1.14993e-196	1.6921	0.624	0.295	2.42129e-192
atp13a3	7.66429e-80	1.68892	0.232	0.069	1.61379e-75
pdgfba	1.83812e-71	1.68698	0.237	0.081	3.87034e-67
rasgef1bb	1.05513e-60	1.68649	0.138	0.03	2.22168e-56
vps37b	2.58612e-19	1.68632	0.056	0.016	5.44533e-15
ywhaz	2.05771e-191	1.68532	0.566	0.228	4.33271e-187
si:ch1073-406l10.2	1.52041e-17	1.68416	0.037	0.008	3.20137e-13
chd7	7.13104e-116	1.684	0.307	0.087	1.50151e-111
zgc:165573	2.62476e-76	1.68309	0.217	0.063	5.52671e-72
itpkb	0.000632438	1.68212	0.012	0.004	1
plecb	2.70121e-52	1.6799	0.262	0.119	5.68767e-48
si:dkey-29h14.10	0.00039259	1.6789	0.013	0.005	1
si:dkey-42i9.6	4.41219e-50	1.67582	0.132	0.034	9.29031e-46
utp20	1.60675e-40	1.67562	0.108	0.028	3.38317e-36
stc2b	7.57999e-06	1.67487	0.013	0.003	0.159604
pitpnaa	2.28231e-07	1.67269	0.016	0.004	0.00480564
si:dkey-183i3.9	1.69959e-47	1.6717	0.125	0.032	3.57867e-43
kpnb3	1.75166e-128	1.67031	0.399	0.145	3.68829e-124
flvcr2b	2.4422e-08	1.6663	0.022	0.006	0.000514229
si:ch211-81a5.1	1.5335e-34	1.66292	0.088	0.022	3.22894e-30
ercc3	2.01127e-49	1.66061	0.162	0.053	4.23492e-45
utp4	6.5711e-27	1.66032	0.064	0.015	1.38361e-22
rps6ka3b	1.36583e-45	1.66007	0.115	0.028	2.8759e-41
ago1	1.32101e-38	1.65884	0.103	0.027	2.78152e-34
mapkapk3	2.15004e-157	1.65465	0.423	0.13	4.52712e-153
prrg1	9.18027e-101	1.65264	0.323	0.112	1.933e-96
rpl7l1	4.43759e-88	1.65169	0.281	0.094	9.3438e-84
si:dkey-182g1.6	2.91726e-33	1.64913	0.083	0.02	6.14257e-29
slco1c1	3.13122e-48	1.64297	0.124	0.031	6.59311e-44
slc2a3b	3.55956e-23	1.64284	0.05	0.01	7.495e-19
zgc:153215	2.1024e-06	1.64264	0.015	0.004	0.0442682
capgb	1.19205e-05	1.64128	0.012	0.003	0.250998
CABZ01029822.1	2.1707e-65	1.6406	0.281	0.116	4.57064e-61
pawr	8.97953e-35	1.63963	0.087	0.021	1.89073e-30
cdh16	0.000188082	1.63736	0.011	0.004	1
ifngr1	5.23436e-07	1.63562	0.016	0.004	0.0110215
si:dkey-93h22.8	5.8498e-65	1.6326	0.18	0.05	1.23173e-60
arl8bb	1.12242e-65	1.62919	0.17	0.043	2.36337e-61
tsr1	3.29945e-74	1.62893	0.219	0.067	6.94731e-70
chkb	1.52368e-100	1.62649	0.289	0.09	3.20825e-96
stat3	4.19608e-212	1.62205	0.613	0.245	8.83527e-208
csrnp1b	2.62396e-198	1.62143	0.65	0.31	5.52501e-194
tgfb1a	3.07735e-08	1.62001	0.018	0.004	0.000647967
ddhd1a	2.9969e-86	1.61958	0.281	0.096	6.31028e-82
si:dkey-235d18.5	7.41517e-08	1.61275	0.014	0.002	0.00156134
CABZ01076996.1	4.58902e-14	1.61262	0.031	0.007	9.66265e-10
mri1	3.32781e-110	1.61216	0.474	0.24	7.00703e-106
adgre5b.3	5.58735e-23	1.61022	0.071	0.022	1.17647e-18
ebna1bp2	1.51261e-103	1.60981	0.358	0.137	3.18496e-99
impdh2	2.10734e-102	1.60963	0.365	0.145	4.43721e-98
eif3ba	1.26246e-164	1.60725	0.517	0.213	2.65824e-160
si:dkeyp-120h9.1	1.63419e-20	1.60616	0.061	0.018	3.44096e-16
cdv3	8.55843e-226	1.60564	0.708	0.379	1.80206e-221
chrdl2	0.000185821	1.60525	0.011	0.004	1
FO704607.1	0.000234979	1.60444	0.01	0.003	1
crybg1b	2.90069e-08	1.60291	0.02	0.005	0.00061077
sox9a	1.66183e-07	1.60279	0.019	0.005	0.00349915
nifk	5.70173e-96	1.60273	0.258	0.072	1.20056e-91
ehbp1	2.16092e-115	1.60214	0.395	0.153	4.55003e-111
jun	0	1.60197	0.97	0.794	0
NAV1	1.03734e-51	1.60156	0.138	0.036	2.18422e-47
wdr55	3.30612e-22	1.60045	0.058	0.015	6.96136e-18
zgc:162780	4.025e-19	1.6002	0.062	0.02	8.47504e-15
cd40	2.25089e-78	1.60006	0.248	0.08	4.73946e-74
heatr1	6.50583e-69	1.59845	0.197	0.056	1.36987e-64
ttll4	2.73199e-36	1.59789	0.098	0.026	5.75247e-32
lrrc24	3.9755e-09	1.59769	0.023	0.006	8.37081e-05
vclb	5.95802e-05	1.5967	0.012	0.004	1
yaf2	4.13076e-99	1.59563	0.449	0.225	8.69772e-95
obscnb	5.77489e-06	1.59434	0.024	0.01	0.121596
slc31a2	1.19954e-06	1.59432	0.023	0.008	0.0252575
BCR	4.97177e-19	1.59277	0.062	0.02	1.04686e-14
pim2	2.39278e-36	1.59183	0.092	0.023	5.03824e-32
epn3b	1.80095e-07	1.58974	0.022	0.007	0.00379207
si:ch1073-412h12.3	1.24386e-11	1.58818	0.023	0.004	2.61907e-07
nip7	3.22201e-64	1.58788	0.174	0.046	6.78426e-60
cdab	2.81252e-26	1.58742	0.089	0.029	5.92205e-22
dip2ba	1.74279e-72	1.5871	0.225	0.071	3.66962e-68
src	5.9912e-94	1.58642	0.281	0.087	1.26151e-89
yars1	4.50109e-95	1.58601	0.318	0.114	9.4775e-91
plxnb2a.1	2.4111e-11	1.58508	0.035	0.011	5.07682e-07
arl14	3.81769e-05	1.5827	0.018	0.007	0.803853
adgrb1b	4.65563e-69	1.5825	0.222	0.072	9.80289e-65
syt11b	1.51102e-211	1.58225	0.707	0.419	3.1816e-207
cyb561	5.06589e-18	1.57958	0.033	0.005	1.06667e-13
grwd1	2.65969e-149	1.57896	0.485	0.191	5.60024e-145
cmss1	1.01103e-33	1.57603	0.108	0.034	2.12882e-29
wdr3	2.41999e-47	1.57447	0.127	0.033	5.09554e-43
tex2l	1.9695e-38	1.57393	0.094	0.022	4.14697e-34
ube2al	1.03566e-176	1.57298	0.675	0.403	2.18068e-172
ddx49	1.92481e-73	1.5717	0.22	0.066	4.05288e-69
ecm1b	3.48805e-27	1.57077	0.098	0.034	7.34443e-23
ano6	0.000149282	1.56953	0.014	0.005	1
zgc:110699	4.36765e-30	1.56931	0.107	0.037	9.19652e-26
slc4a2b	1.10703e-06	1.56919	0.014	0.003	0.0233096
abhd17b	6.92414e-96	1.5688	0.312	0.108	1.45795e-91
prph	5.05627e-50	1.56854	0.286	0.147	1.06465e-45
wdr43	1.6732e-117	1.56797	0.373	0.132	3.52309e-113
tmsb	1.27383e-88	1.56665	0.288	0.101	2.68218e-84
ckap4	3.30075e-10	1.56626	0.026	0.007	6.95007e-06
bms1	1.473e-79	1.56539	0.265	0.091	3.10154e-75
si:dkey-27p18.3	2.48547e-30	1.56463	0.091	0.027	5.23341e-26
fancf	1.02362e-12	1.56281	0.035	0.01	2.15534e-08
b3gnt5a	9.51466e-05	1.5604	0.015	0.006	1
dimt1l	1.07903e-26	1.55927	0.068	0.017	2.272e-22
bop1	4.03759e-71	1.55904	0.209	0.062	8.50154e-67
stat2	1.40349e-17	1.55693	0.153	0.088	2.95519e-13
kcnj19b	1.90046e-25	1.55221	0.074	0.021	4.00161e-21
btg3	1.83742e-109	1.55211	0.357	0.126	3.86886e-105
adat2	2.01251e-25	1.55169	0.086	0.028	4.23754e-21
ifngr1l	2.80892e-58	1.55077	0.173	0.051	5.91445e-54
vat1l	1.16716e-05	1.5506	0.017	0.006	0.245758
BX663503.3	1.14898e-17	1.55045	0.037	0.007	2.41929e-13
GRB14	1.51006e-10	1.54739	0.031	0.009	3.17958e-06
im:7151449	1.42438e-05	1.54657	0.012	0.003	0.299917
elmsan1b	1.00534e-228	1.54613	0.725	0.378	2.11685e-224
pacsin2	2.41408e-119	1.54519	0.335	0.103	5.08308e-115
mapk9	9.17368e-53	1.54394	0.171	0.055	1.93161e-48
gnl2	1.04216e-44	1.5429	0.116	0.029	2.19437e-40
trak1a	2.99761e-72	1.5416	0.252	0.089	6.31176e-68
lysmd3	9.96201e-88	1.54019	0.252	0.074	2.0976e-83
rgs3b	8.70815e-34	1.53916	0.116	0.038	1.83359e-29
ddx27	7.93918e-113	1.53887	0.404	0.162	1.67167e-108
sgsm1a	5.07843e-22	1.53816	0.057	0.015	1.06931e-17
surf2	5.48701e-74	1.53585	0.24	0.079	1.15534e-69
rcc2	2.21295e-88	1.53528	0.317	0.117	4.65959e-84
otulina	9.10951e-32	1.53392	0.096	0.028	1.9181e-27
smad1	9.5461e-20	1.53276	0.082	0.032	2.01003e-15
tbl3	1.30698e-17	1.53036	0.055	0.017	2.75198e-13
eif5a2	6.30433e-147	1.53004	0.621	0.363	1.32744e-142
rem2	1.66255e-183	1.5295	0.663	0.365	3.50067e-179
urb2	2.17623e-19	1.52845	0.047	0.011	4.58227e-15
jpt1b	5.10162e-189	1.52829	0.798	0.638	1.0742e-184
epsti1	5.19789e-18	1.52652	0.071	0.026	1.09447e-13
cast	3.83226e-22	1.52556	0.059	0.015	8.06921e-18
riok3	4.48293e-80	1.52496	0.254	0.082	9.43925e-76
igsf9a	3.43089e-06	1.52444	0.011	0.002	0.0722408
zgc:172139	1.74145e-123	1.52345	0.381	0.128	3.66681e-119
eef1a1l1	1.93846e-292	1.5232	0.937	0.855	4.08163e-288
mars1	2.54782e-65	1.52215	0.21	0.067	5.36469e-61
s1pr1	4.39188e-19	1.52184	0.049	0.012	9.24754e-15
vat1	9.99554e-134	1.52138	0.426	0.153	2.10466e-129
snx25	1.67113e-121	1.52057	0.442	0.182	3.51873e-117
g3bp1	2.77756e-129	1.51955	0.425	0.161	5.84843e-125
pmela	1.39786e-23	1.51924	0.045	0.007	2.94334e-19
ddx47	2.44537e-65	1.51725	0.222	0.076	5.14897e-61
atf4b	0	1.51721	0.84	0.648	0
sat1a.2	7.48638e-227	1.51712	0.788	0.521	1.57633e-222
si:dkey-286j15.1	1.2304e-111	1.51712	0.408	0.166	2.59074e-107
cth	9.80925e-90	1.51562	0.298	0.104	2.06544e-85
BX284638.2	1.45703e-179	1.51419	0.684	0.392	3.06792e-175
qars1	9.98657e-68	1.51285	0.21	0.065	2.10277e-63
pora	2.36363e-104	1.51109	0.354	0.131	4.97685e-100
wnt8a	1.47551e-24	1.51082	0.08	0.025	3.10683e-20
jag2b	6.34949e-33	1.50842	0.126	0.045	1.33695e-28
tuba8l4	1.28702e-250	1.50624	0.823	0.572	2.70995e-246
rab1aa	5.05753e-14	1.50484	0.042	0.013	1.06491e-09
sulf2a	1.7785e-43	1.50483	0.151	0.051	3.7448e-39
abl1	1.20601e-29	1.50356	0.091	0.027	2.53938e-25
slc29a1a	1.65662e-19	1.50328	0.05	0.013	3.48817e-15
creb3l3l	1.49868e-195	1.50121	0.638	0.305	3.15563e-191
etf1b	8.58857e-188	1.50028	0.648	0.342	1.80841e-183
ddx55	4.36402e-24	1.49975	0.069	0.019	9.18888e-20
gpsm1b	5.36889e-07	1.49836	0.021	0.007	0.0113047
riok1	9.37242e-77	1.49736	0.32	0.136	1.97346e-72
tpm3	3.98208e-148	1.49443	0.521	0.231	8.38467e-144
bada	9.37676e-81	1.4937	0.241	0.072	1.97437e-76
ENSDARG00000100700	9.84797e-12	1.49292	0.024	0.005	2.07359e-07
st6gal2b	8.44488e-28	1.49137	0.091	0.029	1.77815e-23
cep72	5.86722e-05	1.49027	0.01	0.002	1
stk17b	5.52925e-22	1.48973	0.042	0.007	1.16424e-17
xk	7.53731e-08	1.48828	0.028	0.01	0.00158706
tnfrsf21	2.14364e-129	1.48731	0.482	0.205	4.51365e-125
zgc:162183	1.14321e-18	1.48546	0.051	0.014	2.40715e-14
cyb561d2	4.90825e-05	1.48519	0.014	0.005	1
anxa6	7.91981e-57	1.48373	0.291	0.138	1.66759e-52
rars1	7.88737e-70	1.48286	0.229	0.076	1.66077e-65
egfra	2.13976e-18	1.4821	0.08	0.031	4.50547e-14
si:dkey-175g6.2	3.29142e-13	1.47993	0.042	0.013	6.93041e-09
si:ch211-59o9.10	8.68474e-18	1.47823	0.048	0.013	1.82866e-13
phgdh	1.43859e-13	1.47735	0.041	0.012	3.0291e-09
ehd1a	6.94641e-52	1.4765	0.155	0.046	1.46264e-47
myh9b	3.37875e-49	1.47626	0.156	0.048	7.1143e-45
acbd7	2.37571e-129	1.4761	0.746	0.58	5.00229e-125
traf2b	3.84015e-38	1.47517	0.128	0.042	8.08582e-34
eif4a1a	3.61467e-194	1.47451	0.683	0.39	7.61104e-190
elovl2	5.9534e-10	1.4741	0.036	0.013	1.25355e-05
caprin1b	3.37659e-97	1.47309	0.324	0.114	7.10975e-93
si:dkey-248g21.1	1.32218e-36	1.47265	0.121	0.039	2.78398e-32
aopep	3.15025e-23	1.47185	0.082	0.028	6.63317e-19
polr3gla	5.48036e-20	1.47166	0.051	0.013	1.15394e-15
utp3	1.93024e-82	1.4716	0.264	0.087	4.06432e-78
nolc1	6.41064e-110	1.47041	0.404	0.166	1.34982e-105
wnt2bb	5.76842e-19	1.46776	0.048	0.012	1.2146e-14
pdzrn4	0.00023162	1.46762	0.013	0.005	1
psme3	3.70857e-82	1.46539	0.326	0.135	7.80877e-78
prdm1a	1.75642e-12	1.46486	0.045	0.016	3.69831e-08
pdcd11	2.63162e-80	1.46244	0.287	0.105	5.54113e-76
dachb	2.75015e-44	1.46235	0.147	0.048	5.79072e-40
alas1	3.11387e-161	1.46035	0.605	0.312	6.55657e-157
fam13a	4.21591e-34	1.45931	0.191	0.09	8.87702e-30
sys1	3.11563e-26	1.45897	0.068	0.017	6.56028e-22
pdxkb	1.66999e-79	1.45867	0.291	0.109	3.51632e-75
bach1b	3.70373e-66	1.45847	0.231	0.08	7.79857e-62
ap1ar	7.74986e-92	1.45653	0.35	0.141	1.63181e-87
si:ch1073-385f13.3	5.88889e-08	1.45628	0.018	0.004	0.00123997
arhgdig	1.40881e-14	1.45454	0.043	0.013	2.96639e-10
si:ch211-255i3.4	6.73563e-152	1.45436	0.63	0.343	1.41825e-147
ubald1b	3.8638e-25	1.45397	0.064	0.016	8.13561e-21
gemin5	1.36408e-25	1.45361	0.074	0.021	2.87221e-21
si:ch73-264p11.1	1.9397e-09	1.45285	0.021	0.005	4.08423e-05
mmp9	0.000266172	1.45168	0.016	0.006	1
cdc42se1	2.9964e-08	1.45165	0.023	0.007	0.000630923
dph1	4.44557e-24	1.45085	0.069	0.02	9.3606e-20
nme2b.2	6.71069e-07	1.44834	0.023	0.008	0.01413
hpdl	4.20547e-36	1.44778	0.125	0.042	8.85504e-32
spsb1	1.06398e-36	1.44707	0.124	0.04	2.24031e-32
dus4l	1.12991e-13	1.44702	0.051	0.018	2.37915e-09
sc:d0202.1	2.48297e-22	1.44695	0.053	0.012	5.22814e-18
apoc1	1.68495e-23	1.44665	0.071	0.021	3.54784e-19
parp2	8.8859e-65	1.44583	0.215	0.071	1.87102e-60
arl11	2.4885e-09	1.44409	0.022	0.005	5.23978e-05
dipk1ab	1.62385e-12	1.44392	0.032	0.009	3.41918e-08
si:dkey-92i17.2	8.03515e-12	1.44354	0.04	0.013	1.69188e-07
slc6a16b	2.67577e-12	1.44208	0.037	0.011	5.63409e-08
znhit6	3.95048e-12	1.44157	0.035	0.011	8.31813e-08
hspa14	5.23772e-89	1.44115	0.354	0.148	1.10285e-84
rrp15	1.16267e-63	1.4397	0.172	0.046	2.44811e-59
kif5c	1.54854e-40	1.43926	0.159	0.059	3.2606e-36
prmt3	9.31527e-55	1.43906	0.154	0.042	1.96142e-50
plppr3a	5.31198e-77	1.43898	0.259	0.086	1.11849e-72
si:ch211-209f23.7	1.02108e-08	1.43807	0.031	0.011	0.000215
nup50	3.4959e-78	1.4377	0.36	0.163	7.36097e-74
ano5b	2.09631e-83	1.4376	0.296	0.105	4.41399e-79
zgc:158464	5.07313e-21	1.43668	0.065	0.02	1.0682e-16
neurl1ab	6.13918e-10	1.43662	0.036	0.013	1.29267e-05
si:ch211-114n24.6	8.09039e-41	1.435	0.116	0.032	1.70351e-36
nop53	1.23372e-141	1.4329	0.558	0.281	2.59771e-137
pkn2	3.09884e-05	1.42899	0.01	0.002	0.652491
akap6	1.50035e-197	1.42857	0.743	0.434	3.15913e-193
baz1a	5.18236e-85	1.42815	0.264	0.083	1.0912e-80
fnbp1l	3.61137e-54	1.42586	0.178	0.057	7.60411e-50
cdkn1a	6.5197e-13	1.4254	0.039	0.012	1.37279e-08
polr1e	5.08733e-35	1.42051	0.109	0.033	1.07119e-30
PLPP1	2.72449e-30	1.41734	0.085	0.023	5.73669e-26
ppp1r9alb	0.000427198	1.41568	0.014	0.006	1
baxa.1	2.93694e-91	1.41534	0.307	0.106	6.18401e-87
utp15	2.0432e-28	1.41497	0.08	0.022	4.30215e-24
FAT4	2.69587e-28	1.41422	0.089	0.027	5.67643e-24
pard6gb	5.63475e-07	1.41329	0.013	0.002	0.0118645
tmem108	1.21495e-11	1.41323	0.038	0.012	2.55819e-07
si:dkey-49n23.1	9.21404e-11	1.41201	0.023	0.005	1.94011e-06
polr3h	1.55472e-92	1.4115	0.324	0.117	3.27362e-88
tap2t	3.603e-11	1.41076	0.029	0.008	7.58648e-07
mapre1b	2.02084e-132	1.41014	0.484	0.205	4.25508e-128
RALGDS	3.82399e-104	1.40959	0.387	0.148	8.05179e-100
abhd3	3.24442e-198	1.40836	0.752	0.457	6.83146e-194
SHC3	2.68928e-52	1.40777	0.191	0.068	5.66254e-48
nrp2a	3.76943e-94	1.40543	0.338	0.124	7.93691e-90
mybl1	1.80312e-07	1.40532	0.019	0.005	0.00379666
ddx21	1.95366e-129	1.40373	0.504	0.231	4.11362e-125
ezh1	9.80313e-115	1.40237	0.442	0.185	2.06415e-110
ryr2b	6.52618e-06	1.40172	0.017	0.006	0.137415
slc25a37	5.56563e-09	1.40159	0.022	0.006	0.00011719
anxa3b	3.31513e-18	1.40046	0.053	0.015	6.98034e-14
zfpm1	2.62889e-05	1.39942	0.012	0.003	0.553539
nudt4a	2.03747e-73	1.39932	0.323	0.14	4.29009e-69
gclm	8.87775e-49	1.39825	0.191	0.071	1.8693e-44
zgc:112998	9.91285e-10	1.3977	0.025	0.007	2.08725e-05
si:ch211-245h14.1	4.85166e-31	1.39616	0.086	0.023	1.02156e-26
sept5a	4.54885e-98	1.3957	0.385	0.161	9.57806e-94
eif4g2a	6.50084e-123	1.39555	0.503	0.242	1.36882e-118
FP015810.1	1.59915e-09	1.39545	0.021	0.005	3.36718e-05
jupa	5.18141e-67	1.39458	0.239	0.084	1.091e-62
MAN1C1	0.000103497	1.39399	0.018	0.008	1
zgc:77784	7.11974e-181	1.39362	0.735	0.444	1.49913e-176
pskh1	4.40453e-07	1.3919	0.015	0.004	0.00927417
mafk	1.98697e-46	1.38901	0.13	0.035	4.18375e-42
nol6	2.08822e-33	1.38834	0.104	0.031	4.39696e-29
atp13a2	5.93825e-11	1.3864	0.036	0.012	1.25036e-06
slc39a1	1.92644e-16	1.38433	0.047	0.013	4.0563e-12
cdc42ep4a	3.06599e-33	1.38383	0.113	0.037	6.45576e-29
kif26ab	4.40551e-23	1.3814	0.076	0.024	9.27625e-19
mfsd6b	2.28707e-27	1.38066	0.077	0.021	4.81566e-23
gnsb	0.000234221	1.38046	0.01	0.003	1
raver2	1.99146e-09	1.37926	0.042	0.017	4.19323e-05
ajuba	1.54609e-14	1.37828	0.036	0.009	3.25544e-10
ftr57	1.41663e-05	1.37758	0.012	0.003	0.298285
otulina.2	3.40376e-55	1.37706	0.169	0.05	7.16695e-51
krt8	2.94016e-17	1.37536	0.046	0.012	6.1908e-13
orc6	1.99948e-05	1.37521	0.01	0.002	0.42101
dnajb5	8.84066e-15	1.37351	0.053	0.019	1.86149e-10
si:dkey-280e21.3	1.63039e-184	1.37298	0.752	0.509	3.43296e-180
anxa13l	2.70394e-126	1.37289	0.613	0.372	5.69342e-122
nsmfa	5.49376e-19	1.37258	0.078	0.029	1.15677e-14
traf3	3.03137e-20	1.37155	0.058	0.016	6.38285e-16
smarcad1b	7.65897e-29	1.37131	0.115	0.042	1.61267e-24
stmn4	8.45703e-208	1.36955	0.89	0.797	1.78071e-203
nuak1b	1.29639e-111	1.36954	0.457	0.199	2.72969e-107
sytl5	9.6766e-34	1.36948	0.153	0.063	2.0375e-29
mknk1	2.46439e-86	1.36871	0.318	0.117	5.18901e-82
C18H15orf48	8.48456e-05	1.36799	0.024	0.011	1
celsr3	5.06892e-46	1.36681	0.198	0.078	1.06731e-41
fastkd1	4.24865e-23	1.36662	0.079	0.026	8.94596e-19
zcchc7	1.46976e-41	1.36531	0.158	0.056	3.09472e-37
otud7b	3.3899e-70	1.3647	0.246	0.085	7.13777e-66
slc38a3b	1.06608e-12	1.36289	0.038	0.012	2.24474e-08
myl6	4.10557e-147	1.36134	0.611	0.332	8.64468e-143
mrtfbb	1.12379e-46	1.36126	0.174	0.061	2.36625e-42
tnfaip2a	5.2999e-103	1.36073	0.43	0.19	1.11595e-98
def6a	0.000237881	1.35901	0.013	0.005	1
zgc:77880	1.35199e-89	1.35887	0.318	0.115	2.84676e-85
c1qtnf12	7.78922e-06	1.35863	0.01	0.002	0.16401
slc16a1b	2.21263e-14	1.35546	0.052	0.018	4.65891e-10
ulk1a	1.31759e-20	1.35474	0.046	0.01	2.77432e-16
atp7a	1.59007e-22	1.35404	0.087	0.031	3.34805e-18
bsnb	2.3274e-199	1.35326	0.829	0.632	4.90058e-195
cdc16	5.75368e-35	1.35276	0.103	0.029	1.21149e-30
xpr1b	3.99458e-108	1.35256	0.505	0.245	8.411e-104
b2m	9.95998e-32	1.35179	0.131	0.05	2.09717e-27
nhp2	4.90169e-49	1.34852	0.154	0.047	1.0321e-44
arfgap1	2.12228e-14	1.34719	0.051	0.018	4.46867e-10
aacs	3.44722e-32	1.34372	0.118	0.041	7.25847e-28
nat10	1.51955e-38	1.34077	0.154	0.057	3.19957e-34
eif4bb	1.05267e-103	1.34077	0.473	0.238	2.2165e-99
nop56	1.03771e-121	1.34051	0.535	0.276	2.185e-117
zcchc9	2.39164e-26	1.34023	0.077	0.022	5.03583e-22
cdc6	0.000278052	1.33894	0.018	0.008	1
si:ch211-181d7.3	1.98227e-85	1.33829	0.322	0.122	4.17386e-81
ilk	5.7036e-36	1.33766	0.146	0.055	1.20095e-31
ncl	6.05204e-191	1.33521	0.782	0.567	1.27432e-186
trmt10a	7.26836e-40	1.33485	0.154	0.056	1.53043e-35
psmb10	3.81072e-52	1.33473	0.193	0.069	8.02385e-48
nucb1	3.15165e-90	1.33393	0.354	0.142	6.63612e-86
rnf38	3.17709e-82	1.33155	0.327	0.129	6.68967e-78
heatr3	2.81492e-32	1.33116	0.106	0.033	5.9271e-28
casp3a	1.58293e-37	1.33026	0.127	0.041	3.33302e-33
syt16	6.50582e-10	1.32945	0.032	0.01	1.36986e-05
ifrd2	5.27854e-55	1.32938	0.189	0.063	1.11145e-50
C25H11orf96	1.71459e-08	1.32883	0.157	0.111	0.000361024
si:ch211-127m7.2	1.50526e-16	1.32865	0.058	0.019	3.16947e-12
tyk2	1.94241e-27	1.32804	0.082	0.024	4.08993e-23
cilp	6.33532e-24	1.32796	0.07	0.02	1.33397e-19
zgc:162944	4.13814e-77	1.32795	0.347	0.156	8.71326e-73
aif1l	1.87966e-120	1.32406	0.595	0.351	3.95782e-116
ucp1	9.38091e-07	1.32372	0.029	0.012	0.0197525
si:dkey-102m7.3	1.03318e-71	1.32315	0.278	0.106	2.17546e-67
hnrnpub	3.71966e-187	1.3226	0.735	0.472	7.83211e-183
runx1	1.14632e-06	1.31974	0.016	0.004	0.0241369
tram1	4.0341e-27	1.31958	0.1	0.035	8.49421e-23
chmp1b	1.59774e-116	1.31768	0.547	0.295	3.36421e-112
frmd4ba	0.000268325	1.31653	0.017	0.007	1
ppp1r12a	1.26358e-171	1.31615	0.747	0.499	2.66059e-167
mfsd2aa	2.35404e-24	1.31595	0.078	0.024	4.95666e-20
pwp2h	4.21032e-57	1.31573	0.248	0.1	8.86525e-53
tfg	1.71825e-108	1.31571	0.485	0.239	3.61795e-104
her9	1.38059e-05	1.31424	0.027	0.013	0.290697
grinab	1.41184e-81	1.31237	0.31	0.117	2.97278e-77
si:ch73-138n13.1	1.61267e-67	1.31047	0.363	0.18	3.39563e-63
si:ch211-1e14.1	9.18495e-18	1.30969	0.068	0.025	1.93398e-13
espnlb	0.000128075	1.30931	0.01	0.003	1
gas2l1	7.60473e-55	1.30654	0.258	0.11	1.60125e-50
rb1	9.21627e-13	1.30281	0.04	0.013	1.94058e-08
abi1a	1.78512e-47	1.30133	0.156	0.049	3.75874e-43
kif1c	5.00784e-07	1.30088	0.018	0.005	0.0105445
hint3	1.95644e-25	1.30057	0.09	0.03	4.11947e-21
daxx	3.91761e-35	1.29779	0.129	0.044	8.24893e-31
adprm	5.38344e-40	1.29738	0.142	0.048	1.13354e-35
fthl28	5.34507e-20	1.29035	0.07	0.024	1.12546e-15
mcm4	8.94943e-05	1.2898	0.015	0.005	1
rilp	8.35502e-26	1.28952	0.147	0.068	1.75923e-21
stx2b	6.35202e-05	1.28948	0.021	0.009	1
sox4b	1.2611e-61	1.28931	0.259	0.103	2.65537e-57
slc8a4b	1.99168e-43	1.28879	0.178	0.068	4.19367e-39
dcbld2	5.31885e-27	1.28785	0.137	0.059	1.11994e-22
actb1	7.32589e-237	1.28761	0.855	0.675	1.54254e-232
ankrd45	0.000204591	1.28693	0.012	0.004	1
gspt1l	1.80777e-98	1.2867	0.424	0.191	3.80643e-94
mapk14b	2.24803e-141	1.28466	0.642	0.363	4.73345e-137
emg1	3.99985e-28	1.28439	0.085	0.025	8.42208e-24
nutf2l	4.06975e-13	1.28374	0.025	0.004	8.56926e-09
derl3	3.44675e-12	1.2837	0.025	0.005	7.25747e-08
desi2	1.93144e-54	1.28345	0.209	0.076	4.06685e-50
si:dkey-16l2.16	1.64209e-53	1.28335	0.169	0.052	3.45759e-49
pole3	2.93156e-43	1.28193	0.177	0.067	6.1727e-39
kif13ba	4.93191e-66	1.27998	0.286	0.117	1.03846e-61
msi1	1.7678e-56	1.27905	0.206	0.073	3.72229e-52
ctsc	3.26797e-07	1.27798	0.027	0.01	0.00688105
pimr138	3.4699e-06	1.27698	0.022	0.008	0.0730623
znf281a	1.65346e-42	1.27524	0.129	0.038	3.48152e-38
ctsla	1.67672e-148	1.27392	0.785	0.597	3.53049e-144
mibp	1.24977e-08	1.27224	0.024	0.007	0.000263151
map3k14a	8.4887e-43	1.27166	0.186	0.074	1.78738e-38
kansl1a	4.1163e-120	1.27065	0.52	0.247	8.66728e-116
kpna6	2.35708e-49	1.26972	0.162	0.051	4.96307e-45
gng5	4.26084e-39	1.26955	0.138	0.046	8.97162e-35
naa50	6.79291e-46	1.26722	0.216	0.09	1.43031e-41
itprip	1.46922e-13	1.26672	0.048	0.017	3.09358e-09
si:dkey-11n14.1	9.74179e-05	1.26638	0.011	0.003	1
ist1	8.71195e-78	1.26488	0.368	0.165	1.83439e-73
bmf2	1.47323e-66	1.26478	0.239	0.084	3.10204e-62
ftr50.2	7.6222e-06	1.2646	0.013	0.003	0.160493
dusp5	3.84286e-89	1.26312	0.451	0.222	8.09153e-85
parp8	1.69246e-60	1.26256	0.28	0.119	3.56365e-56
vps4b	5.81624e-68	1.26079	0.348	0.166	1.22467e-63
lrriq1	0.000663853	1.26066	0.012	0.004	1
cebpz	1.24029e-56	1.26037	0.255	0.105	2.61155e-52
clip2	9.46567e-113	1.2602	0.517	0.255	1.99309e-108
esyt2a	5.26924e-23	1.25972	0.095	0.036	1.10949e-18
noc3l	1.21022e-42	1.25967	0.153	0.052	2.54823e-38
bxdc2	2.20084e-71	1.25967	0.306	0.128	4.63409e-67
smtnl	2.58037e-06	1.25912	0.011	0.002	0.0543323
cdk2ap2	1.05813e-43	1.25878	0.154	0.052	2.22801e-39
tmem189	4.58138e-41	1.25777	0.164	0.061	9.64655e-37
rpl22l1	4.02723e-121	1.2574	0.696	0.512	8.47974e-117
rab7b	1.11062e-34	1.25707	0.12	0.04	2.33852e-30
syncripl	6.91202e-82	1.25703	0.33	0.132	1.4554e-77
abracl	1.68885e-46	1.2558	0.174	0.062	3.55604e-42
syt4	1.76757e-184	1.25423	0.766	0.487	3.72179e-180
zmp:0000000624	1.01661e-32	1.25281	0.112	0.036	2.14058e-28
pcgf5a	6.63263e-22	1.25087	0.078	0.026	1.39657e-17
slc37a1	4.32165e-31	1.25081	0.121	0.043	9.09966e-27
zmp:0000001268	0.00026459	1.25027	0.014	0.006	1
zgc:174888	4.99591e-30	1.24849	0.213	0.112	1.05194e-25
ubash3ba	1.94504e-29	1.24669	0.13	0.052	4.09548e-25
ipo7	7.01704e-124	1.24622	0.537	0.266	1.47751e-119
rskra	1.45753e-14	1.24392	0.049	0.016	3.06898e-10
mcf2l2	1.2473e-80	1.24334	0.45	0.235	2.62632e-76
gse1	1.802e-102	1.2403	0.45	0.203	3.79429e-98
plppr4b	1.18061e-18	1.23759	0.066	0.023	2.48589e-14
si:dkey-23k10.5	0.000551407	1.23722	0.01	0.003	1
b4galt6	3.19392e-82	1.2372	0.511	0.29	6.72512e-78
prepl	2.81656e-07	1.23536	0.021	0.006	0.00593054
ybx1	1.37081e-232	1.23505	0.841	0.674	2.88639e-228
ccnl1a	2.24204e-172	1.23503	0.756	0.465	4.72083e-168
cers2a	6.6751e-35	1.23443	0.161	0.065	1.40551e-30
map3k3	5.69107e-07	1.23424	0.026	0.01	0.0119831
si:ch211-74m13.1	0.000111056	1.23387	0.01	0.002	1
gtdc1	1.9296e-23	1.23318	0.098	0.038	4.06296e-19
ddit3	3.33749e-137	1.23257	0.635	0.334	7.02743e-133
abcf1	3.47225e-122	1.23212	0.62	0.376	7.31117e-118
pdcd6ip	1.34978e-92	1.23075	0.485	0.259	2.8421e-88
plpp7a	8.23387e-27	1.23016	0.122	0.049	1.73372e-22
ches1	4.83205e-103	1.23007	0.509	0.258	1.01744e-98
traf4a	1.07398e-70	1.22947	0.278	0.106	2.26138e-66
irf2a	3.2509e-62	1.2292	0.279	0.116	6.84509e-58
creb3l3b	1.27444e-05	1.22736	0.018	0.006	0.268345
tnfrsf1a	3.21532e-09	1.22705	0.024	0.007	6.77018e-05
tuft1a	4.46013e-14	1.22592	0.039	0.011	9.39125e-10
psmd11a	2.50242e-88	1.22263	0.405	0.184	5.2691e-84
esf1	5.96036e-65	1.22081	0.316	0.14	1.25501e-60
dcaf12	1.27054e-71	1.2195	0.316	0.132	2.67524e-67
bzw1a	1.30725e-113	1.21757	0.49	0.238	2.75255e-109
tmcc1b	1.69984e-51	1.21652	0.216	0.083	3.57918e-47
cmtm4	1.39778e-26	1.21318	0.126	0.052	2.94317e-22
pes	4.72763e-70	1.21273	0.295	0.12	9.9545e-66
mbpb	9.11419e-53	1.21125	0.26	0.113	1.91908e-48
slc35f2	1.47154e-17	1.21095	0.063	0.021	3.09848e-13
RNF14	1.32524e-08	1.21087	0.039	0.017	0.000279043
tp53	3.12408e-53	1.21063	0.185	0.062	6.57805e-49
rac1a	4.01712e-69	1.21005	0.321	0.14	8.45845e-65
acsbg2	1.59213e-119	1.20903	0.55	0.285	3.35238e-115
rhebl1	2.5863e-34	1.20884	0.131	0.046	5.44571e-30
cct4	4.69604e-125	1.20828	0.628	0.397	9.88798e-121
ptpn1	5.614e-49	1.20758	0.18	0.063	1.18208e-44
rrp7a	6.19976e-56	1.20688	0.211	0.075	1.30542e-51
riok2	1.61704e-47	1.20631	0.169	0.058	3.40484e-43
syngr3a	5.34709e-104	1.20615	0.475	0.217	1.12588e-99
rpusd4	1.03755e-42	1.20528	0.163	0.059	2.18467e-38
dennd4a	6.78766e-63	1.20456	0.335	0.158	1.42921e-58
ppp1r35	4.8613e-06	1.20449	0.016	0.005	0.10236
ltv1	1.27043e-66	1.20416	0.284	0.116	2.67502e-62
eef2b	2.38908e-191	1.20397	0.846	0.719	5.03045e-187
tent5ba	1.0962e-24	1.20348	0.13	0.057	2.30815e-20
pa2g4b	9.39202e-89	1.20021	0.368	0.154	1.97758e-84
grb10b	9.89679e-64	1.19959	0.333	0.157	2.08387e-59
stk32a	1.39882e-09	1.19922	0.045	0.019	2.94537e-05
aatf	3.59413e-33	1.19796	0.138	0.052	7.56781e-29
arf1	1.18388e-21	1.19675	0.09	0.034	2.49277e-17
rrp36	1.32944e-59	1.19639	0.268	0.112	2.79926e-55
hs3st1l2	3.2348e-19	1.1951	0.08	0.03	6.8112e-15
nol7	1.20069e-41	1.19462	0.177	0.068	2.52817e-37
tp53i11a	1.49968e-32	1.19235	0.146	0.058	3.15772e-28
rhbg	2.86717e-06	1.19153	0.032	0.015	0.0603712
raph1b	3.63762e-83	1.19091	0.415	0.198	7.65938e-79
yrdc	8.93882e-10	1.1892	0.027	0.008	1.88216e-05
mtmr11	2.5987e-33	1.18559	0.142	0.055	5.47182e-29
stil	2.5901e-05	1.18457	0.021	0.009	0.545371
lamp2	3.54267e-71	1.1844	0.34	0.15	7.45945e-67
itgb1a	1.13249e-13	1.18357	0.046	0.015	2.38458e-09
f7l	1.22233e-06	1.18251	0.018	0.006	0.0257373
rab11fip2	2.14056e-39	1.18032	0.182	0.074	4.50717e-35
sema4ab	2.1309e-18	1.18013	0.061	0.02	4.48682e-14
erap1b	5.27362e-13	1.17615	0.045	0.015	1.11041e-08
rhocb	5.89692e-14	1.17487	0.049	0.017	1.24165e-09
tmem33	5.96031e-59	1.17362	0.237	0.09	1.255e-54
ENSDARG00000098374	6.6503e-05	1.17346	0.019	0.008	1
bach2a	2.04132e-12	1.17303	0.071	0.033	4.2982e-08
scamp4	3.33718e-33	1.17279	0.15	0.06	7.02676e-29
eif2ak2	4.56524e-15	1.17269	0.105	0.053	9.61257e-11
ntmt1	1.76689e-37	1.17015	0.13	0.043	3.72036e-33
myt1b	9.64007e-76	1.16996	0.342	0.148	2.02981e-71
slc7a3b	2.71824e-25	1.16985	0.113	0.045	5.72353e-21
tspan17	4.3872e-71	1.16973	0.322	0.136	9.23768e-67
guk1a	1.28151e-101	1.16872	0.54	0.307	2.69835e-97
tfr1b	4.6286e-69	1.16854	0.295	0.119	9.74597e-65
atf5b	0.000156218	1.16797	0.026	0.013	1
socs1a	7.20498e-07	1.16748	0.016	0.004	0.0151708
rangap1b	2.82115e-33	1.16745	0.123	0.043	5.94022e-29
adamtsl5	1.28883e-07	1.16724	0.018	0.005	0.00271376
ash1l	4.5519e-156	1.16622	0.821	0.641	9.58448e-152
tspan14	9.72822e-06	1.16615	0.022	0.009	0.204837
adcyap1b	1.88697e-90	1.16602	0.752	0.563	3.9732e-86
rplp2l	6.08431e-136	1.1635	0.864	0.787	1.28111e-131
polr1b	2.9899e-10	1.16339	0.04	0.015	6.29554e-06
sgpl1	3.79354e-22	1.1623	0.077	0.025	7.98768e-18
rap2b	5.4236e-39	1.16195	0.155	0.057	1.14199e-34
opn3	0.000698307	1.16159	0.014	0.006	1
plcd4b	2.7975e-41	1.16034	0.214	0.095	5.89041e-37
si:ch73-27e22.8	2.03368e-09	1.15956	0.042	0.018	4.28213e-05
jam3a	8.01397e-63	1.15843	0.338	0.158	1.68742e-58
bysl	4.94127e-71	1.15831	0.328	0.143	1.04043e-66
cavin2b	0.000694983	1.15803	0.013	0.005	1
hivep3a	3.71335e-141	1.15772	0.728	0.471	7.81883e-137
strn3	6.3713e-130	1.15754	0.632	0.36	1.34154e-125
slc2a1b	3.70442e-20	1.1571	0.076	0.027	7.80003e-16
desi1b	5.97648e-05	1.15603	0.024	0.011	1
tsen54	0.000276649	1.15592	0.016	0.007	1
supt3h	1.66096e-42	1.15533	0.173	0.065	3.49732e-38
ascl1b	2.63968e-07	1.15531	0.01	0.001	0.0055581
snrpg	2.96725e-66	1.15529	0.378	0.196	6.24784e-62
arhgap31	8.09568e-06	1.15516	0.019	0.007	0.170463
utp25	2.79986e-42	1.15503	0.174	0.065	5.89538e-38
spire2	1.60011e-34	1.15473	0.17	0.072	3.3692e-30
plscr3b	6.60496e-20	1.15381	0.085	0.033	1.39074e-15
imp4	9.91097e-23	1.15218	0.088	0.031	2.08685e-18
slc35d1a	1.61839e-16	1.15159	0.051	0.015	3.40769e-12
peak1	6.01276e-08	1.15126	0.036	0.015	0.00126605
cyp2ae1	2.21029e-10	1.15083	0.048	0.02	4.65398e-06
adpgk2	0.000515172	1.15033	0.021	0.01	1
inhbaa	7.15396e-108	1.14935	0.429	0.17	1.50634e-103
nhsl1b	2.45203e-09	1.14832	0.043	0.018	5.163e-05
lmod1b	1.02952e-05	1.14658	0.024	0.01	0.216776
mpp6a	6.09169e-50	1.14543	0.169	0.055	1.28267e-45
pwp1	9.59588e-66	1.14461	0.321	0.145	2.02051e-61
rin2	2.99024e-06	1.14433	0.02	0.007	0.0629625
bcl2l1	8.66453e-118	1.14365	0.624	0.379	1.8244e-113
nr1d4a	1.21238e-05	1.14292	0.017	0.006	0.255279
slc4a7	3.24122e-26	1.14213	0.099	0.035	6.8247e-22
pus3	7.78318e-08	1.14096	0.024	0.008	0.00163883
hars	1.05191e-94	1.14026	0.534	0.323	2.2149e-90
si:dkey-42i9.4	1.02478e-59	1.13993	0.268	0.111	2.15777e-55
pdcd2l	2.9511e-25	1.13941	0.093	0.033	6.21383e-21
frmd4bb	7.15317e-28	1.13938	0.103	0.036	1.50617e-23
phf21aa	3.37361e-49	1.13892	0.265	0.122	7.10347e-45
phlda2	5.40491e-11	1.13857	0.026	0.006	1.13806e-06
brf2	0.000247272	1.13709	0.02	0.009	1
nup93	5.30649e-63	1.13577	0.415	0.226	1.11733e-58
xpo6	6.20461e-38	1.1354	0.161	0.062	1.30644e-33
si:ch211-196g2.4	7.44298e-100	1.13531	0.659	0.437	1.56719e-95
nop10	4.55091e-79	1.13522	0.46	0.25	9.58239e-75
pak1	1.46992e-105	1.13505	0.592	0.349	3.09506e-101
dad1	1.35178e-61	1.13376	0.509	0.319	2.84631e-57
fibinb	6.14917e-07	1.13278	0.027	0.011	0.0129477
stc2a	2.20133e-13	1.13173	0.12	0.068	4.63512e-09
slc25a51a	7.19148e-24	1.12995	0.099	0.037	1.51424e-19
pappaa	1.59025e-11	1.12984	0.045	0.017	3.34842e-07
relb	2.37097e-41	1.12877	0.221	0.1	4.99231e-37
polr2h	1.06781e-35	1.12773	0.145	0.054	2.24839e-31
tp53bp2b	3.81949e-42	1.12772	0.204	0.086	8.04232e-38
rbm19	8.56578e-53	1.12762	0.255	0.109	1.80361e-48
drg1	5.5326e-46	1.12755	0.181	0.066	1.16494e-41
cdkn1bb	7.32405e-95	1.12746	0.565	0.331	1.54215e-90
tbc1d17	8.38549e-48	1.12725	0.248	0.111	1.76565e-43
mov10a	1.69883e-19	1.12681	0.103	0.045	3.57706e-15
cct3	5.29116e-112	1.12656	0.625	0.402	1.11411e-107
ddx52	1.27548e-26	1.1265	0.108	0.04	2.68565e-22
ruvbl1	4.24013e-64	1.12645	0.298	0.127	8.92801e-60
eef1db	1.01401e-143	1.12641	0.723	0.507	2.1351e-139
lpcat1	8.94501e-10	1.12586	0.034	0.012	1.88346e-05
dennd11	3.4202e-56	1.12491	0.312	0.148	7.20157e-52
si:ch211-212d10.1	0.000584259	1.12475	0.011	0.004	1
CABZ01034698.2	5.51321e-06	1.12469	0.02	0.007	0.116086
pde4cb	3.69917e-10	1.12436	0.037	0.013	7.78897e-06
ddx10	1.18131e-44	1.12414	0.195	0.076	2.48736e-40
aebp2	5.99735e-40	1.12396	0.186	0.076	1.2628e-35
dixdc1a	9.92948e-100	1.12395	0.491	0.24	2.09075e-95
tapbp.1	4.60336e-17	1.12291	0.072	0.028	9.69285e-13
zgc:195173	2.15822e-15	1.12288	0.096	0.046	4.54436e-11
si:dkey-100n23.5	9.73554e-31	1.12269	0.104	0.033	2.04992e-26
trmo	2.56427e-08	1.12163	0.037	0.015	0.000539933
rpp30	1.2808e-17	1.12047	0.054	0.016	2.69685e-13
tsfm	5.21568e-24	1.11923	0.095	0.035	1.09821e-19
trabd	4.67591e-11	1.11884	0.038	0.013	9.84561e-07
gna13a	1.90206e-06	1.11875	0.01	0.002	0.0400498
ppp2r5b	6.17882e-100	1.11855	0.571	0.326	1.30101e-95
ABCA7	1.08207e-61	1.11722	0.296	0.128	2.27842e-57
angptl4	9.44173e-36	1.11553	0.228	0.113	1.98805e-31
gnl3l	2.82425e-50	1.11518	0.239	0.1	5.94673e-46
sirt1	1.78452e-44	1.1148	0.169	0.06	3.75748e-40
jph1a	1.83661e-59	1.11432	0.31	0.141	3.86718e-55
egln3	3.36425e-05	1.11364	0.016	0.006	0.708376
prickle2a	4.84277e-49	1.11302	0.203	0.077	1.01969e-44
xkrx	5.349e-08	1.11273	0.051	0.026	0.00112628
bgna	9.44619e-10	1.11218	0.027	0.008	1.98899e-05
lonp1	2.46021e-26	1.11147	0.098	0.034	5.18021e-22
elp2	1.60132e-28	1.11094	0.085	0.024	3.37173e-24
pkn1a	8.61407e-19	1.11091	0.054	0.015	1.81378e-14
nutf2	1.03048e-56	1.11078	0.292	0.133	2.16977e-52
bud23	9.43751e-38	1.10971	0.172	0.07	1.98716e-33
lars1b	5.24672e-30	1.10948	0.128	0.049	1.10475e-25
stard9	9.2191e-07	1.10938	0.026	0.01	0.0194117
letm1	1.88828e-96	1.10899	0.519	0.274	3.97597e-92
eif5b	1.58131e-108	1.10866	0.611	0.368	3.32961e-104
noc4l	6.88591e-32	1.10701	0.111	0.036	1.4499e-27
stat1a	7.82439e-71	1.10636	0.566	0.37	1.6475e-66
ttc27	5.62979e-37	1.10625	0.138	0.049	1.18541e-32
tarbp2	1.15382e-17	1.10563	0.088	0.037	2.42948e-13
mapk8ip1a	2.70517e-104	1.10545	0.597	0.348	5.69601e-100
anxa4	4.05561e-05	1.10346	0.019	0.008	0.853948
zgc:110329	1.01401e-36	1.10291	0.17	0.069	2.13509e-32
nlrc6	0.00016875	1.10282	0.016	0.006	1
trmt61a	1.61401e-14	1.10229	0.04	0.011	3.39846e-10
smarce1	5.59708e-87	1.10028	0.457	0.232	1.17852e-82
mthfr	1.50897e-48	1.09904	0.225	0.093	3.17728e-44
cyb5r1	8.45725e-64	1.09851	0.362	0.178	1.78076e-59
slain2	5.00783e-74	1.09835	0.334	0.141	1.05445e-69
trnau1apa	8.4694e-10	1.09829	0.019	0.004	1.78332e-05
zmynd19	6.31957e-46	1.09824	0.214	0.088	1.33065e-41
evlb	1.40933e-28	1.09751	0.129	0.051	2.96748e-24
lamp1a	3.49077e-07	1.09737	0.027	0.01	0.00735016
nop16	1.50692e-52	1.09728	0.256	0.111	3.17298e-48
si:ch211-212d10.2	1.49903e-07	1.09707	0.03	0.012	0.00315636
ppp4cb	1.25842e-44	1.09602	0.209	0.086	2.64974e-40
l1camb	8.55601e-51	1.09572	0.355	0.193	1.80155e-46
myd88	0.000391063	1.09569	0.012	0.004	1
adam9	2.78502e-41	1.0952	0.212	0.092	5.86413e-37
si:dkey-52j6.3	3.34752e-11	1.09425	0.051	0.021	7.04854e-07
max	6.30499e-104	1.09218	0.594	0.36	1.32758e-99
nedd4a	2.45236e-40	1.09034	0.189	0.077	5.16368e-36
net1	1.48989e-07	1.08969	0.031	0.012	0.00313711
si:ch211-210c8.7	6.63269e-05	1.08903	0.013	0.004	1
zgc:165653	2.6183e-08	1.08838	0.022	0.006	0.000551309
eif6	1.54063e-61	1.0873	0.33	0.156	3.24394e-57
zgc:171459	2.20875e-10	1.08676	0.043	0.017	4.65074e-06
prps1a	2.72046e-85	1.08669	0.505	0.287	5.72821e-81
ndel1b	9.82544e-104	1.0857	0.502	0.243	2.06884e-99
psmg1	2.02617e-58	1.08489	0.314	0.147	4.2663e-54
FQ377603.1	6.09598e-17	1.08223	0.072	0.028	1.28357e-12
maff	1.19705e-107	1.08182	0.545	0.28	2.52051e-103
nol11	5.02708e-36	1.08036	0.18	0.077	1.0585e-31
syt9a	2.16326e-14	1.08033	0.048	0.016	4.55495e-10
selenon	1.44769e-22	1.08015	0.101	0.04	3.04827e-18
dusp8a	1.53813e-85	1.07905	0.451	0.224	3.2387e-81
sox4a	1.34854e-58	1.07873	0.375	0.193	2.83949e-54
INSM2	0.00057818	1.07679	0.011	0.004	1
zmp:0000000760	0.000243593	1.07509	0.013	0.005	1
NFX1	5.28581e-54	1.07397	0.264	0.115	1.11298e-49
optn	7.32605e-41	1.07391	0.252	0.125	1.54257e-36
phospho2	1.64581e-100	1.07273	0.507	0.254	3.46542e-96
rnd3b	1.16033e-18	1.07158	0.082	0.032	2.44318e-14
pef1	1.71593e-18	1.07069	0.076	0.028	3.61307e-14
gask1b	0.000953939	1.07048	0.018	0.008	1
akap13	2.39973e-38	1.06935	0.188	0.079	5.05287e-34
FAR2	1.61032e-31	1.06905	0.156	0.066	3.39069e-27
ipo13	3.64987e-25	1.06862	0.154	0.074	7.68516e-21
rplp1	8.78795e-204	1.06751	0.932	0.881	1.85039e-199
fis1	8.69427e-69	1.06708	0.378	0.187	1.83067e-64
spartb	4.82361e-29	1.06695	0.122	0.046	1.01566e-24
serbp1a	5.48363e-178	1.06683	0.826	0.67	1.15463e-173
pfkfb3	3.68695e-111	1.06521	0.6	0.321	7.76323e-107
rpl4	2.65122e-120	1.06497	0.728	0.545	5.5824e-116
ppp1r13ba	6.79531e-78	1.06179	0.387	0.178	1.43082e-73
pbdc1	2.73085e-74	1.06178	0.403	0.202	5.75007e-70
polr1a	1.80194e-35	1.06137	0.178	0.076	3.79417e-31
alkbh1	1.13943e-23	1.06112	0.078	0.025	2.39919e-19
PHAF1	0.00027444	1.06054	0.017	0.007	1
pars2	2.52199e-09	1.06039	0.033	0.012	5.31031e-05
AK6	1.29512e-37	1.05922	0.206	0.093	2.727e-33
nrip2	7.90475e-53	1.05907	0.342	0.176	1.66442e-48
gfm1	2.41612e-38	1.05851	0.2	0.088	5.08738e-34
nob1	1.37187e-45	1.05824	0.222	0.094	2.8886e-41
ogfrl1	3.67007e-16	1.05761	0.084	0.036	7.72771e-12
dpf2l	1.38726e-65	1.05672	0.352	0.166	2.92102e-61
fads2	2.83478e-27	1.05667	0.139	0.06	5.96891e-23
dock9b	5.71483e-30	1.05631	0.189	0.092	1.20331e-25
eif2s1a	1.0948e-39	1.05467	0.169	0.065	2.30521e-35
vegfba	5.85434e-62	1.05264	0.359	0.176	1.23269e-57
rhoub	8.96423e-09	1.04905	0.018	0.004	0.000188751
MYO1D	4.23103e-18	1.04905	0.108	0.051	8.90885e-14
trim25	2.82445e-57	1.04869	0.328	0.159	5.94717e-53
prcp	2.63304e-11	1.04784	0.051	0.021	5.54413e-07
phc3	1.83039e-11	1.04699	0.062	0.028	3.85408e-07
alkbh8	1.35208e-05	1.04657	0.028	0.013	0.284695
mapk8a	3.152e-75	1.04542	0.439	0.224	6.63686e-71
ralbb	7.11904e-05	1.04437	0.013	0.004	1
s100a10b	4.58046e-15	1.04393	0.123	0.067	9.64462e-11
arpc5lb	1.32937e-55	1.04119	0.309	0.145	2.79913e-51
nck1b	3.87937e-60	1.04104	0.31	0.138	8.1684e-56
rpl5b	2.2578e-114	1.04097	0.687	0.477	4.75402e-110
FAM135B	9.50867e-27	1.04013	0.149	0.068	2.00214e-22
sptssa	1.84317e-92	1.03964	0.446	0.212	3.88099e-88
zmp:0000000634	4.86283e-07	1.03961	0.038	0.018	0.0102392
tia1	3.32642e-66	1.03954	0.36	0.169	7.00411e-62
CABZ01038524.1	1.8743e-08	1.03947	0.031	0.011	0.000394652
si:dkey-85a20.4.1	1.18217e-23	1.03751	0.095	0.035	2.48917e-19
pgap1	2.52386e-06	1.03698	0.026	0.011	0.0531423
sipa1l3	3.44834e-56	1.03454	0.283	0.122	7.26082e-52
ahcy	6.22163e-44	1.0342	0.169	0.061	1.31003e-39
lrp8	1.11785e-51	1.03259	0.321	0.159	2.35375e-47
camsap3	9.85338e-18	1.03081	0.084	0.035	2.07473e-13
cdkal1	3.48698e-19	1.03076	0.084	0.033	7.34218e-15
ddx3xa	1.25592e-115	1.03022	0.63	0.383	2.64447e-111
rtn4a	1.39833e-57	1.03021	0.664	0.528	2.94431e-53
plekhm3	5.89366e-42	1.02975	0.22	0.097	1.24097e-37
FO904898.1	0.000101789	1.02877	0.021	0.009	1
cct2.1	8.27481e-101	1.02834	0.653	0.45	1.74234e-96
rap1b	6.98098e-59	1.0283	0.297	0.132	1.46992e-54
rrnad1	5.6823e-06	1.02728	0.039	0.02	0.119647
cds1	1.4557e-10	1.02663	0.053	0.023	3.06513e-06
znf622	7.96099e-47	1.02506	0.243	0.107	1.67627e-42
eif4ebp1	5.44765e-50	1.02306	0.291	0.139	1.14706e-45
bccip	2.0036e-83	1.02277	0.573	0.376	4.21878e-79
arfgap2	2.42819e-65	1.0223	0.355	0.168	5.1128e-61
slc7a5	1.5653e-43	1.02212	0.151	0.05	3.2959e-39
tp53rk	3.43871e-21	1.02195	0.09	0.035	7.24054e-17
rarres3l	1.40683e-27	1.0209	0.186	0.094	2.96223e-23
peli1a	1.46122e-05	1.02048	0.019	0.007	0.307674
klhl21	3.07364e-55	1.02046	0.292	0.131	6.47186e-51
arntl1a	4.34819e-19	1.01982	0.079	0.03	9.15554e-15
gtpbp4	8.57486e-84	1.01975	0.462	0.232	1.80552e-79
nufip1	3.85062e-24	1.01922	0.114	0.046	8.10787e-20
sec24a	1.61919e-05	1.01914	0.021	0.008	0.340937
trmt1	1.40463e-23	1.01828	0.101	0.039	2.95758e-19
clu	6.32307e-77	1.01809	0.801	0.695	1.33139e-72
rab11al	1.699e-08	1.01747	0.026	0.008	0.000357741
eif2s2	3.77451e-111	1.01724	0.739	0.564	7.9476e-107
ctps1a	2.18322e-57	1.01696	0.251	0.099	4.597e-53
wdr5	2.73752e-60	1.01695	0.37	0.187	5.76413e-56
tcp1	1.23023e-100	1.01677	0.63	0.419	2.59038e-96
pho	4.40873e-77	1.01646	0.497	0.276	9.28301e-73
cmtm7	2.67559e-13	1.01453	0.06	0.024	5.63372e-09
wdr46	1.33555e-38	1.01389	0.173	0.069	2.81213e-34
cxcl12b	1.97463e-06	1.01359	0.048	0.026	0.0415779
plekho1a	2.00257e-28	1.01339	0.167	0.077	4.21661e-24
WDR1	1.24893e-19	1.01332	0.08	0.03	2.62974e-15
SH3RF3	1.01856e-05	1.01252	0.032	0.016	0.214468
CABZ01061894.1	3.7828e-29	1.01233	0.169	0.078	7.96507e-25
brd2a	1.47237e-102	1.01211	0.666	0.428	3.10022e-98
CABZ01038521.1	6.93525e-07	1.01153	0.037	0.017	0.0146029
bag3	1.57716e-62	1.00995	0.355	0.172	3.32087e-58
agrn	7.06696e-72	1.00955	0.505	0.295	1.48802e-67
phactr4a	3.61208e-15	1.00921	0.098	0.048	7.60559e-11
ephb3a	1.51963e-21	1.00836	0.111	0.048	3.19972e-17
ahsa1b	1.35071e-59	1.00687	0.335	0.161	2.84406e-55
C7H19orf12.3	1.01568e-40	1.00628	0.194	0.081	2.13861e-36
cbx4	1.17627e-27	1.00608	0.167	0.079	2.47675e-23
rtn2a	1.21054e-18	1.00587	0.086	0.035	2.54892e-14
erbb4b	2.23115e-05	1.00553	0.027	0.013	0.46979
uchl1	5.52269e-158	1.00532	0.871	0.802	1.16286e-153
g0s2	9.63208e-07	1.00524	0.029	0.012	0.0202813
tmem183a	8.94836e-63	1.00479	0.323	0.145	1.88417e-58
mat2aa	1.15313e-60	1.00476	0.375	0.186	2.42803e-56
dapk3	5.04841e-32	1.00472	0.185	0.086	1.06299e-27
bambia	2.7984e-23	1.0035	0.149	0.072	5.89232e-19
golt1bb	3.54823e-33	1.00273	0.167	0.071	7.47115e-29

## Sheet: U1_I1_BPGO
Enrichment FDR	nGenes	Pathway Genes	Fold Enrichment	Pathway	URL	Genes
7.23266e-40	70	192	7.7691	GO:0042254 ribosome biogenesis	http://amigo.geneontology.org/amigo/term/GO:0042254	bysl noc2l rrs1 mrto4 abce1 esf1 ddx49 npm1a rpl5b riok1 utp4 gtpbp4 rrp12 snu13b exosc2 ddx18 rrp36 heatr3 pwp2h rpl7l1 nsun5 nop2 abt1 fbl bms1 nat10 imp4 ebna1bp2 rsl1d1 utp3 nol6 bud23 wdr43 gpatch4 znhit6 nop53 ddx47 rrp1 zcchc4 utp15 wdr36 dimt1l wdr55 tsr1 ltv1 nop56 rrp15 pwp1 nob1 utp25 pes eif6 ppan nol11 rrp9 noc4l tbl3 emg1 nip7 bop1 gar1 rrnad1 bxdc2 heatr1 nop10 nop58 ftsj3 sdad1 gn…
8.4945e-35	75	262	6.10006	GO:0022613 ribonucleoprotein complex biogenesis	http://amigo.geneontology.org/amigo/term/GO:0022613	bysl noc2l rrs1 mrto4 abce1 esf1 eif4bb ddx49 npm1a rpl5b riok1 utp4 gtpbp4 rrp12 snu13b exosc2 ddx18 rrp36 heatr3 pwp2h rpl7l1 nsun5 nop2 abt1 eif2s2 fbl bms1 nat10 imp4 ebna1bp2 rsl1d1 utp3 nol6 bud23 wdr43 gpatch4 znhit6 nop53 nufip1 ddx47 rrp1 zcchc4 utp15 wdr36 dimt1l wdr55 tsr1 ltv1 nop56 rrp15 pwp1 nob1 utp25 pes eif6 ppan nol11 rrp9 noc4l tbl3 eif3jb emg1 nip7 bop1 gar1 rrnad1 bxdc2 snrpg…
2.28248e-32	55	145	8.08293	GO:0016072 rRNA metabolic process	http://amigo.geneontology.org/amigo/term/GO:0016072	bysl rrs1 polr1e mrto4 esf1 ddx49 riok1 utp4 rrp12 snu13b exosc2 ddx18 rrp36 pwp2h rpl7l1 nsun5 nop2 abt1 fbl bms1 nat10 imp4 ebna1bp2 rsl1d1 utp3 nol6 bud23 wdr43 znhit6 nop53 ddx47 rrp1 zcchc4 utp15 wdr36 dimt1l wdr55 rrp15 pwp1 nob1 utp25 ppan nol11 rrp9 tbl3 emg1 bop1 gar1 rrnad1 bxdc2 heatr1 ftsj3 chd7 gnl3l polr1a
3.22614e-31	52	134	8.26937	GO:0006364 rRNA processing	http://amigo.geneontology.org/amigo/term/GO:0006364	bysl rrs1 mrto4 esf1 ddx49 riok1 utp4 rrp12 snu13b exosc2 ddx18 rrp36 pwp2h rpl7l1 nsun5 nop2 abt1 fbl bms1 nat10 imp4 ebna1bp2 rsl1d1 utp3 nol6 bud23 wdr43 znhit6 nop53 ddx47 rrp1 zcchc4 utp15 wdr36 dimt1l wdr55 rrp15 pwp1 nob1 utp25 ppan nol11 rrp9 tbl3 emg1 bop1 gar1 rrnad1 bxdc2 heatr1 ftsj3 gnl3l
1.20591e-27	77	350	4.6881	GO:0034660 ncRNA metabolic process	http://amigo.geneontology.org/amigo/term/GO:0034660	bysl rrs1 polr1e mrto4 trmt61a esf1 qars1 ddx49 riok1 utp4 lars1b rrp12 snu13b rpp30 exosc2 pus3 ssb ddx18 rrp36 trmt10a pwp2h rpl7l1 nsun5 nop2 abt1 pars2 fbl bms1 nat10 rars1 imp4 ebna1bp2 rsl1d1 utp3 nol6 alkbh8 bud23 wdr43 lars1a znhit6 nop53 wars1 ddx47 rrp1 zcchc4 utp15 hars wdr36 dimt1l dus4l wdr55 trmt1 rrp15 pwp1 nob1 elp2 utp25 ppan nol11 mars1 yars1 trmo adat2 rrp9 tbl3 emg1 bop1 tarbp…
4.73165e-26	65	265	5.22687	GO:0034470 ncRNA processing	http://amigo.geneontology.org/amigo/term/GO:0034470	bysl rrs1 mrto4 trmt61a esf1 ddx49 riok1 utp4 rrp12 snu13b rpp30 exosc2 pus3 ssb ddx18 rrp36 trmt10a pwp2h rpl7l1 nsun5 nop2 abt1 fbl bms1 nat10 imp4 ebna1bp2 rsl1d1 utp3 nol6 alkbh8 bud23 wdr43 znhit6 nop53 ddx47 rrp1 zcchc4 utp15 wdr36 dimt1l dus4l wdr55 trmt1 rrp15 pwp1 nob1 elp2 utp25 ppan nol11 trmo adat2 rrp9 tbl3 emg1 bop1 tarbp2 gar1 rrnad1 bxdc2 heatr1 pop1 ftsj3 gnl3l
2.20202e-10	290	4141	1.49234	GO:0032502 developmental process	http://amigo.geneontology.org/amigo/term/GO:0032502	tnfrsf21 nav2b prdm1a sox9a igf2bp2a marcksa stmn1a sox4a itga5 her6 csrp1a dysf rnd3b lgsn marcksb robo4 fgfr1b anxa6 egfra pdlim3b prx casp3a sulf2a dusp5 fn1a tyk2 ddx3xa elf1 alas1 rhoca myoc pkp2 ezrb pdlim5b adcyap1b maff stmn4 nr1d4a actl6b cebpa dpf2l nkx3-2 prcp si:dkey-49n23.1 nhsl1b stmn4l rtn4a lmod2b ush1c cav2 gsk3bb id3 cd40 cxcl12b kitb her9 ilk msna nr1d4b taok3a sipa1l3 neurl1ab…
5.04957e-10	141	1630	1.84334	GO:0044085 cellular component biogenesis	http://amigo.geneontology.org/amigo/term/GO:0044085	daxx bysl noc2l mapre1b rrs1 polr1e csrp1a mrto4 abce1 pole3 esf1 aif1l eif4bb bin2b ddx49 npm1a rpl5b riok1 baiap2l2a utp4 gtpbp4 fn1a rab7b plecb rrp12 pkp2 snu13b ezrb exosc2 ddx18 rrp36 heatr3 pwp2h rpl7l1 nsun5 atg16l2 nop2 vamp4 abt1 tapbp.2 rab34a lmod2b pkp3a cav2 rab1aa eif2s2 fbl bms1 nat10 imp4 ebna1bp2 rsl1d1 utp3 msna nol6 cdc42ep5 bud23 vamp5 rac1a lmod1b wdr43 ctnnd1 tapbp.1 gpatch…
3.0735e-09	273	3937	1.47765	GO:0048856 anatomical structure development	http://amigo.geneontology.org/amigo/term/GO:0048856	tnfrsf21 nav2b sox9a igf2bp2a marcksa stmn1a sox4a itga5 her6 csrp1a dysf rnd3b lgsn marcksb robo4 anxa6 pdlim3b prx casp3a sulf2a dusp5 fn1a alas1 rhoca pkp2 ezrb pdlim5b adcyap1b maff stmn4 actl6b cebpa dpf2l prcp si:dkey-49n23.1 stmn4l rtn4a lmod2b ush1c gsk3bb cd40 cxcl12b kitb her9 ilk msna taok3a sipa1l3 neurl1ab sema4ab cdc42ep5 tead3b pdlim4 lrp8 met wnt6b ppp1r9alb rac1a chd7 plxnb1a mrt…
7.09914e-09	260	3737	1.4826	GO:0071840 cellular component organization or biogenesis	http://amigo.geneontology.org/amigo/term/GO:0071840	daxx bysl noc2l cacnb1 mapre1b rrs1 marcksa stmn1a tpm3 tuba8l4 polr1e csrp1a mrto4 abce1 dysf rnd3b pole3 esf1 marcksb aif1l robo4 eif4bb bin2b ddx49 anxa6 pdlim3b npm1a lamp2 rpl5b riok1 baiap2l2a prx utp4 mmp2 sulf2a gtpbp4 tram1 fn1a arhgap17a rab7b rhoca plecb brd2a rrp12 pkp2 snu13b nsl1 ezrb pdlim5b adcyap1b prph exosc2 stmn4 ddx18 col5a2a dab2 rrp36 arpc5lb abhd17b dync1li2 heatr3 pard6gb…
1.10503e-08	221	3063	1.53752	GO:0007275 multicellular organism development	http://amigo.geneontology.org/amigo/term/GO:0007275	tnfrsf21 nav2b sox9a igf2bp2a marcksa stmn1a itga5 her6 lgsn marcksb robo4 anxa6 pdlim3b prx casp3a sulf2a dusp5 fn1a alas1 pkp2 pdlim5b adcyap1b maff stmn4 actl6b cebpa dpf2l prcp si:dkey-49n23.1 stmn4l rtn4a ush1c gsk3bb cd40 cxcl12b kitb her9 taok3a neurl1ab sema4ab tead3b pdlim4 lrp8 met wnt6b ppp1r9alb rac1a chd7 plxnb1a sox11a plppr4b agrn runx1 rflnb dusp2 gap43 scinla pak1 ecm1b jam3a kif…
1.52916e-08	79	769	2.18915	GO:0006396 RNA processing	http://amigo.geneontology.org/amigo/term/GO:0006396	bysl rrs1 mrto4 trmt61a esf1 ddx49 riok1 prx utp4 rrp12 snu13b rpp30 exosc2 pus3 ssb ddx18 rrp36 trmt10a pwp2h rbm19 rpl7l1 nsun5 nop2 abt1 fbl bms1 nat10 imp4 ebna1bp2 rsl1d1 zgc:153215 fastkd1 utp3 nol6 alkbh8 bud23 raver2 wdr43 znhit6 snrpg nop53 ddx47 rrp1 zcchc4 rtca utp15 ybx1 wdr36 dimt1l dus4l wdr55 trmt1 rrp15 pwp1 nob1 dkc1 elp2 utp25 ppan nol11 trmo adat2 rrp9 cpeb1a tbl3 pdcd11 ccnl1a…
1.52916e-08	16	44	7.74892	GO:0042273 ribosomal large subunit biogenesis	http://amigo.geneontology.org/amigo/term/GO:0042273	noc2l rrs1 mrto4 npm1a rpl5b gtpbp4 snu13b ddx18 heatr3 rpl7l1 nop2 ebna1bp2 rsl1d1 znhit6 nop53 sdad1
4.87531e-08	15	41	7.79617	GO:0042274 ribosomal small subunit biogenesis	http://amigo.geneontology.org/amigo/term/GO:0042274	rrs1 npm1a riok1 utp4 snu13b rrp36 pwp2h abt1 bms1 nat10 utp3 wdr43 ltv1 nob1 nol11
6.52505e-07	10	19	11.2155	GO:0000154 rRNA modification	http://amigo.geneontology.org/amigo/term/GO:0000154	nsun5 nop2 fbl nat10 bud23 zcchc4 dimt1l emg1 rrnad1 ftsj3
7.84756e-07	12	30	8.52382	GO:0030490 maturation of SSU-rRNA	http://amigo.geneontology.org/amigo/term/GO:0030490	rrs1 riok1 utp4 snu13b rrp36 pwp2h abt1 bms1 nat10 utp3 wdr43 nol11
7.84756e-07	192	2712	1.50864	GO:0048731 system development	http://amigo.geneontology.org/amigo/term/GO:0048731	tnfrsf21 nav2b sox9a igf2bp2a marcksa stmn1a itga5 her6 lgsn marcksb robo4 anxa6 pdlim3b prx casp3a sulf2a fn1a alas1 pkp2 pdlim5b adcyap1b stmn4 actl6b cebpa dpf2l prcp si:dkey-49n23.1 stmn4l rtn4a ush1c gsk3bb cd40 cxcl12b kitb her9 taok3a neurl1ab sema4ab pdlim4 lrp8 met wnt6b ppp1r9alb rac1a chd7 plxnb1a sox11a plppr4b agrn runx1 rflnb gap43 scinla pak1 jam3a kif26ab sipa1l1 neurod6b kif26bb …
3.86173e-06	51	467	2.32717	GO:0043043 peptide biosynthetic process	http://amigo.geneontology.org/amigo/term/GO:0043043	abce1 eif4bb rpl22l1 qars1 lars1b rplp1 exosc2 eef1db drg1 eef2a.1 eif4ebp1 etf1b pars2 cpeb1a eif2s2 rars1 eif5a2 larp1b nck1b samd4a lars1a eif4a1a gspt1l eef2b wars1 hars eif2s1a eif4g1a rplp2l eif4e1c rpl5b eif5b gclm eif6 eef1a1l1 rpp30 mars1 yars1 rpl4 pkz eif3jb caprin1b dph1 eif3ba tsfm ago3b gfm1 gemin5 dph5 rps27l ybx1
7.16828e-06	50	463	2.30125	GO:0006412 translation	http://amigo.geneontology.org/amigo/term/GO:0006412	abce1 eif4bb rpl22l1 qars1 lars1b rplp1 exosc2 eef1db drg1 eef2a.1 eif4ebp1 etf1b pars2 cpeb1a eif2s2 rars1 eif5a2 larp1b nck1b samd4a lars1a eif4a1a gspt1l eef2b wars1 hars eif2s1a eif4g1a rplp2l eif4e1c rpl5b eif5b eif6 eef1a1l1 rpp30 mars1 yars1 rpl4 pkz eif3jb caprin1b dph1 eif3ba tsfm ago3b gfm1 gemin5 dph5 rps27l ybx1
1.01014e-05	23	134	3.65761	GO:0009451 RNA modification	http://amigo.geneontology.org/amigo/term/GO:0009451	trmt61a pus3 trmt10a nsun5 nop2 fbl nat10 alkbh8 bud23 alkbh1 zcchc4 dimt1l dus4l rpusd4 dkc1 elp2 trmo adat2 emg1 gar1 rrnad1 nop10 ftsj3
1.01014e-05	56	554	2.15403	GO:0043604 amide biosynthetic process	http://amigo.geneontology.org/amigo/term/GO:0043604	abce1 eif4bb rpl22l1 qars1 cers2a lars1b rplp1 exosc2 eef1db drg1 eef2a.1 eif4ebp1 etf1b acss1 pars2 cpeb1a eif2s2 rars1 eif5a2 larp1b zgc:162183 nck1b samd4a lars1a eif4a1a gspt1l eef2b wars1 hars eif2s1a eif4g1a rplp2l eif4e1c rpl5b eif5b gclm eif6 eef1a1l1 rpp30 mars1 yars1 rpl4 pkz eif3jb caprin1b dph1 eif3ba tsfm ago3b gfm1 gemin5 elovl1a dph5 rps27l elovl1b ybx1
1.77035e-05	12	39	6.55678	GO:0007259 receptor signaling pathway via JAK-STAT	http://amigo.geneontology.org/amigo/term/GO:0007259	stat1a il15l stat6 prl2 stat3 cd40 kitb stat1b socs3a socs3b socs1a socs1b
1.77035e-05	12	39	6.55678	GO:0097696 receptor signaling pathway via STAT	http://amigo.geneontology.org/amigo/term/GO:0097696	stat1a il15l stat6 prl2 stat3 cd40 kitb stat1b socs3a socs3b socs1a socs1b
2.74575e-05	8	16	10.6548	GO:0031167 rRNA methylation	http://amigo.geneontology.org/amigo/term/GO:0031167	nsun5 nop2 fbl bud23 zcchc4 emg1 rrnad1 ftsj3
2.74702e-05	56	574	2.07898	GO:0030036 actin cytoskeleton organization	http://amigo.geneontology.org/amigo/term/GO:0030036	marcksa tpm3 csrp1a rnd3b marcksb aif1l pdlim3b baiap2l2a arhgap17a rhoca pdlim5b arpc5lb myo1ea ehbp1 lmod2b gas2l3 bcar1 myo1cb cdc42ep5 pdlim4 ppp1r9alb rac1a lmod1b gas2l1 espnlb rflnb sh3d21 cdc42ep4a scinla limk1a pak1 zgc:165653 tmod2 spire2 abi1a nck2a flnca flncb sipa1l1 myoc xirp1 ap1ar cnn2 fhod1 tmsb flii flna nck1b pacsin2 capgb evlb lima1a gna13a plecb obscnb tagln2
7.09699e-05	253	4036	1.33581	GO:0032501 multicellular organismal process	http://amigo.geneontology.org/amigo/term/GO:0032501	tnfrsf21 nav2b zgc:153911 cd276 sox9a igf2bp2a marcksa stmn1a tpm3 itga5 her6 lgsn il15l zgc:112965 marcksb robo4 spegb anxa6 pdlim3b prx mmp2 casp3a sulf2a ifih1 dusp5 fn1a ddx3xa alas1 myoc erap1b pkp2 pdlim5b adcyap1b maff stmn4 actl6b cebpa dpf2l prcp si:dkey-49n23.1 gabrr1 stmn4l rtn4a lmod2b ush1c gsk3bb irak3 id3 cd40 cxcl12b kitb her9 taok3a neurl1ab sema4ab tead3b pdlim4 lrp8 met wnt6b p…
7.26579e-05	56	593	2.01237	GO:0030029 actin filament-based process	http://amigo.geneontology.org/amigo/term/GO:0030029	marcksa tpm3 csrp1a rnd3b marcksb aif1l pdlim3b baiap2l2a arhgap17a rhoca pdlim5b arpc5lb myo1ea ehbp1 lmod2b gas2l3 bcar1 myo1cb cdc42ep5 pdlim4 ppp1r9alb rac1a lmod1b gas2l1 espnlb rflnb sh3d21 cdc42ep4a scinla limk1a pak1 zgc:165653 tmod2 spire2 abi1a nck2a flnca flncb sipa1l1 myoc xirp1 ap1ar cnn2 fhod1 tmsb flii flna nck1b pacsin2 capgb evlb lima1a gna13a plecb obscnb tagln2
9.29125e-05	135	1898	1.51569	GO:0030154 cell differentiation	http://amigo.geneontology.org/amigo/term/GO:0030154	prdm1a sox9a stmn1a sox4a her6 csrp1a dysf robo4 fgfr1b anxa6 egfra prx casp3a tyk2 ddx3xa elf1 alas1 myoc adcyap1b maff stmn4 nr1d4a cebpa nkx3-2 si:dkey-49n23.1 nhsl1b stmn4l rtn4a lmod2b ush1c cav2 gsk3bb id3 cxcl12b kitb her9 ilk nr1d4b taok3a sipa1l3 sema4ab met wnt6b ppp1r9alb rac1a plxnb1a mrtfbb lmod1b sox11a plppr4b agrn runx1 rflnb sox4b gap43 pak1 zgc:165653 nav2b sulf2a sipa1l1 ap1ar …
0.000119955	54	574	2.00473	GO:0006518 peptide metabolic process	http://amigo.geneontology.org/amigo/term/GO:0006518	abce1 eif4bb rpl22l1 qars1 lars1b erap1b rplp1 exosc2 eef1db drg1 eef2a.1 eif4ebp1 etf1b pars2 cpeb1a eif2s2 rars1 eif5a2 larp1b nck1b samd4a lars1a eif4a1a gspt1l eef2b wars1 hars eif2s1a eif4g1a clic2 rplp2l eif4e1c rpl5b eif5b gclm eif6 eef1a1l1 clic4 rpp30 mars1 yars1 rpl4 pkz eif3jb caprin1b dph1 eif3ba tsfm ago3b gfm1 gemin5 dph5 rps27l ybx1
0.000121444	135	1910	1.50617	GO:0048869 cellular developmental process	http://amigo.geneontology.org/amigo/term/GO:0048869	prdm1a sox9a stmn1a sox4a her6 csrp1a dysf robo4 fgfr1b anxa6 egfra prx casp3a tyk2 ddx3xa elf1 alas1 myoc adcyap1b maff stmn4 nr1d4a cebpa nkx3-2 si:dkey-49n23.1 nhsl1b stmn4l rtn4a lmod2b ush1c cav2 gsk3bb id3 cxcl12b kitb her9 ilk nr1d4b taok3a sipa1l3 sema4ab met wnt6b ppp1r9alb rac1a plxnb1a mrtfbb lmod1b sox11a plppr4b agrn runx1 rflnb sox4b gap43 pak1 zgc:165653 nav2b sulf2a sipa1l1 ap1ar …
0.000156097	80	987	1.72722	GO:0007010 cytoskeleton organization	http://amigo.geneontology.org/amigo/term/GO:0007010	mapre1b marcksa stmn1a tpm3 tuba8l4 csrp1a rnd3b marcksb aif1l pdlim3b npm1a baiap2l2a arhgap17a rhoca plecb pkp2 pdlim5b prph stmn4 arpc5lb dync1li2 pard6gb myo1ea tubb5 tuba8l vamp4 ehbp1 stmn4l tuba1b lmod2b gas2l3 gsk3bb bcar1 clip2 myo1cb cdc42ep5 pdlim4 tuba8l3 ppp1r9alb rac1a lmod1b ajuba pacsin2 gas2l1 ttll4 espnlb rflnb sh3d21 cdc42ep4a scinla cdk2ap2 limk1a pak1 zgc:165653 tmod2 spire2 …
0.000157764	125	1748	1.52385	GO:0009653 anatomical structure morphogenesis	http://amigo.geneontology.org/amigo/term/GO:0009653	sox9a sox4a itga5 csrp1a rnd3b lgsn robo4 anxa6 dusp5 rhoca ezrb prcp si:dkey-49n23.1 rtn4a lmod2b ush1c cd40 cxcl12b ilk msna taok3a sipa1l3 sema4ab cdc42ep5 rac1a chd7 plxnb1a lmod1b sox11a plppr4b rflnb dusp2 sox4b gap43 cdc42ep4a pak1 jam3a stat1a stat6 sipa1l1 stat3 ap1ar tp53 angptl4 zfpm1 zgc:77784 ches1 celsr3 met thbs2b stat1b adgrb1b relb runx1 adgre5b.3 nrp2a rela ghrhr2 kalrna tnfrsf2…
0.000157764	59	657	1.91364	GO:0016477 cell migration	http://amigo.geneontology.org/amigo/term/GO:0016477	adam8a rnd3b anxa6 rhoca arpc5lb prcp si:dkey-49n23.1 itga6a itgb3b cd99 cd40 cxcl12b kitb bcar1 ccl19a.1 zgc:158659 sema4ab plat met rac1a cxcl18b pik3cb nck1b pik3ca plxnb1a pdgfba sh3d21 rap2b ccl35.1 jam3a robo4 myoc thy1 mmp9 nsmfa ano6 fn1a ddx3xa nhsl1b rtn4a gna13a ctnnd1 nrp2a itga5 csrp1a mmp2 tnfrsf1a ptges stat3 lpp ezrb cnn2 cebpa socs1a si:dkey-280e21.3 sirt1 chd7 polr1b pak1
0.000182787	12	49	5.21866	GO:0002181 cytoplasmic translation	http://amigo.geneontology.org/amigo/term/GO:0002181	eif4bb rpl22l1 rplp1 drg1 etf1b cpeb1a eif2s2 eif4a1a rplp2l eif3jb dph1 dph5
0.0002301	36	330	2.32468	GO:0008283 cell population proliferation	http://amigo.geneontology.org/amigo/term/GO:0008283	tnfrsf21 stat1a il15l si:dkey-42i9.4 egfra stat6 stat3 hbegfb ptgir jun cav2 cdkn1bb cd40 erbb4a btg3 hbegfa stat1b pdgfba lgals17 erbb4b si:ch211-241b2.5 june irf2a fgfr1b irf2 irf1b tes tnfrsf9a si:dkey-253i9.4 ago3b mustn1b inhbaa socs3a gas2l3 tgif1 runx1
0.000259628	274	4522	1.2912	GO:0010467 gene expression	http://amigo.geneontology.org/amigo/term/GO:0010467	znf281a daxx bysl noc2l bach1b prdm1a zgc:153911 cd276 sox9a igf2bp2a rrs1 sox4a ybx1 stat1a polr1e her6 arntl1a phf21aa mrto4 abce1 irf2a il15l zgc:112965 atf3 vezf1a trmt61a pole3 esf1 eif4bb rpl22l1 qars1 ddx49 bmp2a npm1a fosl1a mov10a stat6 yaf2 riok1 irf9 smarce1 prx utp4 brf1a sulf2a ifih1 lars1b elf1 creb3l3l rplp1 traf3 brd2a rrp12 stat3 snu13b aatf syncripl rpp30 adcyap1b exosc2 maff pu…
0.0002984	61	705	1.8438	GO:0048870 cell motility	http://amigo.geneontology.org/amigo/term/GO:0048870	adam8a tacr3l rnd3b anxa6 rhoca arpc5lb prcp si:dkey-49n23.1 itga6a itgb3b cd99 cd40 cxcl12b kitb bcar1 ccl19a.1 zgc:158659 sema4ab plat met rac1a cxcl18b pik3cb nck1b pik3ca plxnb1a pdgfba sh3d21 rap2b ccl35.1 jam3a robo4 myoc ap1ar thy1 mmp9 nsmfa ano6 fn1a ddx3xa nhsl1b rtn4a gna13a ctnnd1 nrp2a itga5 csrp1a mmp2 tnfrsf1a ptges stat3 lpp ezrb cnn2 cebpa socs1a si:dkey-280e21.3 sirt1 chd7 polr1…
0.0002984	61	705	1.8438	GO:0051674 localization of cell	http://amigo.geneontology.org/amigo/term/GO:0051674	adam8a tacr3l rnd3b anxa6 rhoca arpc5lb prcp si:dkey-49n23.1 itga6a itgb3b cd99 cd40 cxcl12b kitb bcar1 ccl19a.1 zgc:158659 sema4ab plat met rac1a cxcl18b pik3cb nck1b pik3ca plxnb1a pdgfba sh3d21 rap2b ccl35.1 jam3a robo4 myoc ap1ar thy1 mmp9 nsmfa ano6 fn1a ddx3xa nhsl1b rtn4a gna13a ctnnd1 nrp2a itga5 csrp1a mmp2 tnfrsf1a ptges stat3 lpp ezrb cnn2 cebpa socs1a si:dkey-280e21.3 sirt1 chd7 polr1…
0.000326046	8	22	7.74892	GO:0000462 maturation of SSU-rRNA from tricistronic rRNA transcript (SSU-rRNA 5.8S rRNA LSU-rRNA)	http://amigo.geneontology.org/amigo/term/GO:0000462	rrs1 utp4 rrp36 pwp2h abt1 bms1 utp3 wdr43
0.000337972	21	145	3.08621	GO:0031099 regeneration	http://amigo.geneontology.org/amigo/term/GO:0031099	gap43 mustn1b prph ctsba pdgfba stat3 socs3a tgif1 hbegfa csrp1a inhbaa tnfrsf1a ccn1 tubb5 mmp9 ccn2a gabrr1 gck runx1 il4r.1 il6st
0.000381558	17	102	3.55159	GO:0006913 nucleocytoplasmic transport	http://amigo.geneontology.org/amigo/term/GO:0006913	rrs1 abce1 npm1a nutf2l nup50 ipo7 heatr3 kpna6 rangap1b nutf2 nol6 ipo13 si:dkey-17o15.2 nup93 kpnb3 xpo6 sdad1
0.000381558	37	354	2.22727	GO:0007015 actin filament organization	http://amigo.geneontology.org/amigo/term/GO:0007015	marcksa tpm3 rnd3b marcksb aif1l baiap2l2a rhoca arpc5lb myo1ea lmod2b gas2l3 bcar1 myo1cb cdc42ep5 ppp1r9alb rac1a lmod1b gas2l1 espnlb rflnb sh3d21 cdc42ep4a scinla limk1a tmod2 spire2 abi1a nck2a myoc ap1ar fhod1 tmsb nck1b capgb evlb lima1a gna13a
0.000402966	23	171	2.8662	GO:0006399 tRNA metabolic process	http://amigo.geneontology.org/amigo/term/GO:0006399	trmt61a qars1 lars1b rpp30 exosc2 pus3 ssb trmt10a pars2 rars1 alkbh8 lars1a wars1 hars dus4l trmt1 elp2 mars1 yars1 trmo adat2 nat10 pop1
0.000433496	30	261	2.44937	GO:0042127 regulation of cell population proliferation	http://amigo.geneontology.org/amigo/term/GO:0042127	tnfrsf21 stat1a il15l si:dkey-42i9.4 egfra stat6 stat3 hbegfb ptgir jun cav2 cdkn1bb cd40 erbb4a btg3 hbegfa stat1b pdgfba lgals17 erbb4b si:ch211-241b2.5 june fgfr1b irf1b tes tnfrsf9a si:dkey-253i9.4 ago3b tgif1 runx1
0.000532743	17	105	3.45012	GO:0051169 nuclear transport	http://amigo.geneontology.org/amigo/term/GO:0051169	rrs1 abce1 npm1a nutf2l nup50 ipo7 heatr3 kpna6 rangap1b nutf2 nol6 ipo13 si:dkey-17o15.2 nup93 kpnb3 xpo6 sdad1
0.000573047	11	47	4.98734	GO:0006414 translational elongation	http://amigo.geneontology.org/amigo/term/GO:0006414	eef1db eef2a.1 eif5a2 eef2b rplp2l eef1a1l1 rplp1 dph1 tsfm gfm1 dph5
0.000573047	113	1597	1.50781	GO:0007166 cell surface receptor signaling pathway	http://amigo.geneontology.org/amigo/term/GO:0007166	zgc:153911 cd276 grm5a stat1a itga5 her6 il15l zgc:112965 bcl2l1 fgfr1b inhbaa bmp2a egfra stat6 sulf2a prl2 tyk2 traf3 stat3 inhbab cd63 hbegfb dab2 grb10b inhbb si:dkey-49n23.1 itga6a itgb3b cav2 gsk3bb irak3 cd40 bambia cflara kitb bcar1 ilk ccl19a.1 neurl1ab sema4ab erbb4a nppc met wnt6b il12rb2l cxcl18b hbegfa plxnb1a stat1b il13ra1 pdgfba lgals17 erbb4b dicp1.1 f3a zgc:174863 si:ch211-241b2…
0.000624166	58	680	1.81758	GO:0072359 circulatory system development	http://amigo.geneontology.org/amigo/term/GO:0072359	sox9a itga5 pdlim3b fn1a pkp2 pdlim5b prcp cd40 pdlim4 chd7 jam3a angptl4 thbs2b adgrb1b nrp2a tnfrsf21 hars arntl1a egfra cds1 dab2 lpar2a lgals2a cxcl12b map3k3 jupa gna13a cdkn1a pdcd2l csrp1a slc2a1b robo4 nop56 trib3 smarce1 mmp2 flncb tram1 pard6gb mat2aa cad padi2 rtn4a prss23 ilk msna sirt1 icam3 piezo1 wdr43 ajuba alpk2 pdgfba runx1 gspt1l pak1 prkd2 ralbb
0.000758621	15	87	3.67406	GO:0006413 translational initiation	http://amigo.geneontology.org/amigo/term/GO:0006413	abce1 eif4bb eif4ebp1 eif2s2 nck1b eif4a1a eif2s1a eif4g1a eif4e1c eif5b eif6 pkz eif3jb eif3ba ybx1
0.0016243	31	295	2.23931	GO:0051493 regulation of cytoskeleton organization	http://amigo.geneontology.org/amigo/term/GO:0051493	mapre1b stmn1a rnd3b baiap2l2a arhgap17a rhoca stmn4 stmn4l gsk3bb cdc42ep5 rac1a gas2l1 cdc42ep4a scinla cdk2ap2 limk1a pak1 tmod2 nck2a myoc ap1ar arpc5lb lmod2b fhod1 afap1 nck1b lmod1b capgb lima1a gna13a dync1li2
0.00177069	23	189	2.59322	GO:0001667 ameboidal-type cell migration	http://amigo.geneontology.org/amigo/term/GO:0001667	anxa6 prcp si:dkey-49n23.1 cd40 sema4ab robo4 cxcl12b gna13a rac1a ctnnd1 nrp2a itga5 csrp1a fn1a ptges stat3 lpp ezrb cnn2 sirt1 chd7 polr1b pak1
0.00177795	138	2092	1.4057	GO:0048513 animal organ development	http://amigo.geneontology.org/amigo/term/GO:0048513	sox9a lgsn anxa6 pdlim3b casp3a sulf2a fn1a alas1 pkp2 pdlim5b cebpa si:dkey-49n23.1 ush1c kitb sema4ab tead3b pdlim4 lrp8 met chd7 runx1 rflnb ecm1b cdkn1a stat1a csrp1a stat6 micall2b stat3 lpp pkd1b prkcq tp53 si:dkey-235d18.5 zfpm1 tes bglap ano6 wnt6b stat1b tns2a ajuba relb mgp mustn1b rela tfe3a limk1a prdm1a sox4a nfkbiaa itga5 arf1 jag2b myo1ea nkx3-2 itga6a jun rtn4a cxcl12b ilk tgif1 m…
0.00180278	20	152	2.80389	GO:0009611 response to wounding	http://amigo.geneontology.org/amigo/term/GO:0009611	dysf anxa6 fn1a plecb prcp gap43 itgb3b ano6 f3a f7l f8 socs3a mmp9 lgals2a bambia dcbld2 hbegfa hcar1-4 il6st rhoca
0.00223922	48	555	1.84299	GO:0097435 supramolecular fiber organization	http://amigo.geneontology.org/amigo/term/GO:0097435	marcksa stmn1a tpm3 csrp1a rnd3b marcksb aif1l baiap2l2a rhoca pkp2 prph stmn4 arpc5lb myo1ea stmn4l lmod2b gas2l3 bcar1 clip2 myo1cb cdc42ep5 ppp1r9alb rac1a lmod1b gas2l1 espnlb rflnb sh3d21 cdc42ep4a scinla limk1a tmod2 spire2 abi1a nck2a myoc ap1ar fhod1 tmsb nck1b capgb evlb lima1a mmp9 flncb plecb obscnb gna13a
0.00235944	60	748	1.70932	GO:0043603 cellular amide metabolic process	http://amigo.geneontology.org/amigo/term/GO:0043603	abce1 eif4bb rpl22l1 qars1 cers2a lars1b erap1b rplp1 exosc2 eef1db drg1 eef2a.1 eif4ebp1 etf1b acss1 pars2 cpeb1a eif2s2 rars1 eif5a2 larp1b zgc:162183 nck1b samd4a rarres3l lars1a eif4a1a gspt1l eef2b wars1 hars eif2s1a eif4g1a clic2 rplp2l eif4e1c rpl5b eif5b gclm eif6 eef1a1l1 clic4 rpp30 mars1 yars1 rpl4 pkz eif3jb caprin1b dph1 eif3ba tsfm ago3b gfm1 gemin5 elovl1a dph5 rps27l elovl1b ybx1
0.0025506	5	10	10.6548	GO:0006880 intracellular sequestering of iron ion	http://amigo.geneontology.org/amigo/term/GO:0006880	fthl27 fthl28 fthl30 fthl31 fthl29
0.0025506	5	10	10.6548	GO:0097577 sequestering of iron ion	http://amigo.geneontology.org/amigo/term/GO:0097577	fthl27 fthl28 fthl30 fthl31 fthl29
0.00341303	26	239	2.31819	GO:0034097 response to cytokine	http://amigo.geneontology.org/amigo/term/GO:0034097	stat1a stat6 tyk2 traf3 stat3 irak3 cd40 kitb ccl19a.1 il12rb2l cxcl18b stat1b il13ra1 relb dicp1.1 rela f3a traf2b il4r.1 ccl35.1 il6st socs1a tnfrsf1a cxcl12b socs1b il17rc
0.00355668	81	1114	1.54944	GO:0009888 tissue development	http://amigo.geneontology.org/amigo/term/GO:0009888	sox9a csrp1a anxa6 casp3a dusp5 maff si:dkey-49n23.1 ush1c sipa1l3 sema4ab runx1 rflnb dusp2 ecm1b msna cdkn1a stat1a stat6 sulf2a stat3 tp53 ano6 stat1b relb mgp mustn1b rela tnfrsf21 sox4a itga5 egfra fn1a lpp itga6a mmp9 rtn4a ilk swap70b tgif1 gna13a hbegfa sox11a ctnnd1 nrp2a sox4b prdm1a traf4a marcksa her6 esf1 marcksb trib3 cd9b plecb brd2a pkp2 snu13b ezrb socs3a net1 pard6gb polr1c mat2…
0.0043368	6	17	7.52101	GO:0000470 maturation of LSU-rRNA	http://amigo.geneontology.org/amigo/term/GO:0000470	snu13b ddx18 rpl7l1 nop2 rsl1d1 znhit6
0.00435522	126	1921	1.39771	GO:0048519 negative regulation of biological process	http://amigo.geneontology.org/amigo/term/GO:0048519	daxx noc2l tnfrsf21 sox9a her6 phf21aa mrto4 dysf si:dkey-42i9.4 bcl2l1 pole3 dusp8a cdc6 anxa6 bmp2a egfra mov10a smarce1 otud7b sulf2a dusp5 ccn1 syncripl exosc2 nr1d4a dab2 grb10b dpf2l ptgir tent5ba si:dkey-49n23.1 bmf2 nme5 ccn2a eif4ebp1 cpeb1a cav2 gsk3bb grinab irak3 elmsan1b fetub cdkn1bb id3 cflara fastkd1 cast tax1bp3 nr1d4b ddit3 uacab neurl1ab sema4ab sirt1 btg3 cbarpb nck1b samd4a p…
0.00447068	79	1089	1.54587	GO:0009966 regulation of signal transduction	http://amigo.geneontology.org/amigo/term/GO:0009966	traf4a bcl2l1 dusp8a inhbaa bmp2a otud7b sulf2a prl2 dusp5 arhgap17a traf3 inhbab cd63 adcyap1b hbegfb dab2 net1 grb10b inhbb nme5 cav2 gsk3bb grinab irak3 cd40 cflara kitb ccl19a.1 ddit3 uacab taok3a si:dkey-253i9.4 neurl1ab dennd4a met map3k14a hbegfa nck1b ajuba akap13 pdgfba dicp1.1 dusp2 traf2b mapk8ip1a si:ch211-204c21.1 spartb ccl35.1 pak1 robo4 socs1a rnf14 myd88 sipa1l1 cdc42se1 socs3a s…
0.00475004	11	60	3.90675	GO:0001510 RNA methylation	http://amigo.geneontology.org/amigo/term/GO:0001510	trmt61a trmt10a nsun5 nop2 fbl bud23 zcchc4 trmo emg1 rrnad1 ftsj3
0.00489711	34	361	2.00699	GO:0001944 vasculature development	http://amigo.geneontology.org/amigo/term/GO:0001944	itga5 prcp cd40 jam3a angptl4 thbs2b adgrb1b nrp2a tnfrsf21 hars arntl1a egfra cds1 dab2 lpar2a lgals2a cxcl12b cdkn1a pdcd2l slc2a1b robo4 mmp2 fn1a cad padi2 rtn4a ilk msna sirt1 wdr43 pdgfba runx1 gspt1l ralbb
0.00530858	81	1131	1.52615	GO:0048468 cell development	http://amigo.geneontology.org/amigo/term/GO:0048468	stmn1a her6 csrp1a dysf robo4 anxa6 prx alas1 adcyap1b stmn4 si:dkey-49n23.1 stmn4l rtn4a lmod2b ush1c gsk3bb cxcl12b her9 ilk taok3a sipa1l3 sema4ab ppp1r9alb rac1a plxnb1a lmod1b plppr4b rflnb gap43 pak1 zgc:165653 sulf2a sipa1l1 ap1ar zgc:77784 camsap3 met nrp2a kalrna tnfrsf21 mmp2 casp3a pard6gb sirt1 gna13a chd7 pik3ca sox11a prdm1a ybx1 tpm3 itga5 odc1 esf1 marcksb cct3 flncb fn1a plecb ob…
0.00567919	6	18	7.10318	GO:0000469 cleavage involved in rRNA processing	http://amigo.geneontology.org/amigo/term/GO:0000469	rrs1 exosc2 abt1 bms1 nob1 rrp36
0.00592764	50	615	1.73248	GO:0048646 anatomical structure formation involved in morphogenesis	http://amigo.geneontology.org/amigo/term/GO:0048646	itga5 csrp1a dusp5 prcp lmod2b cd40 lmod1b dusp2 jam3a rac1a angptl4 thbs2b adgrb1b nrp2a tnfrsf21 sox9a sox4a cds1 fn1a lpar2a lgals2a cxcl12b gna13a sox11a sox4b hars traf4a marcksa tpm3 her6 slc2a1b marcksb robo4 flncb plecb obscnb dab2 pard6gb cad rtn4a ilk ipo13 sirt1 met chd7 wdr43 polr1b pdgfba prkd2 ralbb
0.00602762	24	222	2.30373	GO:0071345 cellular response to cytokine stimulus	http://amigo.geneontology.org/amigo/term/GO:0071345	stat1a stat6 tyk2 traf3 stat3 irak3 cd40 kitb ccl19a.1 il12rb2l cxcl18b stat1b il13ra1 dicp1.1 f3a traf2b il4r.1 ccl35.1 il6st socs1a tnfrsf1a cxcl12b socs1b il17rc
0.00611907	5	12	8.87898	GO:0051238 sequestering of metal ion	http://amigo.geneontology.org/amigo/term/GO:0051238	fthl27 fthl28 fthl30 fthl31 fthl29
0.00614974	8	34	5.01401	GO:0043542 endothelial cell migration	http://amigo.geneontology.org/amigo/term/GO:0043542	prcp cd40 robo4 cxcl12b itga5 fn1a cnn2 sirt1
0.00614974	115	1743	1.40597	GO:0048523 negative regulation of cellular process	http://amigo.geneontology.org/amigo/term/GO:0048523	daxx noc2l tnfrsf21 sox9a her6 phf21aa si:dkey-42i9.4 bcl2l1 dusp8a cdc6 anxa6 bmp2a egfra smarce1 otud7b sulf2a dusp5 ccn1 syncripl exosc2 nr1d4a dab2 grb10b dpf2l ptgir tent5ba si:dkey-49n23.1 bmf2 nme5 ccn2a eif4ebp1 cpeb1a cav2 gsk3bb grinab irak3 elmsan1b fetub cdkn1bb id3 cflara cast tax1bp3 nr1d4b ddit3 uacab neurl1ab sema4ab sirt1 btg3 cbarpb nck1b samd4a plxnb1a sox11a ajuba agrn lgals17…
0.00624231	67	900	1.58638	GO:0040011 locomotion	http://amigo.geneontology.org/amigo/term/GO:0040011	adam8a tacr3l rnd3b robo4 anxa6 rhoca arpc5lb prcp si:dkey-49n23.1 itga6a itgb3b cd99 cd40 cxcl12b kitb bcar1 ccl19a.1 zgc:158659 sema4ab plat met rac1a cxcl18b pik3cb nck1b pik3ca plxnb1a pdgfba sh3d21 gap43 rap2b ccl35.1 jam3a myoc ap1ar thy1 zgc:77784 mmp9 nsmfa ano6 pdgfra zgc:195173 si:ch1073-406l10.2 nrp2a kalrna mmp2 fn1a ddx3xa nhsl1b rtn4a gna13a ctnnd1 itga5 csrp1a tnfrsf1a ptges stat3 …
0.00625687	20	170	2.507	GO:0010608 post-transcriptional regulation of gene expression	http://amigo.geneontology.org/amigo/term/GO:0010608	mov10a syncripl exosc2 tent5ba eif4ebp1 cpeb1a fastkd1 eif5a2 larp1b nck1b samd4a ajuba pkz caprin1b dph1 mov10b.1 ago3b tarbp2 dph5 ybx1
0.00625687	7	26	5.73718	GO:0042255 ribosome assembly	http://amigo.geneontology.org/amigo/term/GO:0042255	rpl5b pwp2h abt1 nop53 mrto4 eif6 nip7
0.00625687	4	7	12.1769	GO:0070475 rRNA base methylation	http://amigo.geneontology.org/amigo/term/GO:0070475	nsun5 nop2 bud23 emg1
0.00663056	26	253	2.18991	GO:0043549 regulation of kinase activity	http://amigo.geneontology.org/amigo/term/GO:0043549	fgfr1b egfra trib3 adcyap1b hbegfb irak3 cdkn1bb kitb erbb4a met hbegfa pdgfba erbb4b si:dkey-7n6.2 si:ch211-255i3.4 traf4a rplp1 socs3a socs3b net1 cab39l socs1a ccnl1a cdkn1a socs1b traf2b
0.00677873	6	19	6.72933	GO:0009220 pyrimidine ribonucleotide biosynthetic process	http://amigo.geneontology.org/amigo/term/GO:0009220	cad umps ctps1a nme5 uckl1b nme2b.2
0.00677873	34	371	1.9529	GO:0042325 regulation of phosphorylation	http://amigo.geneontology.org/amigo/term/GO:0042325	il15l fgfr1b inhbaa bmp2a egfra trib3 bcar3 inhbab adcyap1b hbegfb inhbb irak3 cdkn1bb cd40 kitb erbb4a met hbegfa nck1b pdgfba erbb4b si:dkey-7n6.2 si:ch211-255i3.4 traf4a rplp1 socs3a socs3b net1 cab39l socs1a ccnl1a cdkn1a socs1b traf2b
0.00754435	7	27	5.5247	GO:0043534 blood vessel endothelial cell migration	http://amigo.geneontology.org/amigo/term/GO:0043534	prcp cd40 cxcl12b itga5 fn1a cnn2 sirt1
0.00902275	6	20	6.39286	GO:0009218 pyrimidine ribonucleotide metabolic process	http://amigo.geneontology.org/amigo/term/GO:0009218	cad umps ctps1a nme5 uckl1b nme2b.2
0.00915636	15	112	2.85396	GO:0042060 wound healing	http://amigo.geneontology.org/amigo/term/GO:0042060	dysf anxa6 fn1a plecb prcp itgb3b ano6 f3a f7l f8 mmp9 lgals2a bambia dcbld2 rhoca
0.00930059	7	28	5.32739	GO:0006636 unsaturated fatty acid biosynthetic process	http://amigo.geneontology.org/amigo/term/GO:0006636	ptgs2b ptges scd fads2 elovl2 elovl1a elovl1b
0.00936966	76	1073	1.50934	GO:0006928 movement of cell or subcellular component	http://amigo.geneontology.org/amigo/term/GO:0006928	adam8a tacr3l rnd3b robo4 anxa6 rhoca arpc5lb dync1li2 myo1ea prcp si:dkey-49n23.1 itga6a itgb3b cd99 kif1c cd40 cxcl12b kitb bcar1 ccl19a.1 zgc:158659 myo1cb sema4ab plat met rac1a cxcl18b pik3cb nck1b pik3ca plxnb1a pdgfba sh3d21 gap43 rap2b ccl35.1 jam3a kif26ab myoc kif26bb ap1ar thy1 kif26aa zgc:77784 mmp9 nsmfa ano6 si:ch73-375g18.1 kif5c kif13ba stard9 nrp2a kalrna mmp2 fn1a ddx3xa nhsl1b …
0.0105065	4	8	10.6548	GO:0000054 ribosomal subunit export from nucleus	http://amigo.geneontology.org/amigo/term/GO:0000054	rrs1 abce1 npm1a sdad1
0.0105065	59	786	1.59957	GO:0009790 embryo development	http://amigo.geneontology.org/amigo/term/GO:0009790	dusp5 ush1c tead3b chd7 dusp2 sulf2a prdm1a sox9a sox4a itga5 fn1a lpp nkx3-2 rtn4a cxcl12b gna13a rac1a sox11a ctnnd1 sox4b traf4a ybx1 her6 csrp1a esf1 marcksb rplp2l cct3 trib3 ptges brd2a stat3 pkp2 snu13b nolc1 ezrb csrnp1a dync1li2 cebpa pard6gb socs1a ca8 polr1c pitpnaa ccn2a irak3 tp53bp2b smtnl kitb swap70b slc41a1 wdr43 mapk9 polr1b runx1 polr1a eef2b pak1 smad1
0.0105065	4	8	10.6548	GO:0033750 ribosome localization	http://amigo.geneontology.org/amigo/term/GO:0033750	rrs1 abce1 npm1a sdad1
0.0105118	23	220	2.22782	GO:0019221 cytokine-mediated signaling pathway	http://amigo.geneontology.org/amigo/term/GO:0019221	stat1a stat6 tyk2 traf3 stat3 irak3 kitb ccl19a.1 il12rb2l cxcl18b stat1b il13ra1 dicp1.1 f3a traf2b il4r.1 ccl35.1 il6st socs1a tnfrsf1a cxcl12b socs1b il17rc
0.0110292	6	21	6.08844	GO:0006360 transcription by RNA polymerase I	http://amigo.geneontology.org/amigo/term/GO:0006360	polr1e pho polr1c polr1b cd3eap wu:fj64h06
0.0116894	10	58	3.67406	GO:0000041 transition metal ion transport	http://amigo.geneontology.org/amigo/term/GO:0000041	atp7a flvcr2b trpc3 fthl27 slc31a2 fthl28 fthl30 tfr1b fthl31 fthl29
0.0124485	14	104	2.86859	GO:0042246 tissue regeneration	http://amigo.geneontology.org/amigo/term/GO:0042246	gap43 mustn1b prph ctsba pdgfba tgif1 hbegfa inhbaa tnfrsf1a stat3 ccn1 tubb5 mmp9 runx1
0.0127473	20	182	2.34171	GO:0043414 macromolecule methylation	http://amigo.geneontology.org/amigo/term/GO:0043414	trmt61a wdr5 trmt10a nsun5 nop2 fbl bud23 zcchc4 ezh2 prmt3 ntmt1 trmo ezh1 prmt7 emg1 ash1l smyd5 rrnad1 ftsj3 cebpb
0.0127757	26	267	2.07509	GO:0051338 regulation of transferase activity	http://amigo.geneontology.org/amigo/term/GO:0051338	fgfr1b egfra trib3 adcyap1b hbegfb irak3 cdkn1bb kitb erbb4a met hbegfa pdgfba erbb4b si:dkey-7n6.2 si:ch211-255i3.4 traf4a rplp1 socs3a socs3b net1 cab39l socs1a ccnl1a cdkn1a socs1b traf2b
0.0129875	7	30	4.97223	GO:0006826 iron ion transport	http://amigo.geneontology.org/amigo/term/GO:0006826	flvcr2b fthl27 fthl28 fthl30 tfr1b fthl31 fthl29
0.0131778	3	4	15.9822	GO:0045824 negative regulation of innate immune response	http://amigo.geneontology.org/amigo/term/GO:0045824	socs1a irak3 b2m
0.0134841	30	328	1.94904	GO:0040007 growth	http://amigo.geneontology.org/amigo/term/GO:0040007	anxa6 si:dkey-49n23.1 sema4ab plxnb1a gap43 socs3a socs3b mustn1b socs1b prph ctsba pdgfba casp3a pard6gb swap70b tgif1 gna13a hbegfa pik3ca traf4a itga5 inhbaa tnfrsf1a stat3 ccn1 tubb5 mmp9 ist1 tax1bp3 runx1
0.013728	32	359	1.89946	GO:0009968 negative regulation of signal transduction	http://amigo.geneontology.org/amigo/term/GO:0009968	bcl2l1 dusp8a otud7b sulf2a dusp5 dab2 grb10b nme5 gsk3bb grinab irak3 cflara uacab neurl1ab nck1b ajuba dusp2 si:ch211-204c21.1 spartb socs1a socs3a socs3b rasal1b b2m bambia socs1b snx25 sox4a jupa sox11a sox4b tp53bp2b
0.0154659	29	316	1.95562	GO:0001568 blood vessel development	http://amigo.geneontology.org/amigo/term/GO:0001568	itga5 prcp cd40 jam3a angptl4 thbs2b adgrb1b nrp2a tnfrsf21 egfra cds1 lpar2a lgals2a cxcl12b cdkn1a pdcd2l hars slc2a1b robo4 fn1a dab2 rtn4a ilk msna sirt1 wdr43 pdgfba runx1 ralbb
0.0174786	9	51	3.76051	GO:0006418 tRNA aminoacylation for protein translation	http://amigo.geneontology.org/amigo/term/GO:0006418	qars1 lars1b pars2 rars1 lars1a wars1 hars mars1 yars1
0.0182745	10	62	3.43702	GO:0061572 actin filament bundle organization	http://amigo.geneontology.org/amigo/term/GO:0061572	aif1l baiap2l2a espnlb rflnb limk1a nck2a myoc fhod1 lima1a gna13a
0.0189058	98	1501	1.3913	GO:0048583 regulation of response to stimulus	http://amigo.geneontology.org/amigo/term/GO:0048583	zgc:153911 cd276 traf4a il15l zgc:112965 bcl2l1 dusp8a inhbaa bmp2a otud7b sulf2a prl2 dusp5 arhgap17a traf3 inhbab cd63 adcyap1b hbegfb dab2 net1 grb10b inhbb si:dkey-49n23.1 nme5 tapbp.2 cav2 gsk3bb grinab irak3 cd40 cxcl12b cflara kitb ccl19a.1 ddit3 uacab taok3a si:dkey-253i9.4 neurl1ab sema4ab dennd4a met map3k14a hbegfa nck1b ajuba tapbp.1 akap13 pdgfba dicp1.1 dusp2 zgc:174863 traf2b mapk8…
0.0191797	5	16	6.65923	GO:0009208 pyrimidine ribonucleoside triphosphate metabolic process	http://amigo.geneontology.org/amigo/term/GO:0009208	cad ctps1a nme5 uckl1b nme2b.2
0.0191797	5	16	6.65923	GO:0009209 pyrimidine ribonucleoside triphosphate biosynthetic process	http://amigo.geneontology.org/amigo/term/GO:0009209	cad ctps1a nme5 uckl1b nme2b.2
0.0191797	35	415	1.79719	GO:0019220 regulation of phosphate metabolic process	http://amigo.geneontology.org/amigo/term/GO:0019220	il15l fgfr1b inhbaa bmp2a egfra trib3 bcar3 inhbab adcyap1b hbegfb inhbb irak3 cdkn1bb cd40 kitb erbb4a met hbegfa nck1b pdgfba erbb4b si:dkey-7n6.2 si:ch211-255i3.4 traf4a rplp1 socs3a socs3b net1 cab39l socs1a ccnl1a ppp1r35 cdkn1a socs1b traf2b
0.0191797	27	291	1.97717	GO:0048589 developmental growth	http://amigo.geneontology.org/amigo/term/GO:0048589	anxa6 si:dkey-49n23.1 sema4ab plxnb1a gap43 mustn1b prph ctsba pdgfba casp3a pard6gb swap70b tgif1 gna13a hbegfa pik3ca traf4a itga5 inhbaa tnfrsf1a stat3 ccn1 tubb5 mmp9 ist1 tax1bp3 runx1
0.0191797	35	415	1.79719	GO:0051174 regulation of phosphorus metabolic process	http://amigo.geneontology.org/amigo/term/GO:0051174	il15l fgfr1b inhbaa bmp2a egfra trib3 bcar3 inhbab adcyap1b hbegfb inhbb irak3 cdkn1bb cd40 kitb erbb4a met hbegfa nck1b pdgfba erbb4b si:dkey-7n6.2 si:ch211-255i3.4 traf4a rplp1 socs3a socs3b net1 cab39l socs1a ccnl1a ppp1r35 cdkn1a socs1b traf2b
0.0194737	102	1578	1.37742	GO:0016310 phosphorylation	http://amigo.geneontology.org/amigo/term/GO:0016310	il15l fgfr1b inhbaa bmp2a egfra trib3 bcar3 mknk1 tyk2 inhbab adcyap1b nuak1b hbegfb prkcq inhbb irak3 cdkn1bb cd40 kitb rps6ka3b pkn1a taok3a erbb4a gck met nim1k hbegfa nck1b pdgfba rskra erbb4b si:dkey-7n6.2 si:ch211-255i3.4 pak1 ilk pfkfb3 traf4a src marcksb spegb itpkb epha4l map3k15 stk17b prps1a jak1 rplp1 socs3a socs3b mapk14b guk1a ephb3a mapk8a net1 si:dkey-240h12.4 abl1 riok2 pdxkb cab…
0.01994	83	1236	1.43098	GO:0010646 regulation of cell communication	http://amigo.geneontology.org/amigo/term/GO:0010646	traf4a grm5a bcl2l1 dusp8a inhbaa bmp2a otud7b sulf2a prl2 dusp5 arhgap17a traf3 inhbab cd63 adcyap1b hbegfb dab2 net1 grb10b inhbb nme5 cav2 gsk3bb grinab irak3 cd40 cflara kitb ccl19a.1 ddit3 uacab taok3a si:dkey-253i9.4 neurl1ab dennd4a gck met map3k14a hbegfa nck1b ajuba akap13 pdgfba dicp1.1 dusp2 traf2b mapk8ip1a si:ch211-204c21.1 spartb ccl35.1 pak1 robo4 socs1a rnf14 myd88 sipa1l1 cdc42se…
0.01994	44	562	1.66836	GO:1902531 regulation of intracellular signal transduction	http://amigo.geneontology.org/amigo/term/GO:1902531	traf4a bcl2l1 dusp8a otud7b dusp5 arhgap17a traf3 adcyap1b net1 nme5 cav2 irak3 cd40 kitb ccl19a.1 ddit3 uacab taok3a si:dkey-253i9.4 dennd4a met map3k14a nck1b ajuba akap13 pdgfba dicp1.1 dusp2 traf2b mapk8ip1a ccl35.1 pak1 robo4 myd88 sipa1l1 cdc42se1 cyth4a rasal1b sipa1l3 cds1 cnn2 socs1a tp53bp2b trim25
0.0204833	11	75	3.1254	GO:0009615 response to virus	http://amigo.geneontology.org/amigo/term/GO:0009615	ifih1 cd40 dhx58 nfkbiaa atf3 irf1b traf3 pkz ccl35.1 tnfrsf1a trim25
0.0204833	9	53	3.6186	GO:0043038 amino acid activation	http://amigo.geneontology.org/amigo/term/GO:0043038	qars1 lars1b pars2 rars1 lars1a wars1 hars mars1 yars1
0.0204833	9	53	3.6186	GO:0043039 tRNA aminoacylation	http://amigo.geneontology.org/amigo/term/GO:0043039	qars1 lars1b pars2 rars1 lars1a wars1 hars mars1 yars1
0.0204833	26	279	1.98584	GO:0048514 blood vessel morphogenesis	http://amigo.geneontology.org/amigo/term/GO:0048514	itga5 prcp cd40 jam3a angptl4 thbs2b adgrb1b nrp2a tnfrsf21 egfra cds1 lpar2a lgals2a cxcl12b pdcd2l hars slc2a1b robo4 fn1a dab2 rtn4a msna sirt1 wdr43 pdgfba ralbb
0.0209052	22	221	2.12131	GO:0032259 methylation	http://amigo.geneontology.org/amigo/term/GO:0032259	trmt61a wdr5 trmt10a nsun5 nop2 fbl bud23 zcchc4 prdm1a ezh2 prmt3 ntmt1 trmo ezh1 prmt7 emg1 alkbh8 ash1l smyd5 rrnad1 ftsj3 cebpb
0.0209052	22	221	2.12131	GO:0032956 regulation of actin cytoskeleton organization	http://amigo.geneontology.org/amigo/term/GO:0032956	rnd3b baiap2l2a arhgap17a rhoca cdc42ep5 rac1a cdc42ep4a scinla limk1a pak1 tmod2 nck2a myoc ap1ar arpc5lb lmod2b fhod1 nck1b lmod1b capgb lima1a gna13a
0.0209732	223	3891	1.22129	GO:0016070 RNA metabolic process	http://amigo.geneontology.org/amigo/term/GO:0016070	znf281a daxx bysl noc2l bach1b prdm1a sox9a igf2bp2a rrs1 sox4a stat1a polr1e her6 arntl1a phf21aa mrto4 irf2a atf3 vezf1a trmt61a esf1 qars1 ddx49 bmp2a npm1a fosl1a stat6 yaf2 riok1 irf9 smarce1 prx utp4 brf1a lars1b elf1 creb3l3l traf3 brd2a rrp12 stat3 snu13b aatf syncripl rpp30 adcyap1b exosc2 maff pus3 ssb nfe2l1a ddx18 mybl1 nr1d4a csrnp1a rrp36 actl6b dachb arntl1b cebpa bach2a trmt10a pw…
0.0209732	21	207	2.16184	GO:2000145 regulation of cell motility	http://amigo.geneontology.org/amigo/term/GO:2000145	adam8a tacr3l prcp si:dkey-49n23.1 cd99 cd40 cxcl12b kitb sema4ab rac1a plxnb1a pdgfba rap2b myoc ap1ar thy1 nsmfa rtn4a robo4 cnn2 socs1a
0.0212667	4	10	8.52382	GO:0002474 antigen processing and presentation of peptide antigen via MHC class I	http://amigo.geneontology.org/amigo/term/GO:0002474	tap2t erap1b b2m tapbp.1
0.0212667	51	683	1.5912	GO:0032268 regulation of cellular protein metabolic process	http://amigo.geneontology.org/amigo/term/GO:0032268	adam8a noc2l psme1 il15l psme3 inhbaa bmp2a trib3 bcar3 inhbab adcyap1b exosc2 hbegfb psme2 inhbb eif4ebp1 rnf14 cpeb1a irak3 fetub cdkn1bb cd40 cflara kitb eif5a2 cast uacab larp1b hbegfa nck1b samd4a agrn pdgfba si:dkey-7n6.2 si:ch211-255i3.4 bcl2l1 traf4a rplp1 net1 cab39l pkz caprin1b ccnl1a dph1 ago3b cdkn1a dph5 traf2b cst14b.1 ybx1 socs1a
0.0212667	22	222	2.11176	GO:0032970 regulation of actin filament-based process	http://amigo.geneontology.org/amigo/term/GO:0032970	rnd3b baiap2l2a arhgap17a rhoca cdc42ep5 rac1a cdc42ep4a scinla limk1a pak1 tmod2 nck2a myoc ap1ar arpc5lb lmod2b fhod1 nck1b lmod1b capgb lima1a gna13a
0.0216736	23	237	2.06801	GO:0001525 angiogenesis	http://amigo.geneontology.org/amigo/term/GO:0001525	itga5 prcp cd40 jam3a angptl4 thbs2b adgrb1b nrp2a tnfrsf21 cds1 lpar2a lgals2a cxcl12b hars slc2a1b robo4 fn1a dab2 rtn4a sirt1 wdr43 pdgfba ralbb
0.0219008	26	282	1.96471	GO:0001932 regulation of protein phosphorylation	http://amigo.geneontology.org/amigo/term/GO:0001932	il15l inhbaa bmp2a trib3 bcar3 inhbab adcyap1b hbegfb inhbb irak3 cdkn1bb cd40 kitb hbegfa nck1b pdgfba si:dkey-7n6.2 si:ch211-255i3.4 traf4a rplp1 net1 cab39l ccnl1a cdkn1a traf2b socs1a
0.0219008	10	65	3.27839	GO:0007249 I-kappaB kinase/NF-kappaB signaling	http://amigo.geneontology.org/amigo/term/GO:0007249	traf4a otud7b traf3 cd40 map3k14a akap13 relb rela traf2b myd88
0.0219216	6	25	5.11429	GO:0006221 pyrimidine nucleotide biosynthetic process	http://amigo.geneontology.org/amigo/term/GO:0006221	cad umps ctps1a nme5 uckl1b nme2b.2
0.0219637	83	1246	1.4195	GO:0023051 regulation of signaling	http://amigo.geneontology.org/amigo/term/GO:0023051	traf4a grm5a bcl2l1 dusp8a inhbaa bmp2a otud7b sulf2a prl2 dusp5 arhgap17a traf3 inhbab cd63 adcyap1b hbegfb dab2 net1 grb10b inhbb nme5 cav2 gsk3bb grinab irak3 cd40 cflara kitb ccl19a.1 ddit3 uacab taok3a si:dkey-253i9.4 neurl1ab dennd4a gck met map3k14a hbegfa nck1b ajuba akap13 pdgfba dicp1.1 dusp2 traf2b mapk8ip1a si:ch211-204c21.1 spartb ccl35.1 pak1 robo4 socs1a rnf14 myd88 sipa1l1 cdc42se…
0.0221	28	313	1.90628	GO:0032270 positive regulation of cellular protein metabolic process	http://amigo.geneontology.org/amigo/term/GO:0032270	adam8a psme1 il15l psme3 inhbaa bmp2a trib3 bcar3 inhbab adcyap1b hbegfb psme2 inhbb rnf14 cd40 cflara kitb eif5a2 uacab larp1b hbegfa nck1b pdgfba traf4a rplp1 net1 cab39l traf2b
0.0222904	63	893	1.50336	GO:0022008 neurogenesis	http://amigo.geneontology.org/amigo/term/GO:0022008	sox9a stmn1a her6 robo4 prx casp3a adcyap1b stmn4 si:dkey-49n23.1 stmn4l rtn4a ush1c gsk3bb cxcl12b her9 taok3a sema4ab met wnt6b ppp1r9alb rac1a plxnb1a sox11a plppr4b runx1 gap43 pak1 nav2b sipa1l1 zgc:77784 camsap3 nsmfa nrp2a kalrna mmp2 pard6gb nhsl1b tgif1 sirt1 gna13a chd7 pik3ca prdm1a csrp1a odc1 jag2b stat3 socs3a pitpnaa cad rab10 ist1 fbl id3 lgals2a swap70b erbb4a tuba8l3 rem2 sqstm1…
0.0229297	26	284	1.95087	GO:0000165 MAPK cascade	http://amigo.geneontology.org/amigo/term/GO:0000165	traf4a dusp8a dusp5 traf3 adcyap1b mapk8a cav2 irak3 kitb ccl19a.1 taok3a si:dkey-253i9.4 mapk9 pdgfba dicp1.1 dusp2 traf2b mapk8ip1a ccl35.1 pak1 map3k15 mapk14b akap13 csrp1a cds1 cnn2
0.0229297	9	55	3.48702	GO:0006403 RNA localization	http://amigo.geneontology.org/amigo/term/GO:0006403	npm1a nol6 znhit6 si:dkey-17o15.2 igf2bp2a nup93 nup50 eif5a2 ybx1
0.0229297	3	5	12.7857	GO:0009303 rRNA transcription	http://amigo.geneontology.org/amigo/term/GO:0009303	polr1e chd7 polr1a
0.0229297	32	377	1.80877	GO:0010648 negative regulation of cell communication	http://amigo.geneontology.org/amigo/term/GO:0010648	bcl2l1 dusp8a otud7b sulf2a dusp5 dab2 grb10b nme5 gsk3bb grinab irak3 cflara uacab neurl1ab nck1b ajuba dusp2 si:ch211-204c21.1 spartb socs1a socs3a socs3b rasal1b b2m bambia socs1b snx25 sox4a jupa sox11a sox4b tp53bp2b
0.0229297	32	377	1.80877	GO:0023057 negative regulation of signaling	http://amigo.geneontology.org/amigo/term/GO:0023057	bcl2l1 dusp8a otud7b sulf2a dusp5 dab2 grb10b nme5 gsk3bb grinab irak3 cflara uacab neurl1ab nck1b ajuba dusp2 si:ch211-204c21.1 spartb socs1a socs3a socs3b rasal1b b2m bambia socs1b snx25 sox4a jupa sox11a sox4b tp53bp2b
0.0229297	48	638	1.60323	GO:0060429 epithelium development	http://amigo.geneontology.org/amigo/term/GO:0060429	sox9a casp3a maff ush1c sipa1l3 stat1a stat6 stat3 tp53 stat1b relb runx1 rela tnfrsf21 sox4a itga5 egfra fn1a lpp mmp9 rtn4a ilk swap70b tgif1 gna13a hbegfa sox11a sox4b traf4a her6 csrp1a marcksb trib3 brd2a pkp2 snu13b ezrb socs3a pard6gb ctsba msna tax1bp3 gck chd7 mapk9 gcga pak1 rhoca
0.0262057	21	213	2.10094	GO:0051270 regulation of cellular component movement	http://amigo.geneontology.org/amigo/term/GO:0051270	adam8a tacr3l prcp si:dkey-49n23.1 cd99 cd40 cxcl12b kitb sema4ab rac1a plxnb1a pdgfba rap2b myoc ap1ar thy1 nsmfa rtn4a robo4 cnn2 socs1a
0.0262057	82	1239	1.41032	GO:1901566 organonitrogen compound biosynthetic process	http://amigo.geneontology.org/amigo/term/GO:1901566	abce1 odc1 eif4bb rpl22l1 b4galt6 qars1 cers2a prps1a lars1b alas1 rplp1 exosc2 eef1db zgc:77880 pdxkb drg1 qdpra cad eef2a.1 eif4ebp1 etf1b gfpt2 acss1 pars2 fpgs elovl2 cpeb1a eif2s2 mthfr rars1 eif5a2 larp1b chkb nppc cth zgc:162183 nck1b samd4a lars1a eif4a1a gspt1l elovl1a eef2b wars1 dad1 elovl1b phgdh hars eif2s1a eif4g1a impdh2 lgsn rplp2l umps eif4e1c rpl5b eif5b gclm b3gnt5a eif6 eef1a1…
0.0264186	128	2089	1.30571	GO:0048518 positive regulation of biological process	http://amigo.geneontology.org/amigo/term/GO:0048518	adam8a psme1 zgc:153911 tacr3l cd276 sox9a traf4a sox4a il15l zgc:112965 fgfr1b psme3 inhbaa bmp2a egfra npm1a stk17b trib3 baiap2l2a bcar3 casp3a sulf2a ifih1 prl2 traf3 inhbab ezrb syncripl adcyap1b exosc2 mybl1 nr1d4a hbegfb dab2 net1 psme2 dpf2l tent5ba inhbb si:dkey-49n23.1 bmf2 rnf14 pawr cd99 cav2 cd40 cxcl12b cdc16 cflara kitb eif5a2 msna ccl19a.1 nr1d4b ddit3 uacab larp1b si:dkey-253i9.4…
0.02653	5	18	5.91932	GO:0009148 pyrimidine nucleoside triphosphate biosynthetic process	http://amigo.geneontology.org/amigo/term/GO:0009148	cad ctps1a nme5 uckl1b nme2b.2
0.0271541	21	214	2.09112	GO:0010629 negative regulation of gene expression	http://amigo.geneontology.org/amigo/term/GO:0010629	mrto4 pole3 mov10a syncripl exosc2 tent5ba eif4ebp1 cpeb1a irak3 fastkd1 cast samd4a ajuba lin28a etf1b caprin1b mov10b.1 ago3b tarbp2 prdm1a ybx1
0.0274065	8	46	3.70601	GO:0006606 protein import into nucleus	http://amigo.geneontology.org/amigo/term/GO:0006606	nutf2l nup50 ipo7 heatr3 kpna6 nutf2 ipo13 kpnb3
0.0274065	8	46	3.70601	GO:0010631 epithelial cell migration	http://amigo.geneontology.org/amigo/term/GO:0010631	prcp cd40 robo4 cxcl12b itga5 fn1a cnn2 sirt1
0.0276693	7	36	4.14352	GO:0002831 regulation of response to biotic stimulus	http://amigo.geneontology.org/amigo/term/GO:0002831	socs1a irf1b traf3 irak3 b2m socs1b trim25
0.0279312	9	57	3.36466	GO:0042074 cell migration involved in gastrulation	http://amigo.geneontology.org/amigo/term/GO:0042074	cxcl12b gna13a rac1a ctnnd1 csrp1a ptges stat3 lpp ezrb
0.0288361	46	614	1.59648	GO:0050793 regulation of developmental process	http://amigo.geneontology.org/amigo/term/GO:0050793	tnfrsf21 sox9a her6 rnd3b fgfr1b rhoca ezrb maff si:dkey-49n23.1 cd40 her9 msna sema4ab cdc42ep5 rac1a plxnb1a runx1 rflnb cdc42ep4a pak1 ecm1b sipa1l1 ap1ar zfpm1 ano6 thbs2b adgrb1b tfe3a hars nfkbiaa arntl1a casp3a pard6gb sirt1 jupa pik3ca prdm1a urb2 cct3 stat3 socs3a stmn4 lpar2a lgals2a swap70b il6st
0.0290749	67	978	1.45986	GO:0010604 positive regulation of macromolecule metabolic process	http://amigo.geneontology.org/amigo/term/GO:0010604	adam8a psme1 sox4a il15l psme3 inhbaa bmp2a npm1a trib3 bcar3 sulf2a ifih1 inhbab syncripl adcyap1b exosc2 mybl1 nr1d4a hbegfb psme2 dpf2l tent5ba inhbb rnf14 cd40 cflara kitb eif5a2 nr1d4b ddit3 uacab larp1b jupa hbegfa nck1b samd4a ftr43 mrtfbb sox11a pdgfba dhx58 pprc1 sox4b thrap3a traf4a panx1b yaf2 rplp1 net1 cebpa cab39l atf4b zfpm1 atf5a tead3a maml1 atf5b runx1 creb3l3b supt3h tfe3a traf…
0.0304746	17	160	2.26414	GO:0018108 peptidyl-tyrosine phosphorylation	http://amigo.geneontology.org/amigo/term/GO:0018108	il15l tyk2 hbegfb cd40 hbegfa src fgfr1b egfra jak1 abl1 kitb erbb4a pdgfra met erbb4b wee1 socs1a
0.0304746	21	217	2.06221	GO:0040012 regulation of locomotion	http://amigo.geneontology.org/amigo/term/GO:0040012	adam8a tacr3l prcp si:dkey-49n23.1 cd99 cd40 cxcl12b kitb sema4ab rac1a plxnb1a pdgfba rap2b myoc ap1ar thy1 nsmfa rtn4a robo4 cnn2 socs1a
0.0304746	9	58	3.30665	GO:0051017 actin filament bundle assembly	http://amigo.geneontology.org/amigo/term/GO:0051017	aif1l baiap2l2a espnlb limk1a nck2a myoc fhod1 lima1a gna13a
0.0304746	8	47	3.62716	GO:0051170 import into nucleus	http://amigo.geneontology.org/amigo/term/GO:0051170	nutf2l nup50 ipo7 heatr3 kpna6 nutf2 ipo13 kpnb3
0.0309892	7	37	4.03153	GO:0033559 unsaturated fatty acid metabolic process	http://amigo.geneontology.org/amigo/term/GO:0033559	ptgs2b ptges scd fads2 elovl2 elovl1a elovl1b
0.0314399	5	19	5.60777	GO:0001522 pseudouridine synthesis	http://amigo.geneontology.org/amigo/term/GO:0001522	pus3 rpusd4 dkc1 gar1 nop10
0.0314399	14	120	2.48611	GO:0061448 connective tissue development	http://amigo.geneontology.org/amigo/term/GO:0061448	sox9a anxa6 runx1 rflnb sulf2a mgp mustn1b ilk prdm1a marcksa marcksb polr1c mmp9 chd7
0.0327189	72	1075	1.42724	GO:0009893 positive regulation of metabolic process	http://amigo.geneontology.org/amigo/term/GO:0009893	adam8a psme1 sox4a il15l fgfr1b psme3 inhbaa bmp2a egfra npm1a trib3 bcar3 sulf2a ifih1 inhbab syncripl adcyap1b exosc2 mybl1 nr1d4a hbegfb psme2 dpf2l tent5ba inhbb rnf14 cd40 cflara kitb eif5a2 nr1d4b ddit3 uacab larp1b erbb4a jupa met hbegfa nck1b samd4a ftr43 mrtfbb sox11a pdgfba dhx58 erbb4b pprc1 sox4b thrap3a traf4a panx1b yaf2 rplp1 net1 cebpa cab39l atf4b zfpm1 atf5a tead3a maml1 atf5b r…
0.0327189	8	48	3.55159	GO:0034504 protein localization to nucleus	http://amigo.geneontology.org/amigo/term/GO:0034504	nutf2l nup50 ipo7 heatr3 kpna6 nutf2 ipo13 kpnb3
0.0327189	33	405	1.73633	GO:0035239 tube morphogenesis	http://amigo.geneontology.org/amigo/term/GO:0035239	itga5 prcp cd40 jam3a angptl4 thbs2b adgrb1b nrp2a tnfrsf21 sox9a egfra cds1 pard6gb lpar2a lgals2a cxcl12b pdcd2l hars slc2a1b robo4 trib3 fn1a pkp2 dab2 rbm19 rtn4a msna sirt1 chd7 wdr43 pdgfba pak1 ralbb
0.0327189	50	688	1.54866	GO:0051128 regulation of cellular component organization	http://amigo.geneontology.org/amigo/term/GO:0051128	mapre1b stmn1a rnd3b npm1a baiap2l2a arhgap17a rhoca ezrb stmn4 dab2 abhd17b si:dkey-49n23.1 stmn4l gsk3bb cdc16 msna sema4ab cdc42ep5 rac1a plxnb1a pacsin2 gas2l1 cdc42ep4a si:ch211-204c21.1 scinla cdk2ap2 limk1a pak1 tmod2 nck2a sipa1l1 myoc ap1ar arpc5lb lmod2b fhod1 afap1 eif5a2 nck1b lmod1b capgb lima1a casp3a pard6gb gna13a pik3ca socs3a dync1li2 runx1 il6st
0.0327189	8	48	3.55159	GO:0090132 epithelium migration	http://amigo.geneontology.org/amigo/term/GO:0090132	prcp cd40 robo4 cxcl12b itga5 fn1a cnn2 sirt1
0.0330432	13	108	2.56504	GO:0008033 tRNA processing	http://amigo.geneontology.org/amigo/term/GO:0008033	trmt61a rpp30 pus3 ssb trmt10a alkbh8 dus4l trmt1 elp2 trmo adat2 nat10 pop1
0.0330641	52	724	1.53052	GO:0051246 regulation of protein metabolic process	http://amigo.geneontology.org/amigo/term/GO:0051246	adam8a noc2l psme1 il15l psme3 inhbaa bmp2a trib3 bcar3 inhbab adcyap1b exosc2 hbegfb psme2 inhbb eif4ebp1 rnf14 cpeb1a irak3 fetub cdkn1bb cd40 cflara kitb eif5a2 cast uacab larp1b hbegfa nck1b samd4a agrn pdgfba si:dkey-7n6.2 si:ch211-255i3.4 bcl2l1 traf4a rplp1 net1 cab39l pkz caprin1b ccnl1a dph1 ago3b cdkn1a dph5 traf2b cst14b.1 ybx1 socs1a runx1
0.0331384	43	571	1.60475	GO:0000902 cell morphogenesis	http://amigo.geneontology.org/amigo/term/GO:0000902	rnd3b robo4 rhoca ezrb si:dkey-49n23.1 rtn4a cxcl12b ilk msna taok3a sipa1l3 sema4ab cdc42ep5 rac1a plxnb1a plppr4b gap43 cdc42ep4a pak1 sipa1l1 ap1ar zgc:77784 met nrp2a kalrna mmp2 casp3a pard6gb gna13a pik3ca itga5 marcksb fn1a stat3 tagln2 pitpnaa cad ush1c ist1 sqstm1 chd7 agrn runx1
0.0343328	17	163	2.22247	GO:0018212 peptidyl-tyrosine modification	http://amigo.geneontology.org/amigo/term/GO:0018212	il15l tyk2 hbegfb cd40 hbegfa src fgfr1b egfra jak1 abl1 kitb erbb4a pdgfra met erbb4b wee1 socs1a
0.0343328	112	1813	1.31642	GO:0048522 positive regulation of cellular process	http://amigo.geneontology.org/amigo/term/GO:0048522	adam8a psme1 tacr3l sox9a traf4a sox4a il15l fgfr1b psme3 inhbaa bmp2a egfra npm1a stk17b trib3 baiap2l2a bcar3 casp3a sulf2a prl2 traf3 inhbab ezrb adcyap1b exosc2 mybl1 nr1d4a hbegfb dab2 net1 psme2 dpf2l inhbb si:dkey-49n23.1 bmf2 rnf14 pawr cd99 cav2 cd40 cxcl12b cdc16 cflara kitb eif5a2 msna ccl19a.1 nr1d4b ddit3 uacab larp1b si:dkey-253i9.4 sema4ab cdc42ep5 erbb4a jupa met map3k14a dapk3 hb…
0.0353906	76	1152	1.40584	GO:0002376 immune system process	http://amigo.geneontology.org/amigo/term/GO:0002376	adam8a tnfrsf21 zgc:153911 cd276 ctsl.1 stat1a dysf irf2a il15l zgc:112965 ctsla irf9 casp3a ifih1 alas1 tap2t cebpa itga6a irf1b tapbp.2 cd99 cd40 kitb ccl19a.1 rac1a cxcl18b stat1b tapbp.1 relb runx1 lgals17 dhx58 dicp1.1 rela zgc:174863 si:ch211-241b2.5 il4r.1 ccl35.1 leap2 socs1a myd88 g3bp1 tnfrsf1a erap1b traf3 prg4b mmp9 nfil3 fas psmb10 irak3 b2m cxcl12b ano6 socs1b si:ch211-158d24.4 tfe3…
0.0356027	3	6	10.6548	GO:0090162 establishment of epithelial cell polarity	http://amigo.geneontology.org/amigo/term/GO:0090162	sipa1l3 traf4a fn1a
0.0358945	16	150	2.27302	GO:0048592 eye morphogenesis	http://amigo.geneontology.org/amigo/term/GO:0048592	lgsn ush1c sox4a sox11a sox4b traf4a marcksa itga5 odc1 marcksb cct3 fn1a stat3 socs3a socs1a ipo13
0.0359362	22	237	1.9781	GO:0042327 positive regulation of phosphorylation	http://amigo.geneontology.org/amigo/term/GO:0042327	il15l fgfr1b inhbaa bmp2a egfra bcar3 inhbab adcyap1b hbegfb inhbb cd40 kitb erbb4a met hbegfa pdgfba erbb4b traf4a rplp1 net1 cab39l traf2b
0.0365854	34	426	1.70076	GO:0033043 regulation of organelle organization	http://amigo.geneontology.org/amigo/term/GO:0033043	mapre1b stmn1a rnd3b baiap2l2a arhgap17a rhoca ezrb stmn4 stmn4l gsk3bb cdc16 msna cdc42ep5 rac1a gas2l1 cdc42ep4a scinla cdk2ap2 limk1a pak1 tmod2 nck2a myoc ap1ar arpc5lb lmod2b fhod1 afap1 nck1b lmod1b capgb lima1a gna13a dync1li2
0.0368877	6	29	4.40887	GO:0002062 chondrocyte differentiation	http://amigo.geneontology.org/amigo/term/GO:0002062	sox9a anxa6 runx1 rflnb sulf2a mustn1b
0.0368877	6	29	4.40887	GO:0006220 pyrimidine nucleotide metabolic process	http://amigo.geneontology.org/amigo/term/GO:0006220	cad umps ctps1a nme5 uckl1b nme2b.2
0.0375764	7	39	3.82479	GO:0007254 JNK cascade	http://amigo.geneontology.org/amigo/term/GO:0007254	traf4a traf3 mapk8a mapk9 traf2b mapk8ip1a csrp1a
0.0375764	28	331	1.80262	GO:0051247 positive regulation of protein metabolic process	http://amigo.geneontology.org/amigo/term/GO:0051247	adam8a psme1 il15l psme3 inhbaa bmp2a trib3 bcar3 inhbab adcyap1b hbegfb psme2 inhbb rnf14 cd40 cflara kitb eif5a2 uacab larp1b hbegfa nck1b pdgfba traf4a rplp1 net1 cab39l traf2b
0.0383987	8	50	3.40953	GO:0043122 regulation of I-kappaB kinase/NF-kappaB signaling	http://amigo.geneontology.org/amigo/term/GO:0043122	traf4a otud7b traf3 cd40 map3k14a akap13 traf2b myd88
0.0383987	8	50	3.40953	GO:0050657 nucleic acid transport	http://amigo.geneontology.org/amigo/term/GO:0050657	npm1a nol6 si:dkey-17o15.2 igf2bp2a nup93 nup50 eif5a2 ybx1
0.0383987	8	50	3.40953	GO:0050658 RNA transport	http://amigo.geneontology.org/amigo/term/GO:0050658	npm1a nol6 si:dkey-17o15.2 igf2bp2a nup93 nup50 eif5a2 ybx1
0.0383987	8	50	3.40953	GO:0051236 establishment of RNA localization	http://amigo.geneontology.org/amigo/term/GO:0051236	npm1a nol6 si:dkey-17o15.2 igf2bp2a nup93 nup50 eif5a2 ybx1
0.0387269	19	195	2.07631	GO:0030334 regulation of cell migration	http://amigo.geneontology.org/amigo/term/GO:0030334	adam8a prcp si:dkey-49n23.1 cd99 cd40 cxcl12b kitb sema4ab rac1a plxnb1a pdgfba rap2b myoc thy1 nsmfa rtn4a robo4 cnn2 socs1a
0.0391843	20	210	2.02948	GO:0032535 regulation of cellular component size	http://amigo.geneontology.org/amigo/term/GO:0032535	baiap2l2a si:dkey-49n23.1 sema4ab cdc42ep5 slc12a7a cdc42ep4a scinla tmod2 nck2a arpc5lb lmod2b nck1b lmod1b capgb lima1a casp3a pard6gb pik3ca stat3 piezo1
0.0411639	30	366	1.74668	GO:0007264 small GTPase mediated signal transduction	http://amigo.geneontology.org/amigo/term/GO:0007264	arhgdig rras arhgap17a net1 rras2 rhebl1 tax1bp3 arhgap31 si:dkey-253i9.4 cdc42ep5 dennd4a mras gna13a rac1a akap13 cdc42ep4a rap2b ralbb robo4 rnd3b rap1b dock9b bcar3 sipa1l1 rhoca cdc42se1 cyth4a rasal1b rasgef1bb sipa1l3
0.0411639	21	226	1.98009	GO:0043408 regulation of MAPK cascade	http://amigo.geneontology.org/amigo/term/GO:0043408	traf4a dusp8a dusp5 traf3 adcyap1b cav2 irak3 kitb ccl19a.1 taok3a si:dkey-253i9.4 pdgfba dicp1.1 dusp2 traf2b mapk8ip1a ccl35.1 pak1 akap13 cds1 cnn2
0.0415638	6	30	4.26191	GO:0072528 pyrimidine-containing compound biosynthetic process	http://amigo.geneontology.org/amigo/term/GO:0072528	cad umps ctps1a nme5 uckl1b nme2b.2
0.0415974	35	448	1.66481	GO:0048585 negative regulation of response to stimulus	http://amigo.geneontology.org/amigo/term/GO:0048585	bcl2l1 dusp8a otud7b sulf2a dusp5 dab2 grb10b si:dkey-49n23.1 nme5 gsk3bb grinab irak3 cflara uacab neurl1ab sema4ab nck1b ajuba dusp2 si:ch211-204c21.1 spartb socs1a socs3a socs3b rasal1b b2m bambia socs1b snx25 si:ch211-127m7.2 sox4a jupa sox11a sox4b tp53bp2b
0.0424875	15	140	2.28317	GO:0032984 protein-containing complex disassembly	http://amigo.geneontology.org/amigo/term/GO:0032984	stmn1a abce1 lamp2 stmn4 stmn4l etf1b scinla tmod2 nck2a lmod2b eif5a2 lmod1b gspt1l capgb lima1a
0.0440798	10	75	2.84127	GO:0008285 negative regulation of cell population proliferation	http://amigo.geneontology.org/amigo/term/GO:0008285	tnfrsf21 si:dkey-42i9.4 ptgir cav2 cdkn1bb btg3 lgals17 si:ch211-241b2.5 irf1b tnfrsf9a
0.0440798	57	827	1.46873	GO:0034645 cellular macromolecule biosynthetic process	http://amigo.geneontology.org/amigo/term/GO:0034645	abce1 eif4bb rpl22l1 qars1 lars1b alas1 rplp1 exosc2 eef1db zgc:77880 drg1 eef2a.1 eif4ebp1 etf1b gfpt2 pars2 cpeb1a eif2s2 rars1 eif5a2 larp1b nck1b samd4a lars1a eif4a1a gspt1l eef2b wars1 dad1 hars eif2s1a eif4g1a b4galt6 rplp2l eif4e1c rpl5b eif5b b3gnt5a eif6 eef1a1l1 rpp30 mars1 yars1 rpl4 pkz eif3jb caprin1b dph1 eif3ba tsfm ago3b gfm1 gemin5 st6gal2b dph5 rps27l ybx1
0.0440798	14	127	2.34908	GO:0048593 camera-type eye morphogenesis	http://amigo.geneontology.org/amigo/term/GO:0048593	lgsn ush1c sox4a sox11a sox4b traf4a marcksa itga5 marcksb fn1a stat3 socs3a socs1a ipo13
0.0492136	13	115	2.4089	GO:0051216 cartilage development	http://amigo.geneontology.org/amigo/term/GO:0051216	sox9a anxa6 runx1 rflnb sulf2a mgp mustn1b prdm1a marcksa marcksb polr1c mmp9 chd7
0.0496034	12	102	2.507	GO:0001816 cytokine production	http://amigo.geneontology.org/amigo/term/GO:0001816	zgc:153911 cd276 il15l zgc:112965 sulf2a ifih1 irak3 cd40 dhx58 zgc:174863 panx1b traf3
0.0496034	12	102	2.507	GO:0001817 regulation of cytokine production	http://amigo.geneontology.org/amigo/term/GO:0001817	zgc:153911 cd276 il15l zgc:112965 sulf2a ifih1 irak3 cd40 dhx58 zgc:174863 panx1b traf3
0.0496034	51	727	1.49489	GO:0008219 cell death	http://amigo.geneontology.org/amigo/term/GO:0008219	daxx tnfrsf21 bcl2l1 anxa6 egfra stk17b ifi45 casp3a ccn1 abl1 zgc:152791 bmf2 nme5 ccn2a pawr gsk3bb grinab cd40 cflara ern2 ddit3 dapk3 si:dkey-188i13.9 nck1b casp7 nme2b.2 traf4a tnfrsf1a traf3 socs3a socs3b tp53 angptl4 phlda2 irf1b fas pim2 uacab tnfrsf9a zgc:174906 bada si:ch211-158d24.4 si:dkey-29h14.10 traf2b npm1a rela pdcd2l clu yaf2 cct3 brd2a
0.0502134	3	7	9.13266	GO:0000055 ribosomal large subunit export from nucleus	http://amigo.geneontology.org/amigo/term/GO:0000055	rrs1 npm1a sdad1
0.0502134	3	7	9.13266	GO:0000478 endonucleolytic cleavage involved in rRNA processing	http://amigo.geneontology.org/amigo/term/GO:0000478	rrs1 abt1 bms1
0.0502134	3	7	9.13266	GO:0000479 endonucleolytic cleavage of tricistronic rRNA transcript (SSU-rRNA 5.8S rRNA LSU-rRNA)	http://amigo.geneontology.org/amigo/term/GO:0000479	rrs1 abt1 bms1
0.0502134	3	7	9.13266	GO:0031639 plasminogen activation	http://amigo.geneontology.org/amigo/term/GO:0031639	plat plaua runx1
0.0502134	3	7	9.13266	GO:0035914 skeletal muscle cell differentiation	http://amigo.geneontology.org/amigo/term/GO:0035914	cdkn1a marcksa marcksb
0.0502134	5	22	4.84308	GO:0038061 NIK/NF-kappaB signaling	http://amigo.geneontology.org/amigo/term/GO:0038061	uacab relb rela traf4a traf2b
0.0502134	8	53	3.21653	GO:0090130 tissue migration	http://amigo.geneontology.org/amigo/term/GO:0090130	prcp cd40 robo4 cxcl12b itga5 fn1a cnn2 sirt1
0.0523789	39	524	1.58602	GO:0031175 neuron projection development	http://amigo.geneontology.org/amigo/term/GO:0031175	stmn1a robo4 adcyap1b stmn4 si:dkey-49n23.1 stmn4l rtn4a ush1c gsk3bb cxcl12b taok3a sema4ab ppp1r9alb rac1a plxnb1a plppr4b gap43 pak1 sipa1l1 zgc:77784 camsap3 met nrp2a kalrna mmp2 casp3a pard6gb pik3ca csrp1a stat3 socs3a pitpnaa cad rab10 ist1 sqstm1 chd7 agrn il6st
0.0525628	4	14	6.08844	GO:0034109 homotypic cell-cell adhesion	http://amigo.geneontology.org/amigo/term/GO:0034109	fn1a cd99 itgb3b dcbld2
0.0534546	13	117	2.36773	GO:0097190 apoptotic signaling pathway	http://amigo.geneontology.org/amigo/term/GO:0097190	bcl2l1 anxa6 ifi45 zgc:152791 nme5 gsk3bb grinab cflara ern2 ddit3 si:dkey-188i13.9 nck1b uacab
0.0544357	10	78	2.73199	GO:0006906 vesicle fusion	http://amigo.geneontology.org/amigo/term/GO:0006906	dysf rab7b syt4 stx11b.2 vamp4 rab34a syt11b stx2b vamp5 stx12
0.0547534	17	174	2.08197	GO:0045859 regulation of protein kinase activity	http://amigo.geneontology.org/amigo/term/GO:0045859	trib3 adcyap1b hbegfb irak3 cdkn1bb kitb hbegfa pdgfba si:dkey-7n6.2 si:ch211-255i3.4 traf4a rplp1 net1 cab39l ccnl1a cdkn1a traf2b
0.0577133	5	23	4.63251	GO:0006879 cellular iron ion homeostasis	http://amigo.geneontology.org/amigo/term/GO:0006879	fthl27 fthl28 fthl30 fthl31 fthl29
0.0577133	5	23	4.63251	GO:0009147 pyrimidine nucleoside triphosphate metabolic process	http://amigo.geneontology.org/amigo/term/GO:0009147	cad ctps1a nme5 uckl1b nme2b.2
0.0577133	5	23	4.63251	GO:0071901 negative regulation of protein serine/threonine kinase activity	http://amigo.geneontology.org/amigo/term/GO:0071901	irak3 cdkn1bb si:dkey-7n6.2 si:ch211-255i3.4 cdkn1a
0.0578347	85	1351	1.34072	GO:0007399 nervous system development	http://amigo.geneontology.org/amigo/term/GO:0007399	tnfrsf21 nav2b sox9a igf2bp2a marcksa stmn1a her6 marcksb robo4 prx casp3a fn1a adcyap1b stmn4 actl6b dpf2l si:dkey-49n23.1 stmn4l rtn4a ush1c gsk3bb cxcl12b her9 taok3a neurl1ab sema4ab lrp8 met wnt6b ppp1r9alb rac1a chd7 plxnb1a sox11a plppr4b agrn runx1 gap43 scinla pak1 sulf2a sipa1l1 neurod6b zgc:77784 ednrbb camsap3 nsmfa bsnb nrp2a kalrna mmp2 pard6gb nhsl1b jun tgif1 sirt1 gna13a pik3ca p…
0.0580035	10	79	2.69741	GO:0090174 organelle membrane fusion	http://amigo.geneontology.org/amigo/term/GO:0090174	dysf rab7b syt4 stx11b.2 vamp4 rab34a syt11b stx2b vamp5 stx12
0.05972	6	33	3.87446	GO:0046916 cellular transition metal ion homeostasis	http://amigo.geneontology.org/amigo/term/GO:0046916	atp7a fthl27 fthl28 fthl30 fthl31 fthl29
0.063147	15	148	2.15975	GO:0033674 positive regulation of kinase activity	http://amigo.geneontology.org/amigo/term/GO:0033674	fgfr1b egfra adcyap1b hbegfb kitb erbb4a met hbegfa pdgfba erbb4b traf4a rplp1 net1 cab39l traf2b
0.0647431	4	15	5.68254	GO:0006241 CTP biosynthetic process	http://amigo.geneontology.org/amigo/term/GO:0006241	ctps1a nme5 uckl1b nme2b.2
0.0647431	4	15	5.68254	GO:0006415 translational termination	http://amigo.geneontology.org/amigo/term/GO:0006415	abce1 etf1b eif5a2 gspt1l
0.0647431	4	15	5.68254	GO:0046036 CTP metabolic process	http://amigo.geneontology.org/amigo/term/GO:0046036	ctps1a nme5 uckl1b nme2b.2
0.0662446	200	3576	1.19181	GO:0016043 cellular component organization	http://amigo.geneontology.org/amigo/term/GO:0016043	daxx cacnb1 mapre1b marcksa stmn1a tpm3 tuba8l4 polr1e csrp1a abce1 dysf rnd3b pole3 marcksb aif1l robo4 eif4bb bin2b anxa6 pdlim3b npm1a lamp2 rpl5b baiap2l2a prx mmp2 sulf2a tram1 fn1a arhgap17a rab7b rhoca plecb brd2a pkp2 nsl1 ezrb pdlim5b adcyap1b prph stmn4 col5a2a dab2 arpc5lb abhd17b dync1li2 pard6gb myo1ea syt4 pwp2h tubb5 mcm4 si:dkey-49n23.1 tmem33 stx11b.2 tuba8l mmp9 atg16l2 vamp4 eh…
0.0665669	3	8	7.99108	GO:0002182 cytoplasmic translational elongation	http://amigo.geneontology.org/amigo/term/GO:0002182	rplp2l dph1 dph5
0.0665669	3	8	7.99108	GO:0002483 antigen processing and presentation of endogenous peptide antigen	http://amigo.geneontology.org/amigo/term/GO:0002483	tap2t erap1b tapbp.1
0.0665669	3	8	7.99108	GO:0002832 negative regulation of response to biotic stimulus	http://amigo.geneontology.org/amigo/term/GO:0002832	socs1a irak3 b2m
0.0665669	3	8	7.99108	GO:0003157 endocardium development	http://amigo.geneontology.org/amigo/term/GO:0003157	smarce1 fn1a prss23
0.0665669	13	121	2.28945	GO:0006417 regulation of translation	http://amigo.geneontology.org/amigo/term/GO:0006417	exosc2 eif4ebp1 cpeb1a eif5a2 larp1b nck1b samd4a pkz caprin1b dph1 ago3b dph5 ybx1
0.0665669	88	1418	1.32245	GO:0006950 response to stress	http://amigo.geneontology.org/amigo/term/GO:0006950	adam8a ube2al traf4a stat1a dysf bcl2l1 pole3 anxa6 lamp2 stat6 mmp2 ifih1 tnfrsf1a fn1a plecb traf3 stat3 ucp1 hmox1a nuak1b mapk8a prcp ptgir mcm4 nme5 cd40 zgc:114174 hspb8 ccl19a.1 ern2 ddit3 nim1k cxcl18b nck1b stat1b mapk9 ajuba parp2 gcga relb dhx58 smc6 si:dkey-147f3.8 rela gap43 traf2b mapk8ip1a ccl35.1 cct4 socs1a irf1b ercc3 ruvbl1 ptgs2b g3bp1 fancf nfe2l1a il17a/f1 itgb3b pkz irak3 b…
0.0665669	22	255	1.83847	GO:0010562 positive regulation of phosphorus metabolic process	http://amigo.geneontology.org/amigo/term/GO:0010562	il15l fgfr1b inhbaa bmp2a egfra bcar3 inhbab adcyap1b hbegfb inhbb cd40 kitb erbb4a met hbegfa pdgfba erbb4b traf4a rplp1 net1 cab39l traf2b
0.0665669	3	8	7.99108	GO:0014013 regulation of gliogenesis	http://amigo.geneontology.org/amigo/term/GO:0014013	sirt1 stat3 swap70b
0.0665669	3	8	7.99108	GO:0019883 antigen processing and presentation of endogenous antigen	http://amigo.geneontology.org/amigo/term/GO:0019883	tap2t erap1b tapbp.1
0.0665669	3	8	7.99108	GO:0019885 antigen processing and presentation of endogenous peptide antigen via MHC class I	http://amigo.geneontology.org/amigo/term/GO:0019885	tap2t erap1b tapbp.1
0.0665669	22	255	1.83847	GO:0045937 positive regulation of phosphate metabolic process	http://amigo.geneontology.org/amigo/term/GO:0045937	il15l fgfr1b inhbaa bmp2a egfra bcar3 inhbab adcyap1b hbegfb inhbb cd40 kitb erbb4a met hbegfa pdgfba erbb4b traf4a rplp1 net1 cab39l traf2b
0.0665669	9	69	2.77951	GO:0046854 phosphatidylinositol phosphate biosynthetic process	http://amigo.geneontology.org/amigo/term/GO:0046854	itpkb socs3a socs3b socs1a zgc:158659 itpkcb pik3cb pik3ca socs1b
0.0665669	3	8	7.99108	GO:0048669 collateral sprouting in absence of injury	http://amigo.geneontology.org/amigo/term/GO:0048669	casp3a pard6gb pik3ca
0.0665669	3	8	7.99108	GO:0048696 regulation of collateral sprouting in absence of injury	http://amigo.geneontology.org/amigo/term/GO:0048696	casp3a pard6gb pik3ca
0.0665669	3	8	7.99108	GO:0060397 growth hormone receptor signaling pathway via JAK-STAT	http://amigo.geneontology.org/amigo/term/GO:0060397	stat6 tyk2 stat3
0.0665669	3	8	7.99108	GO:0070059 intrinsic apoptotic signaling pathway in response to endoplasmic reticulum stress	http://amigo.geneontology.org/amigo/term/GO:0070059	ern2 ddit3 nck1b
0.0676563	17	180	2.01257	GO:0042692 muscle cell differentiation	http://amigo.geneontology.org/amigo/term/GO:0042692	csrp1a dysf lmod2b mrtfbb lmod1b zgc:165653 rac1a prdm1a tpm3 flncb plecb obscnb mat2aa lgals2a ilk icam3 alpk2
0.0704498	16	166	2.05393	GO:0110053 regulation of actin filament organization	http://amigo.geneontology.org/amigo/term/GO:0110053	baiap2l2a cdc42ep5 cdc42ep4a scinla limk1a tmod2 nck2a myoc ap1ar arpc5lb lmod2b fhod1 nck1b lmod1b capgb lima1a
0.0705505	232	4225	1.17013	GO:0051179 localization	http://amigo.geneontology.org/amigo/term/GO:0051179	adam8a cacnb1 mapre1b tacr3l tfg atp7a rrs1 syt9a epn3b abce1 dysf rnd3b slc2a1b epn2 arf1 bin2b scamp4 clic2 abcb4 anxa6 sept5a npm1a rab11al nutf2l lamp2 slco1c1 fabp11a nup50 tram1 sept9a rab7b rhoca clic4 pkp2 ucp1 cacna1fb ezrb adcyap1b zgc:77880 flvcr2b dab2 fthl27 dnm3a ywhaz tap2t arpc5lb zgc:110329 ipo7 heatr3 pard6gb ano5b myo1ea syt4 arl11 slc8a4b slc2a3b prcp si:dkey-16l2.16 vps37b ts…
0.0705505	18	196	1.957	GO:0090596 sensory organ morphogenesis	http://amigo.geneontology.org/amigo/term/GO:0090596	lgsn ush1c chd7 sox9a sox4a sox11a sox4b traf4a marcksa itga5 odc1 marcksb cct3 fn1a stat3 socs3a socs1a ipo13
0.071657	11	96	2.44172	GO:0051272 positive regulation of cellular component movement	http://amigo.geneontology.org/amigo/term/GO:0051272	adam8a tacr3l si:dkey-49n23.1 cd99 cd40 cxcl12b kitb sema4ab pdgfba myoc socs1a
0.071657	11	96	2.44172	GO:2000147 positive regulation of cell motility	http://amigo.geneontology.org/amigo/term/GO:2000147	adam8a tacr3l si:dkey-49n23.1 cd99 cd40 cxcl12b kitb sema4ab pdgfba myoc socs1a
0.0724966	10	83	2.56741	GO:0032886 regulation of microtubule-based process	http://amigo.geneontology.org/amigo/term/GO:0032886	mapre1b tacr3l stmn1a npm1a stmn4 stmn4l gsk3bb gas2l1 cdk2ap2 dync1li2
0.0736381	4	16	5.32739	GO:0046425 regulation of receptor signaling pathway via JAK-STAT	http://amigo.geneontology.org/amigo/term/GO:0046425	prl2 kitb socs1a socs1b
0.0736381	4	16	5.32739	GO:1903829 positive regulation of protein localization	http://amigo.geneontology.org/amigo/term/GO:1903829	ezrb msna gck marcksb
0.0736381	4	16	5.32739	GO:1904892 regulation of receptor signaling pathway via STAT	http://amigo.geneontology.org/amigo/term/GO:1904892	prl2 kitb socs1a socs1b
0.0742677	2	3	14.2064	GO:0000447 endonucleolytic cleavage in ITS1 to separate SSU-rRNA from 5.8S rRNA and LSU-rRNA from tricistronic rRNA transcript (SSU-rRNA 5.8S rRNA LSU-rRNA)	http://amigo.geneontology.org/amigo/term/GO:0000447	rrs1 abt1
0.0742677	22	260	1.80311	GO:0001501 skeletal system development	http://amigo.geneontology.org/amigo/term/GO:0001501	sox9a anxa6 runx1 rflnb sulf2a bglap mgp mustn1b prdm1a itga5 fn1a nkx3-2 chd7 marcksa marcksb stat3 nolc1 polr1c mmp9 wdr43 polr1a pak1
0.0742677	17	184	1.96882	GO:0001934 positive regulation of protein phosphorylation	http://amigo.geneontology.org/amigo/term/GO:0001934	il15l inhbaa bmp2a bcar3 inhbab adcyap1b hbegfb inhbb cd40 kitb hbegfa pdgfba traf4a rplp1 net1 cab39l traf2b
0.0742677	2	3	14.2064	GO:0002432 granuloma formation	http://amigo.geneontology.org/amigo/term/GO:0002432	tnfrsf1a mmp9
0.0742677	2	3	14.2064	GO:0002544 chronic inflammatory response	http://amigo.geneontology.org/amigo/term/GO:0002544	tnfrsf1a mmp9
0.0742677	2	3	14.2064	GO:0002631 regulation of granuloma formation	http://amigo.geneontology.org/amigo/term/GO:0002631	tnfrsf1a mmp9
0.0742677	2	3	14.2064	GO:0002676 regulation of chronic inflammatory response	http://amigo.geneontology.org/amigo/term/GO:0002676	tnfrsf1a mmp9
0.0742677	2	3	14.2064	GO:0003160 endocardium morphogenesis	http://amigo.geneontology.org/amigo/term/GO:0003160	smarce1 prss23
0.0742677	2	3	14.2064	GO:0003382 epithelial cell morphogenesis	http://amigo.geneontology.org/amigo/term/GO:0003382	sipa1l3 marcksb
0.0742677	2	3	14.2064	GO:0006429 leucyl-tRNA aminoacylation	http://amigo.geneontology.org/amigo/term/GO:0006429	lars1b lars1a
0.0742677	2	3	14.2064	GO:0014015 positive regulation of gliogenesis	http://amigo.geneontology.org/amigo/term/GO:0014015	stat3 swap70b
0.0742677	11	97	2.41655	GO:0022618 ribonucleoprotein complex assembly	http://amigo.geneontology.org/amigo/term/GO:0022618	eif4bb rpl5b pwp2h abt1 eif2s2 znhit6 nop53 nufip1 mrto4 eif3jb snrpg
0.0742677	7	47	3.17376	GO:0031098 stress-activated protein kinase signaling cascade	http://amigo.geneontology.org/amigo/term/GO:0031098	traf4a traf3 mapk8a mapk9 traf2b mapk8ip1a csrp1a
0.0742677	2	3	14.2064	GO:0032608 interferon-beta production	http://amigo.geneontology.org/amigo/term/GO:0032608	ifih1 dhx58
0.0742677	2	3	14.2064	GO:0032648 regulation of interferon-beta production	http://amigo.geneontology.org/amigo/term/GO:0032648	ifih1 dhx58
0.0742677	2	3	14.2064	GO:0032728 positive regulation of interferon-beta production	http://amigo.geneontology.org/amigo/term/GO:0032728	ifih1 dhx58
0.0742677	2	3	14.2064	GO:0035677 posterior lateral line neuromast hair cell development	http://amigo.geneontology.org/amigo/term/GO:0035677	stat3 socs3a
0.0742677	35	475	1.57018	GO:0048598 embryonic morphogenesis	http://amigo.geneontology.org/amigo/term/GO:0048598	dusp5 ush1c chd7 dusp2 prdm1a sox9a sox4a itga5 fn1a lpp nkx3-2 cxcl12b gna13a rac1a sox11a ctnnd1 sox4b traf4a ybx1 csrp1a marcksb cct3 trib3 ptges stat3 pkp2 nolc1 ezrb pard6gb polr1c swap70b wdr43 mapk9 polr1a pak1
0.0742677	7	47	3.17376	GO:0051403 stress-activated MAPK cascade	http://amigo.geneontology.org/amigo/term/GO:0051403	traf4a traf3 mapk8a mapk9 traf2b mapk8ip1a csrp1a
0.0742677	2	3	14.2064	GO:0060330 regulation of response to interferon-gamma	http://amigo.geneontology.org/amigo/term/GO:0060330	socs1a socs1b
0.0742677	2	3	14.2064	GO:0060334 regulation of interferon-gamma-mediated signaling pathway	http://amigo.geneontology.org/amigo/term/GO:0060334	socs1a socs1b
0.0742677	2	3	14.2064	GO:0070542 response to fatty acid	http://amigo.geneontology.org/amigo/term/GO:0070542	scd ucp1
0.0742677	2	3	14.2064	GO:0070734 histone H3-K27 methylation	http://amigo.geneontology.org/amigo/term/GO:0070734	ezh2 ezh1
0.0742677	2	3	14.2064	GO:1902262 apoptotic process involved in blood vessel morphogenesis	http://amigo.geneontology.org/amigo/term/GO:1902262	pdcd2l angptl4
0.0742677	2	3	14.2064	GO:1902946 protein localization to early endosome	http://amigo.geneontology.org/amigo/term/GO:1902946	ezrb msna
0.0742677	2	3	14.2064	GO:1902965 regulation of protein localization to early endosome	http://amigo.geneontology.org/amigo/term/GO:1902965	ezrb msna
0.0742677	2	3	14.2064	GO:1902966 positive regulation of protein localization to early endosome	http://amigo.geneontology.org/amigo/term/GO:1902966	ezrb msna
0.0742677	2	3	14.2064	GO:1903651 positive regulation of cytoplasmic transport	http://amigo.geneontology.org/amigo/term/GO:1903651	ezrb msna
0.0742677	2	3	14.2064	GO:1905666 regulation of protein localization to endosome	http://amigo.geneontology.org/amigo/term/GO:1905666	ezrb msna
0.0742677	2	3	14.2064	GO:1905668 positive regulation of protein localization to endosome	http://amigo.geneontology.org/amigo/term/GO:1905668	ezrb msna
0.0742677	2	3	14.2064	GO:2000641 regulation of early endosome to late endosome transport	http://amigo.geneontology.org/amigo/term/GO:2000641	ezrb msna
0.0742677	2	3	14.2064	GO:2000643 positive regulation of early endosome to late endosome transport	http://amigo.geneontology.org/amigo/term/GO:2000643	ezrb msna
0.077357	3	9	7.10318	GO:0000463 maturation of LSU-rRNA from tricistronic rRNA transcript (SSU-rRNA 5.8S rRNA LSU-rRNA)	http://amigo.geneontology.org/amigo/term/GO:0000463	ddx18 rpl7l1 znhit6
0.077357	9	73	2.6272	GO:0001503 ossification	http://amigo.geneontology.org/amigo/term/GO:0001503	myoc runx1 rflnb ecm1b mmp9 ano6 mgp rps6ka3b chd7
0.077357	4	17	5.01401	GO:0002042 cell migration involved in sprouting angiogenesis	http://amigo.geneontology.org/amigo/term/GO:0002042	cxcl12b itga5 fn1a sirt1
0.077357	4	17	5.01401	GO:0002072 optic cup morphogenesis involved in camera-type eye development	http://amigo.geneontology.org/amigo/term/GO:0002072	sox4a sox11a sox4b traf4a
0.077357	4	17	5.01401	GO:0002183 cytoplasmic translational initiation	http://amigo.geneontology.org/amigo/term/GO:0002183	eif4bb eif2s2 eif4a1a eif3jb
0.077357	3	9	7.10318	GO:0006448 regulation of translational elongation	http://amigo.geneontology.org/amigo/term/GO:0006448	eif5a2 dph1 dph5
0.077357	9	73	2.6272	GO:0007009 plasma membrane organization	http://amigo.geneontology.org/amigo/term/GO:0007009	dysf bin2b anxa6 prx cav2 plscr3b pacsin2 baiap2l2a ano6
0.077357	8	60	2.84127	GO:0007229 integrin-mediated signaling pathway	http://amigo.geneontology.org/amigo/term/GO:0007229	itga5 itga6a itgb3b ilk adam8a fermt2 itgb1a itgb1b
0.077357	48	706	1.44881	GO:0012501 programmed cell death	http://amigo.geneontology.org/amigo/term/GO:0012501	daxx tnfrsf21 bcl2l1 anxa6 egfra stk17b ifi45 casp3a abl1 zgc:152791 bmf2 nme5 pawr gsk3bb grinab cd40 cflara ern2 ddit3 dapk3 si:dkey-188i13.9 nck1b casp7 nme2b.2 traf4a tnfrsf1a traf3 socs3a socs3b tp53 angptl4 phlda2 irf1b fas pim2 uacab tnfrsf9a zgc:174906 bada si:ch211-158d24.4 si:dkey-29h14.10 traf2b npm1a rela pdcd2l yaf2 cct3 brd2a
0.077357	4	17	5.01401	GO:0030038 contractile actin filament bundle assembly	http://amigo.geneontology.org/amigo/term/GO:0030038	limk1a myoc fhod1 gna13a
0.077357	107	1799	1.26744	GO:0035556 intracellular signal transduction	http://amigo.geneontology.org/amigo/term/GO:0035556	traf4a arhgdig rras bcl2l1 dusp8a cdc6 stk17b otud7b mknk1 dusp5 tyk2 arhgap17a traf3 adcyap1b nuak1b mapk8a net1 prkcq rras2 cab39l rhebl1 nme5 cav2 irak3 cd40 kitb ccl19a.1 ern2 tax1bp3 arhgap31 ddit3 pkn1a uacab zgc:158659 taok3a tuft1a si:dkey-253i9.4 cdc42ep5 dennd4a mras tead3b si:ch211-181d7.3 met gna13a map3k14a nim1k si:ch211-214b16.4 dapk3 ppp1r9alb si:ch211-233m11.1 rac1a pik3cb nck1b …
0.077357	11	99	2.36773	GO:0040017 positive regulation of locomotion	http://amigo.geneontology.org/amigo/term/GO:0040017	adam8a tacr3l si:dkey-49n23.1 cd99 cd40 cxcl12b kitb sema4ab pdgfba myoc socs1a
0.077357	4	17	5.01401	GO:0043149 stress fiber assembly	http://amigo.geneontology.org/amigo/term/GO:0043149	limk1a myoc fhod1 gna13a
0.077357	7	48	3.10764	GO:0051168 nuclear export	http://amigo.geneontology.org/amigo/term/GO:0051168	rrs1 abce1 npm1a nol6 si:dkey-17o15.2 xpo6 sdad1
0.077357	24	296	1.7278	GO:0061061 muscle structure development	http://amigo.geneontology.org/amigo/term/GO:0061061	csrp1a dysf pdlim3b pdlim5b lmod2b pdlim4 mrtfbb lmod1b zgc:165653 rac1a cdkn1a itga6a ilk prdm1a marcksa tpm3 marcksb flncb plecb obscnb mat2aa lgals2a icam3 alpk2
0.0792455	13	128	2.16425	GO:0034248 regulation of cellular amide metabolic process	http://amigo.geneontology.org/amigo/term/GO:0034248	exosc2 eif4ebp1 cpeb1a eif5a2 larp1b nck1b samd4a pkz caprin1b dph1 ago3b dph5 ybx1
0.0816631	14	143	2.08625	GO:0016050 vesicle organization	http://amigo.geneontology.org/amigo/term/GO:0016050	dysf rab7b syt4 stx11b.2 vamp4 rab34a syt11b stx2b vamp5 sqstm1 stx12 tfg ist1 adgrb1b
0.0821733	10	87	2.44937	GO:0061025 membrane fusion	http://amigo.geneontology.org/amigo/term/GO:0061025	dysf rab7b syt4 stx11b.2 vamp4 rab34a syt11b stx2b vamp5 stx12
0.0821889	267	4964	1.14618	GO:0006725 cellular aromatic compound metabolic process	http://amigo.geneontology.org/amigo/term/GO:0006725	znf281a daxx bysl noc2l bach1b prdm1a ube2al sox9a igf2bp2a rrs1 sox4a stat1a polr1e her6 arntl1a phf21aa mrto4 irf2a atf3 vezf1a trmt61a pole3 esf1 qars1 ddx49 bmp2a npm1a fosl1a prps1a stat6 yaf2 riok1 irf9 smarce1 prx utp4 brf1a lars1b elf1 creb3l3l alas1 traf3 brd2a rrp12 stat3 snu13b aatf syncripl rpp30 hmox1a adcyap1b exosc2 maff pus3 ssb nfe2l1a ddx18 mybl1 nr1d4a csrnp1a rrp36 actl6b dach…
0.0827642	9	74	2.5917	GO:0006400 tRNA modification	http://amigo.geneontology.org/amigo/term/GO:0006400	trmt61a pus3 trmt10a alkbh8 dus4l elp2 trmo adat2 nat10
0.0828723	5	27	3.94621	GO:0032963 collagen metabolic process	http://amigo.geneontology.org/amigo/term/GO:0032963	mmp2 mmp9 mmp13b p3h2 runx1
0.0837218	12	115	2.2236	GO:0043434 response to peptide hormone	http://amigo.geneontology.org/amigo/term/GO:0043434	stat1a slc2a1b stat6 tyk2 stat3 grb10b rab10 cav2 gsk3bb stat1b bglap socs1a
0.0837218	266	4947	1.14581	GO:0046483 heterocycle metabolic process	http://amigo.geneontology.org/amigo/term/GO:0046483	znf281a daxx bysl noc2l bach1b prdm1a ube2al sox9a igf2bp2a rrs1 sox4a stat1a polr1e her6 arntl1a phf21aa mrto4 irf2a atf3 vezf1a trmt61a pole3 esf1 qars1 ddx49 bmp2a npm1a fosl1a prps1a stat6 yaf2 riok1 irf9 smarce1 prx utp4 brf1a lars1b elf1 creb3l3l alas1 traf3 brd2a rrp12 stat3 snu13b aatf syncripl rpp30 hmox1a adcyap1b exosc2 maff pus3 ssb nfe2l1a ddx18 mybl1 nr1d4a csrnp1a rrp36 actl6b dach…
0.0845873	14	144	2.07176	GO:0055001 muscle cell development	http://amigo.geneontology.org/amigo/term/GO:0055001	csrp1a dysf lmod2b lmod1b zgc:165653 tpm3 flncb plecb obscnb mat2aa lgals2a ilk icam3 alpk2
0.0849832	69	1094	1.34402	GO:0050790 regulation of catalytic activity	http://amigo.geneontology.org/amigo/term/GO:0050790	psme1 fgfr1b psme3 egfra trib3 dock9b adcyap1b hbegfb psme2 irak3 fetub cdkn1bb cflara rangap1b kitb ccl19a.1 cast tax1bp3 uacab si:dkey-253i9.4 sipa1l3 tbc1d1 erbb4a met gna13a hbegfa plxnb1a agrn pdgfba erbb4b si:dkey-7n6.2 si:ch211-255i3.4 ccl35.1 bcl2l1 anxa2a traf4a arhgdig ppp1r12a phactr4a bcar3 sipa1l1 arhgap17a rplp1 obscnb socs3a socs3b eef1db net1 angptl4 rasal2 cab39l rcc1 socs1a anxa…
0.0849832	15	159	2.01033	GO:0051347 positive regulation of transferase activity	http://amigo.geneontology.org/amigo/term/GO:0051347	fgfr1b egfra adcyap1b hbegfb kitb erbb4a met hbegfa pdgfba erbb4b traf4a rplp1 net1 cab39l traf2b
0.0849832	6	38	3.36466	GO:0055072 iron ion homeostasis	http://amigo.geneontology.org/amigo/term/GO:0055072	hmox1a fthl27 fthl28 fthl30 fthl31 fthl29
0.0852944	63	984	1.36433	GO:0031325 positive regulation of cellular metabolic process	http://amigo.geneontology.org/amigo/term/GO:0031325	adam8a psme1 sox4a il15l fgfr1b psme3 inhbaa bmp2a egfra npm1a trib3 bcar3 inhbab adcyap1b exosc2 mybl1 nr1d4a hbegfb psme2 dpf2l inhbb rnf14 cd40 cflara kitb eif5a2 nr1d4b ddit3 uacab larp1b erbb4a jupa met hbegfa nck1b samd4a ftr43 mrtfbb sox11a pdgfba erbb4b pprc1 sox4b thrap3a traf4a yaf2 rplp1 net1 cebpa cab39l atf4b atf5a tead3a maml1 atf5b runx1 creb3l3b supt3h tfe3a traf2b arntl1a maff ma…
0.085334	10	88	2.42154	GO:0022604 regulation of cell morphogenesis	http://amigo.geneontology.org/amigo/term/GO:0022604	rnd3b rhoca ezrb msna cdc42ep5 rac1a plxnb1a cdc42ep4a ap1ar stat3
0.085334	10	88	2.42154	GO:0030335 positive regulation of cell migration	http://amigo.geneontology.org/amigo/term/GO:0030335	adam8a si:dkey-49n23.1 cd99 cd40 cxcl12b kitb sema4ab pdgfba myoc socs1a
0.0853685	128	2215	1.23143	GO:0006996 organelle organization	http://amigo.geneontology.org/amigo/term/GO:0006996	daxx mapre1b marcksa stmn1a tpm3 tuba8l4 csrp1a dysf rnd3b pole3 marcksb aif1l bin2b pdlim3b npm1a rpl5b baiap2l2a tram1 arhgap17a rab7b rhoca plecb brd2a pkp2 nsl1 ezrb pdlim5b prph stmn4 arpc5lb dync1li2 pard6gb myo1ea syt4 pwp2h tubb5 mcm4 tmem33 stx11b.2 tuba8l atg16l2 vamp4 ehbp1 abt1 stmn4l tuba1b rab34a lmod2b gas2l3 rab1aa gsk3bb cdc16 syt11b bcar1 msna clip2 myo1cb cdc42ep5 stx2b vamp5 p…
0.0853685	33	451	1.55923	GO:0009607 response to biotic stimulus	http://amigo.geneontology.org/amigo/term/GO:0009607	stat1a ifih1 cd40 ccl19a.1 ddit3 cxcl18b stat1b relb lgals17 dhx58 rela si:ch211-241b2.5 ccl35.1 leap2 nfkbiaa atf3 traf3 angptl4 socs1a mcm4 cebpb mmp9 irf1b limk1a g3bp1 tnfrsf1a pkz irak3 b2m socs1b stat6 sqstm1 trim25
0.0853685	13	130	2.13095	GO:0048705 skeletal system morphogenesis	http://amigo.geneontology.org/amigo/term/GO:0048705	anxa6 rflnb prdm1a itga5 fn1a nkx3-2 chd7 nolc1 polr1c mmp9 wdr43 polr1a pak1
0.0862477	12	116	2.20444	GO:1901652 response to peptide	http://amigo.geneontology.org/amigo/term/GO:1901652	stat1a slc2a1b stat6 tyk2 stat3 grb10b rab10 cav2 gsk3bb stat1b bglap socs1a
0.0863592	7	50	2.98334	GO:0051607 defense response to virus	http://amigo.geneontology.org/amigo/term/GO:0051607	cd40 irf1b ifih1 traf3 pkz dhx58 trim25
0.0863592	7	50	2.98334	GO:0140546 defense response to symbiont	http://amigo.geneontology.org/amigo/term/GO:0140546	cd40 irf1b ifih1 traf3 pkz dhx58 trim25
0.0872938	83	1358	1.30242	GO:0006468 protein phosphorylation	http://amigo.geneontology.org/amigo/term/GO:0006468	il15l inhbaa bmp2a trib3 bcar3 mknk1 tyk2 inhbab adcyap1b nuak1b hbegfb prkcq inhbb irak3 cdkn1bb cd40 kitb rps6ka3b pkn1a taok3a nim1k hbegfa nck1b pdgfba rskra si:dkey-7n6.2 si:ch211-255i3.4 pak1 ilk traf4a src spegb epha4l fgfr1b map3k15 egfra stk17b jak1 rplp1 mapk14b ephb3a mapk8a net1 si:dkey-240h12.4 abl1 riok2 cab39l pimr138 mapk12a riok3 pkz gsk3bb b2m ccnl1a pskh1 ern2 pim2 map3k3 mast3…
0.0876117	49	733	1.42451	GO:0032879 regulation of localization	http://amigo.geneontology.org/amigo/term/GO:0032879	adam8a cacnb1 tacr3l syt9a dysf anxa6 sept5a ezrb adcyap1b dab2 pard6gb syt4 prcp si:dkey-49n23.1 rab10 cd99 cd40 cxcl12b syt11b kitb msna tax1bp3 sema4ab kcnj19b gck cbarpb rac1a plxnb1a plin6 pacsin2 pdgfba si:ch211-204c21.1 rap2b clic2 cacna2d1a myoc cacna1fb ap1ar thy1 rrad nsmfa ano6 kcna4 marcksb rtn4a robo4 cnn2 dync1li2 socs1a
0.0895009	10	89	2.39433	GO:0048284 organelle fusion	http://amigo.geneontology.org/amigo/term/GO:0048284	dysf rab7b syt4 stx11b.2 vamp4 rab34a syt11b stx2b vamp5 stx12
0.0901862	12	117	2.18559	GO:0008284 positive regulation of cell population proliferation	http://amigo.geneontology.org/amigo/term/GO:0008284	il15l egfra hbegfb cd40 erbb4a hbegfa pdgfba lgals17 erbb4b si:ch211-241b2.5 fgfr1b stat3
0.0901862	28	369	1.61698	GO:0048568 embryonic organ development	http://amigo.geneontology.org/amigo/term/GO:0048568	ush1c tead3b chd7 prdm1a sox9a sox4a itga5 fn1a nkx3-2 sox11a sox4b traf4a cct3 trib3 pkp2 nolc1 csrnp1a cebpa pard6gb socs1a polr1c ccn2a irak3 kitb wdr43 runx1 polr1a pak1
0.0907567	37	523	1.50756	GO:0007167 enzyme linked receptor protein signaling pathway	http://amigo.geneontology.org/amigo/term/GO:0007167	fgfr1b inhbaa bmp2a egfra stat6 sulf2a tyk2 stat3 inhbab cd63 hbegfb grb10b inhbb cav2 gsk3bb bambia kitb bcar1 erbb4a nppc met hbegfa pdgfba erbb4b spartb net1 epha4l smad1 ephb3a pdgfra fgf18a nrp2a snx25 cad dab2 tgif1 pappaa
0.0909466	9	76	2.5235	GO:0008360 regulation of cell shape	http://amigo.geneontology.org/amigo/term/GO:0008360	rnd3b rhoca ezrb msna cdc42ep5 rac1a plxnb1a cdc42ep4a stat3
0.0918777	47	700	1.43078	GO:0006915 apoptotic process	http://amigo.geneontology.org/amigo/term/GO:0006915	daxx tnfrsf21 bcl2l1 anxa6 egfra stk17b ifi45 casp3a abl1 zgc:152791 bmf2 nme5 pawr gsk3bb grinab cd40 cflara ern2 ddit3 dapk3 si:dkey-188i13.9 nck1b casp7 nme2b.2 traf4a tnfrsf1a traf3 socs3a socs3b tp53 angptl4 phlda2 irf1b fas pim2 uacab tnfrsf9a zgc:174906 bada si:ch211-158d24.4 si:dkey-29h14.10 traf2b npm1a rela pdcd2l yaf2 brd2a
0.0933772	7	51	2.92484	GO:0055076 transition metal ion homeostasis	http://amigo.geneontology.org/amigo/term/GO:0055076	atp7a hmox1a fthl27 fthl28 fthl30 fthl31 fthl29
0.0939089	52	791	1.40088	GO:0048699 generation of neurons	http://amigo.geneontology.org/amigo/term/GO:0048699	stmn1a her6 robo4 casp3a adcyap1b stmn4 si:dkey-49n23.1 stmn4l rtn4a ush1c gsk3bb cxcl12b taok3a sema4ab met wnt6b ppp1r9alb rac1a plxnb1a sox11a plppr4b runx1 gap43 pak1 sipa1l1 zgc:77784 camsap3 nsmfa nrp2a kalrna mmp2 pard6gb nhsl1b tgif1 pik3ca prdm1a csrp1a odc1 jag2b stat3 socs3a pitpnaa cad rab10 ist1 id3 erbb4a rem2 sqstm1 chd7 agrn il6st
0.0947694	3	10	6.39286	GO:0051764 actin crosslink formation	http://amigo.geneontology.org/amigo/term/GO:0051764	baiap2l2a gas2l3 gas2l1
0.0947694	3	10	6.39286	GO:0060351 cartilage development involved in endochondral bone morphogenesis	http://amigo.geneontology.org/amigo/term/GO:0060351	anxa6 prdm1a mmp9
0.0947694	11	104	2.25389	GO:0071826 ribonucleoprotein complex subunit organization	http://amigo.geneontology.org/amigo/term/GO:0071826	eif4bb rpl5b pwp2h abt1 eif2s2 znhit6 nop53 nufip1 mrto4 eif3jb snrpg
0.0963891	33	457	1.53876	GO:0000904 cell morphogenesis involved in differentiation	http://amigo.geneontology.org/amigo/term/GO:0000904	robo4 si:dkey-49n23.1 rtn4a cxcl12b ilk sipa1l3 sema4ab rac1a plxnb1a plppr4b gap43 pak1 sipa1l1 ap1ar zgc:77784 met nrp2a kalrna mmp2 casp3a pard6gb gna13a pik3ca itga5 marcksb fn1a stat3 pitpnaa ush1c ist1 sqstm1 agrn runx1
0.0963891	16	178	1.91546	GO:0022411 cellular component disassembly	http://amigo.geneontology.org/amigo/term/GO:0022411	stmn1a abce1 lamp2 stmn4 stmn4l etf1b sqstm1 scinla tmod2 nck2a lmod2b eif5a2 lmod1b gspt1l capgb lima1a
0.0963891	8	64	2.66369	GO:0070507 regulation of microtubule cytoskeleton organization	http://amigo.geneontology.org/amigo/term/GO:0070507	mapre1b stmn1a stmn4 stmn4l gsk3bb gas2l1 cdk2ap2 dync1li2
0.0969055	14	148	2.01577	GO:0010628 positive regulation of gene expression	http://amigo.geneontology.org/amigo/term/GO:0010628	il15l sulf2a ifih1 syncripl tent5ba cd40 eif5a2 larp1b nck1b dhx58 panx1b arntl1b runx1 ybx1
0.0972017	259	4832	1.14221	GO:0006139 nucleobase-containing compound metabolic process	http://amigo.geneontology.org/amigo/term/GO:0006139	znf281a daxx bysl noc2l bach1b prdm1a ube2al sox9a igf2bp2a rrs1 sox4a stat1a polr1e her6 arntl1a phf21aa mrto4 irf2a atf3 vezf1a trmt61a pole3 esf1 qars1 ddx49 bmp2a npm1a fosl1a prps1a stat6 yaf2 riok1 irf9 smarce1 prx utp4 brf1a lars1b elf1 creb3l3l traf3 brd2a rrp12 stat3 snu13b aatf syncripl rpp30 adcyap1b exosc2 maff pus3 ssb nfe2l1a ddx18 mybl1 nr1d4a csrnp1a rrp36 actl6b dachb arntl1b ceb…
0.0987071	36	510	1.5042	GO:0035295 tube development	http://amigo.geneontology.org/amigo/term/GO:0035295	itga5 prcp cd40 jam3a angptl4 thbs2b adgrb1b nrp2a tnfrsf21 sox9a arf1 egfra cds1 fn1a jag2b pard6gb lpar2a lgals2a cxcl12b pdcd2l hars slc2a1b robo4 trib3 brd2a pkp2 dab2 rbm19 rtn4a msna sirt1 chd7 wdr43 pdgfba pak1 ralbb
0.0990382	77	1256	1.3064	GO:0065009 regulation of molecular function	http://amigo.geneontology.org/amigo/term/GO:0065009	psme1 cacnb1 fgfr1b psme3 egfra trib3 dock9b traf3 adcyap1b hbegfb psme2 irak3 fetub cdkn1bb cd40 cflara rangap1b kitb ccl19a.1 cast tax1bp3 ddit3 uacab si:dkey-253i9.4 sipa1l3 tbc1d1 erbb4a met cbarpb gna13a hbegfa plxnb1a agrn pdgfba erbb4b pprc1 si:dkey-7n6.2 si:ch211-255i3.4 traf2b ccl35.1 bcl2l1 anxa2a traf4a arhgdig ppp1r12a phactr4a bcar3 sipa1l1 arhgap17a rplp1 obscnb socs3a socs3b eef1db…
0.100297	24	307	1.66589	GO:0002009 morphogenesis of an epithelium	http://amigo.geneontology.org/amigo/term/GO:0002009	sox9a sox4a egfra fn1a lpp swap70b gna13a sox11a sox4b traf4a csrp1a marcksb trib3 stat3 pkp2 ezrb pard6gb ctsba msna tax1bp3 chd7 mapk9 pak1 rhoca
0.100297	5	29	3.67406	GO:0010950 positive regulation of endopeptidase activity	http://amigo.geneontology.org/amigo/term/GO:0010950	psme1 psme3 psme2 cflara uacab
0.100599	14	149	2.00224	GO:0051146 striated muscle cell differentiation	http://amigo.geneontology.org/amigo/term/GO:0051146	csrp1a lmod2b lmod1b rac1a prdm1a tpm3 flncb plecb obscnb mat2aa lgals2a ilk icam3 alpk2
0.100888	4	19	4.48622	GO:0006446 regulation of translational initiation	http://amigo.geneontology.org/amigo/term/GO:0006446	eif4ebp1 nck1b pkz ybx1
0.101026	23	291	1.68426	GO:2000026 regulation of multicellular organismal development	http://amigo.geneontology.org/amigo/term/GO:2000026	tnfrsf21 sox9a her6 maff si:dkey-49n23.1 cd40 her9 sema4ab plxnb1a rflnb ecm1b ano6 thbs2b adgrb1b tfe3a hars arntl1a sirt1 runx1 stat3 lpar2a lgals2a swap70b
0.102005	53	815	1.38577	GO:0009892 negative regulation of metabolic process	http://amigo.geneontology.org/amigo/term/GO:0009892	daxx noc2l sox9a phf21aa mrto4 pole3 bmp2a mov10a smarce1 syncripl exosc2 nr1d4a dpf2l tent5ba bmf2 eif4ebp1 cpeb1a irak3 elmsan1b fetub cdkn1bb id3 fastkd1 cast nr1d4b ddit3 sirt1 nck1b samd4a sox11a ajuba agrn si:dkey-7n6.2 si:ch211-255i3.4 prdm1a arntl1a bcl2l1 yaf2 trib3 lin28a cbx7a zfpm1 etf1b caprin1b mov10b.1 ago3b ppp1r35 tarbp2 cdkn1a cbx4 si:ch211-127m7.2 cst14b.1 ybx1
0.104831	236	4379	1.14845	GO:0090304 nucleic acid metabolic process	http://amigo.geneontology.org/amigo/term/GO:0090304	znf281a daxx bysl noc2l bach1b prdm1a ube2al sox9a igf2bp2a rrs1 sox4a stat1a polr1e her6 arntl1a phf21aa mrto4 irf2a atf3 vezf1a trmt61a pole3 esf1 qars1 ddx49 bmp2a npm1a fosl1a stat6 yaf2 riok1 irf9 smarce1 prx utp4 brf1a lars1b elf1 creb3l3l traf3 brd2a rrp12 stat3 snu13b aatf syncripl rpp30 adcyap1b exosc2 maff pus3 ssb nfe2l1a ddx18 mybl1 nr1d4a csrnp1a rrp36 actl6b dachb arntl1b cebpa bach…
0.106571	21	260	1.72116	GO:0007265 Ras protein signal transduction	http://amigo.geneontology.org/amigo/term/GO:0007265	arhgdig rras arhgap17a net1 rras2 tax1bp3 si:dkey-253i9.4 cdc42ep5 dennd4a mras gna13a rac1a akap13 cdc42ep4a rap2b ralbb robo4 rap1b cdc42se1 cyth4a rasal1b
0.107057	38	549	1.47498	GO:0009887 animal organ morphogenesis	http://amigo.geneontology.org/amigo/term/GO:0009887	lgsn anxa6 ush1c chd7 rflnb prdm1a sox9a sox4a itga5 fn1a nkx3-2 gna13a sox11a sox4b traf4a marcksa csrp1a dysf odc1 marcksb cct3 trib3 stat3 pkp2 nolc1 socs3a socs1a polr1c mmp9 ilk tgif1 ipo13 vps4b wdr43 alpk2 polr1a pak1 prkd2
0.108077	9	79	2.42767	GO:0002040 sprouting angiogenesis	http://amigo.geneontology.org/amigo/term/GO:0002040	tnfrsf21 lgals2a cxcl12b hars itga5 slc2a1b fn1a rtn4a sirt1
0.109067	34	480	1.50943	GO:0044093 positive regulation of molecular function	http://amigo.geneontology.org/amigo/term/GO:0044093	psme1 fgfr1b psme3 egfra dock9b adcyap1b hbegfb psme2 irak3 cd40 cflara rangap1b kitb ccl19a.1 tax1bp3 uacab si:dkey-253i9.4 sipa1l3 tbc1d1 erbb4a met gna13a hbegfa pdgfba erbb4b pprc1 traf2b ccl35.1 traf4a rplp1 net1 cab39l bcr rela
0.11017	3	11	5.81169	GO:0000027 ribosomal large subunit assembly	http://amigo.geneontology.org/amigo/term/GO:0000027	rpl5b nop53 mrto4
0.11017	2	4	10.6548	GO:0000492 box C/D snoRNP assembly	http://amigo.geneontology.org/amigo/term/GO:0000492	znhit6 nufip1
0.11017	2	4	10.6548	GO:0001188 RNA polymerase I preinitiation complex assembly	http://amigo.geneontology.org/amigo/term/GO:0001188	polr1e wu:fj64h06
0.11017	4	20	4.26191	GO:0001878 response to yeast	http://amigo.geneontology.org/amigo/term/GO:0001878	traf3 mcm4 cebpb limk1a
0.11017	2	4	10.6548	GO:0006048 UDP-N-acetylglucosamine biosynthetic process	http://amigo.geneontology.org/amigo/term/GO:0006048	uap1 gfpt2
0.11017	3	11	5.81169	GO:0006228 UTP biosynthetic process	http://amigo.geneontology.org/amigo/term/GO:0006228	cad nme5 nme2b.2
0.11017	135	2384	1.20671	GO:0006793 phosphorus metabolic process	http://amigo.geneontology.org/amigo/term/GO:0006793	pfkfb3 il15l itpkb fgfr1b inhbaa bmp2a egfra prps1a trib3 bcar3 mknk1 abhd3 tyk2 inhbab socs3a socs3b adcyap1b nuak1b hbegfb prkcq pdxkb socs1a acp6 inhbb cad gfpt2 acss1 uap1 irak3 cdkn1bb cd40 kitb nudt4a rps6ka3b pkn1a zgc:158659 taok3a chkb erbb4a itpkcb gck nppc mtmr11 met nim1k hbegfa pik3cb nck1b pik3ca tns2a rarres3l nudt5 plppr4b pdgfba rskra erbb4b socs1b entpd5b si:dkey-7n6.2 si:ch211-…
0.11017	2	4	10.6548	GO:0007250 activation of NF-kappaB-inducing kinase activity	http://amigo.geneontology.org/amigo/term/GO:0007250	traf4a traf2b
0.11017	3	11	5.81169	GO:0007260 tyrosine phosphorylation of STAT protein	http://amigo.geneontology.org/amigo/term/GO:0007260	il15l cd40 socs1a
0.11017	2	4	10.6548	GO:0030888 regulation of B cell proliferation	http://amigo.geneontology.org/amigo/term/GO:0030888	tnfrsf21 cd40
0.11017	27	362	1.58939	GO:0031399 regulation of protein modification process	http://amigo.geneontology.org/amigo/term/GO:0031399	noc2l il15l inhbaa bmp2a trib3 bcar3 inhbab adcyap1b hbegfb inhbb irak3 cdkn1bb cd40 kitb hbegfa nck1b pdgfba si:dkey-7n6.2 si:ch211-255i3.4 traf4a rplp1 net1 cab39l ccnl1a cdkn1a traf2b socs1a
0.11017	2	4	10.6548	GO:0034122 negative regulation of toll-like receptor signaling pathway	http://amigo.geneontology.org/amigo/term/GO:0034122	irak3 b2m
0.11017	5	30	3.55159	GO:0035194 post-transcriptional gene silencing by RNA	http://amigo.geneontology.org/amigo/term/GO:0035194	mov10a ajuba mov10b.1 ago3b tarbp2
0.11017	3	11	5.81169	GO:0036092 phosphatidylinositol-3-phosphate biosynthetic process	http://amigo.geneontology.org/amigo/term/GO:0036092	zgc:158659 pik3cb pik3ca
0.11017	3	11	5.81169	GO:0042509 regulation of tyrosine phosphorylation of STAT protein	http://amigo.geneontology.org/amigo/term/GO:0042509	il15l cd40 socs1a
0.11017	32	448	1.52211	GO:0043207 response to external biotic stimulus	http://amigo.geneontology.org/amigo/term/GO:0043207	stat1a ifih1 cd40 ccl19a.1 cxcl18b stat1b relb lgals17 dhx58 rela si:ch211-241b2.5 ccl35.1 leap2 nfkbiaa atf3 traf3 angptl4 socs1a mcm4 cebpb mmp9 irf1b limk1a g3bp1 tnfrsf1a pkz irak3 b2m socs1b stat6 sqstm1 trim25
0.11017	2	4	10.6548	GO:0044332 Wnt signaling pathway involved in dorsal/ventral axis specification	http://amigo.geneontology.org/amigo/term/GO:0044332	net1 pak1
0.11017	3	11	5.81169	GO:0046051 UTP metabolic process	http://amigo.geneontology.org/amigo/term/GO:0046051	cad nme5 nme2b.2
0.11017	2	4	10.6548	GO:0051031 tRNA transport	http://amigo.geneontology.org/amigo/term/GO:0051031	nol6 ybx1
0.11017	32	448	1.52211	GO:0051707 response to other organism	http://amigo.geneontology.org/amigo/term/GO:0051707	stat1a ifih1 cd40 ccl19a.1 cxcl18b stat1b relb lgals17 dhx58 rela si:ch211-241b2.5 ccl35.1 leap2 nfkbiaa atf3 traf3 angptl4 socs1a mcm4 cebpb mmp9 irf1b limk1a g3bp1 tnfrsf1a pkz irak3 b2m socs1b stat6 sqstm1 trim25
0.11017	2	4	10.6548	GO:0060333 interferon-gamma-mediated signaling pathway	http://amigo.geneontology.org/amigo/term/GO:0060333	socs1a socs1b
0.11017	2	4	10.6548	GO:0060561 apoptotic process involved in morphogenesis	http://amigo.geneontology.org/amigo/term/GO:0060561	pdcd2l angptl4
0.11017	3	11	5.81169	GO:0062207 regulation of pattern recognition receptor signaling pathway	http://amigo.geneontology.org/amigo/term/GO:0062207	irak3 b2m trim25
0.11017	2	4	10.6548	GO:0072091 regulation of stem cell proliferation	http://amigo.geneontology.org/amigo/term/GO:0072091	ago3b tgif1
0.11017	7	54	2.76235	GO:0072527 pyrimidine-containing compound metabolic process	http://amigo.geneontology.org/amigo/term/GO:0072527	cdab cad umps ctps1a nme5 uckl1b nme2b.2
0.11017	2	4	10.6548	GO:1903649 regulation of cytoplasmic transport	http://amigo.geneontology.org/amigo/term/GO:1903649	ezrb msna
0.11017	4	20	4.26191	GO:2000045 regulation of G1/S transition of mitotic cell cycle	http://amigo.geneontology.org/amigo/term/GO:2000045	psme1 psme3 psme2 cdk2ap2
0.110453	17	199	1.82041	GO:0010256 endomembrane system organization	http://amigo.geneontology.org/amigo/term/GO:0010256	dysf bin2b anxa6 prx tram1 tmem33 stx11b.2 vamp4 cav2 stx2b plscr3b sqstm1 pacsin2 baiap2l2a esyt2a ano6 ist1
0.110845	51	787	1.38092	GO:0010605 negative regulation of macromolecule metabolic process	http://amigo.geneontology.org/amigo/term/GO:0010605	daxx noc2l sox9a phf21aa mrto4 pole3 bmp2a mov10a smarce1 syncripl exosc2 nr1d4a dpf2l tent5ba eif4ebp1 cpeb1a irak3 elmsan1b fetub cdkn1bb id3 fastkd1 cast nr1d4b ddit3 sirt1 nck1b samd4a sox11a ajuba agrn si:dkey-7n6.2 si:ch211-255i3.4 prdm1a arntl1a bcl2l1 yaf2 trib3 lin28a cbx7a zfpm1 etf1b caprin1b mov10b.1 ago3b tarbp2 cdkn1a cbx4 si:ch211-127m7.2 cst14b.1 ybx1
0.110845	58	915	1.35077	GO:0051173 positive regulation of nitrogen compound metabolic process	http://amigo.geneontology.org/amigo/term/GO:0051173	adam8a psme1 sox4a il15l psme3 inhbaa bmp2a npm1a trib3 bcar3 inhbab adcyap1b exosc2 mybl1 nr1d4a hbegfb psme2 dpf2l inhbb rnf14 cd40 cflara kitb eif5a2 nr1d4b ddit3 uacab larp1b jupa hbegfa nck1b samd4a ftr43 mrtfbb sox11a pdgfba pprc1 sox4b thrap3a traf4a yaf2 rplp1 net1 cebpa cab39l atf4b atf5a tead3a maml1 atf5b runx1 creb3l3b supt3h tfe3a traf2b arntl1a maff mafk
0.113328	134	2368	1.20586	GO:0006796 phosphate-containing compound metabolic process	http://amigo.geneontology.org/amigo/term/GO:0006796	pfkfb3 il15l itpkb fgfr1b inhbaa bmp2a egfra prps1a trib3 bcar3 mknk1 abhd3 tyk2 inhbab socs3a socs3b adcyap1b nuak1b hbegfb prkcq pdxkb socs1a acp6 inhbb cad gfpt2 acss1 irak3 cdkn1bb cd40 kitb nudt4a rps6ka3b pkn1a zgc:158659 taok3a chkb erbb4a itpkcb gck nppc mtmr11 met nim1k hbegfa pik3cb nck1b pik3ca tns2a rarres3l nudt5 plppr4b pdgfba rskra erbb4b socs1b entpd5b si:dkey-7n6.2 si:ch211-255i3…
0.114262	20	248	1.71851	GO:0006520 cellular amino acid metabolic process	http://amigo.geneontology.org/amigo/term/GO:0006520	odc1 qars1 lars1b si:dkeyp-120h9.1 qdpra cad pars2 mthfr rars1 cth lars1a wars1 phgdh hars lgsn ctps1a mars1 yars1 gfpt2 hpdl
0.115594	30	416	1.53675	GO:0043085 positive regulation of catalytic activity	http://amigo.geneontology.org/amigo/term/GO:0043085	psme1 fgfr1b psme3 egfra dock9b adcyap1b hbegfb psme2 cflara rangap1b kitb ccl19a.1 tax1bp3 uacab si:dkey-253i9.4 sipa1l3 tbc1d1 erbb4a met gna13a hbegfa pdgfba erbb4b ccl35.1 traf4a rplp1 net1 cab39l bcr traf2b
0.116533	12	124	2.06221	GO:0031032 actomyosin structure organization	http://amigo.geneontology.org/amigo/term/GO:0031032	csrp1a lmod2b lmod1b limk1a myoc cnn2 fhod1 tpm3 flncb plecb obscnb gna13a
0.117136	13	139	1.99298	GO:0051093 negative regulation of developmental process	http://amigo.geneontology.org/amigo/term/GO:0051093	her6 si:dkey-49n23.1 sema4ab rflnb ap1ar thbs2b adgrb1b jupa nfkbiaa cct3 socs3a lpar2a her9
0.119578	11	110	2.13095	GO:0014031 mesenchymal cell development	http://amigo.geneontology.org/amigo/term/GO:0014031	anxa6 si:dkey-49n23.1 sema4ab nrp2a prdm1a esf1 chd7 polr1b mych polr1a pak1
0.119578	11	110	2.13095	GO:0014032 neural crest cell development	http://amigo.geneontology.org/amigo/term/GO:0014032	anxa6 si:dkey-49n23.1 sema4ab nrp2a prdm1a esf1 chd7 polr1b mych polr1a pak1
0.119578	11	110	2.13095	GO:0048864 stem cell development	http://amigo.geneontology.org/amigo/term/GO:0048864	anxa6 si:dkey-49n23.1 sema4ab nrp2a prdm1a esf1 chd7 polr1b mych polr1a pak1
0.120962	12	125	2.04572	GO:0008064 regulation of actin polymerization or depolymerization	http://amigo.geneontology.org/amigo/term/GO:0008064	baiap2l2a cdc42ep5 cdc42ep4a scinla tmod2 nck2a arpc5lb lmod2b nck1b lmod1b capgb lima1a
0.120962	14	155	1.92473	GO:0008154 actin polymerization or depolymerization	http://amigo.geneontology.org/amigo/term/GO:0008154	baiap2l2a cdc42ep5 cdc42ep4a scinla tmod2 abi1a nck2a arpc5lb lmod2b nck1b lmod1b capgb evlb lima1a
0.120962	12	125	2.04572	GO:0030832 regulation of actin filament length	http://amigo.geneontology.org/amigo/term/GO:0030832	baiap2l2a cdc42ep5 cdc42ep4a scinla tmod2 nck2a arpc5lb lmod2b nck1b lmod1b capgb lima1a
0.120962	10	96	2.21974	GO:0045860 positive regulation of protein kinase activity	http://amigo.geneontology.org/amigo/term/GO:0045860	adcyap1b hbegfb kitb hbegfa pdgfba traf4a rplp1 net1 cab39l traf2b
0.124365	32	454	1.50199	GO:0044419 biological process involved in interspecies interaction between organisms	http://amigo.geneontology.org/amigo/term/GO:0044419	stat1a ifih1 cd40 ccl19a.1 cxcl18b stat1b relb lgals17 dhx58 rela si:ch211-241b2.5 ccl35.1 leap2 nfkbiaa atf3 traf3 angptl4 socs1a mcm4 cebpb mmp9 irf1b limk1a g3bp1 tnfrsf1a pkz irak3 b2m socs1b stat6 sqstm1 trim25
0.124512	4	21	4.05896	GO:0030838 positive regulation of actin filament polymerization	http://amigo.geneontology.org/amigo/term/GO:0030838	baiap2l2a cdc42ep5 cdc42ep4a nck1b
0.124512	4	21	4.05896	GO:0060900 embryonic camera-type eye formation	http://amigo.geneontology.org/amigo/term/GO:0060900	sox4a sox11a sox4b traf4a
0.124512	4	21	4.05896	GO:1902806 regulation of cell cycle G1/S phase transition	http://amigo.geneontology.org/amigo/term/GO:1902806	psme1 psme3 psme2 cdk2ap2
0.125349	7	56	2.66369	GO:0030835 negative regulation of actin filament depolymerization	http://amigo.geneontology.org/amigo/term/GO:0030835	scinla tmod2 nck2a lmod2b lmod1b capgb lima1a
0.127975	5	32	3.32962	GO:0016441 post-transcriptional gene silencing	http://amigo.geneontology.org/amigo/term/GO:0016441	mov10a ajuba mov10b.1 ago3b tarbp2
0.127975	5	32	3.32962	GO:0048048 embryonic eye morphogenesis	http://amigo.geneontology.org/amigo/term/GO:0048048	sox4a sox11a sox4b traf4a cct3
0.127975	40	597	1.42777	GO:0051239 regulation of multicellular organismal process	http://amigo.geneontology.org/amigo/term/GO:0051239	tnfrsf21 zgc:153911 cd276 sox9a her6 il15l zgc:112965 anxa6 sulf2a ifih1 maff prcp si:dkey-49n23.1 irak3 cd40 her9 sema4ab plxnb1a dhx58 rflnb zgc:174863 ecm1b panx1b traf3 ano6 thbs2b adgrb1b tfe3a hars arntl1a sirt1 jupa runx1 stat3 hmox1a cnn2 lpar2a lgals2a ilk swap70b
0.130073	6	44	2.90585	GO:0006730 one-carbon metabolic process	http://amigo.geneontology.org/amigo/term/GO:0006730	ca8 mthfd1l mthfr ahcy mat2aa fpgs
0.130073	27	370	1.55502	GO:0007507 heart development	http://amigo.geneontology.org/amigo/term/GO:0007507	sox9a pdlim3b fn1a pkp2 pdlim5b pdlim4 chd7 map3k3 jupa gna13a csrp1a nop56 trib3 smarce1 flncb tram1 pard6gb mat2aa prss23 ilk icam3 piezo1 ajuba alpk2 runx1 pak1 prkd2
0.130073	6	44	2.90585	GO:0060348 bone development	http://amigo.geneontology.org/amigo/term/GO:0060348	anxa6 rflnb sulf2a bglap prdm1a mmp9
0.130273	3	12	5.32739	GO:0001845 phagolysosome assembly	http://amigo.geneontology.org/amigo/term/GO:0001845	rab7b rab34a adgrb1b
0.130273	3	12	5.32739	GO:0002089 lens morphogenesis in camera-type eye	http://amigo.geneontology.org/amigo/term/GO:0002089	lgsn itga5 fn1a
0.130273	3	12	5.32739	GO:0002755 MyD88-dependent toll-like receptor signaling pathway	http://amigo.geneontology.org/amigo/term/GO:0002755	myd88 irak3 b2m
0.130273	3	12	5.32739	GO:0010594 regulation of endothelial cell migration	http://amigo.geneontology.org/amigo/term/GO:0010594	prcp cd40 cnn2
0.130273	8	70	2.43538	GO:0035270 endocrine system development	http://amigo.geneontology.org/amigo/term/GO:0035270	itga5 bcl2l1 fn1a dachb gck zgc:153115 gcga sox4b
0.130273	3	12	5.32739	GO:0043535 regulation of blood vessel endothelial cell migration	http://amigo.geneontology.org/amigo/term/GO:0043535	prcp cd40 cnn2
0.130273	3	12	5.32739	GO:0048670 regulation of collateral sprouting	http://amigo.geneontology.org/amigo/term/GO:0048670	casp3a pard6gb pik3ca
0.131392	10	98	2.17444	GO:0051261 protein depolymerization	http://amigo.geneontology.org/amigo/term/GO:0051261	stmn1a stmn4 stmn4l scinla tmod2 nck2a lmod2b lmod1b capgb lima1a
0.132035	9	84	2.28317	GO:0015931 nucleobase-containing compound transport	http://amigo.geneontology.org/amigo/term/GO:0015931	npm1a nol6 slc29a1a si:dkey-17o15.2 igf2bp2a nup93 nup50 eif5a2 ybx1
0.132035	7	57	2.61696	GO:0030834 regulation of actin filament depolymerization	http://amigo.geneontology.org/amigo/term/GO:0030834	scinla tmod2 nck2a lmod2b lmod1b capgb lima1a
0.132463	14	158	1.88819	GO:0046394 carboxylic acid biosynthetic process	http://amigo.geneontology.org/amigo/term/GO:0046394	ptgs2b abhd3 ptges scd cad elovl2 mthfr cth elovl1a elovl1b phgdh lgsn fads2 slc27a2a
0.134197	26	355	1.5607	GO:0002520 immune system development	http://amigo.geneontology.org/amigo/term/GO:0002520	casp3a alas1 cebpa cd40 kitb runx1 tfe3a nfkbiaa gemin5 urb2 rpl22l1 npm1a brf1a rplp1 brd2a ddx18 csrnp1a socs1a lpar2a ccn2a irak3 cxcl12b chd7 stat1b wdr43 kalrna
0.134197	13	143	1.93723	GO:0060560 developmental growth involved in morphogenesis	http://amigo.geneontology.org/amigo/term/GO:0060560	si:dkey-49n23.1 sema4ab plxnb1a casp3a pard6gb swap70b gna13a pik3ca traf4a itga5 stat3 ist1 tax1bp3
0.134645	12	128	1.99777	GO:0030155 regulation of cell adhesion	http://amigo.geneontology.org/amigo/term/GO:0030155	adam8a tnfrsf21 il15l plaua plxnb1a lgals17 si:ch211-241b2.5 robo4 myoc ap1ar gna13a runx1
0.135409	16	190	1.79449	GO:0030855 epithelial cell differentiation	http://amigo.geneontology.org/amigo/term/GO:0030855	casp3a maff ush1c sipa1l3 tnfrsf21 rtn4a ilk traf4a itga5 marcksb fn1a stat3 ezrb socs3a gck gcga
0.137303	10	99	2.15248	GO:0007163 establishment or maintenance of cell polarity	http://amigo.geneontology.org/amigo/term/GO:0007163	rnd3b rhoca jag2b pard6gb sipa1l3 rac1a traf4a rras fn1a stat3
0.137303	4	22	3.87446	GO:0009620 response to fungus	http://amigo.geneontology.org/amigo/term/GO:0009620	traf3 mcm4 cebpb limk1a
0.137303	4	22	3.87446	GO:0030168 platelet activation	http://amigo.geneontology.org/amigo/term/GO:0030168	fn1a itgb3b bambia dcbld2
0.137303	5	33	3.22872	GO:0043123 positive regulation of I-kappaB kinase/NF-kappaB signaling	http://amigo.geneontology.org/amigo/term/GO:0043123	cd40 map3k14a akap13 traf2b myd88
0.137587	21	272	1.64522	GO:0022603 regulation of anatomical structure morphogenesis	http://amigo.geneontology.org/amigo/term/GO:0022603	rnd3b rhoca ezrb si:dkey-49n23.1 cd40 msna sema4ab cdc42ep5 rac1a plxnb1a cdc42ep4a pak1 sipa1l1 ap1ar thbs2b adgrb1b casp3a pard6gb pik3ca stat3 sirt1
0.138566	13	144	1.92378	GO:2000112 regulation of cellular macromolecule biosynthetic process	http://amigo.geneontology.org/amigo/term/GO:2000112	exosc2 eif4ebp1 cpeb1a eif5a2 larp1b nck1b samd4a pkz caprin1b dph1 ago3b dph5 ybx1
0.138852	17	207	1.75006	GO:0080134 regulation of response to stress	http://amigo.geneontology.org/amigo/term/GO:0080134	traf4a traf3 nme5 nck1b traf2b mapk8ip1a socs1a irf1b irak3 b2m socs1b si:ch211-127m7.2 tnfrsf1a socs3a mmp9 lgals2a il6st
0.138852	16	191	1.78509	GO:1902903 regulation of supramolecular fiber organization	http://amigo.geneontology.org/amigo/term/GO:1902903	baiap2l2a cdc42ep5 cdc42ep4a scinla limk1a tmod2 nck2a myoc ap1ar arpc5lb lmod2b fhod1 nck1b lmod1b capgb lima1a
0.140362	2	5	8.52382	GO:0002691 regulation of cellular extravasation	http://amigo.geneontology.org/amigo/term/GO:0002691	adam8a cd99
0.140362	2	5	8.52382	GO:0002693 positive regulation of cellular extravasation	http://amigo.geneontology.org/amigo/term/GO:0002693	adam8a cd99
0.140362	2	5	8.52382	GO:0002934 desmosome organization	http://amigo.geneontology.org/amigo/term/GO:0002934	pkp2 jupa
0.140362	2	5	8.52382	GO:0003416 endochondral bone growth	http://amigo.geneontology.org/amigo/term/GO:0003416	anxa6 mmp9
0.140362	2	5	8.52382	GO:0003417 growth plate cartilage development	http://amigo.geneontology.org/amigo/term/GO:0003417	anxa6 mmp9
0.140362	2	5	8.52382	GO:0006222 UMP biosynthetic process	http://amigo.geneontology.org/amigo/term/GO:0006222	umps uckl1b
0.140362	18	225	1.70476	GO:0006650 glycerophospholipid metabolic process	http://amigo.geneontology.org/amigo/term/GO:0006650	itpkb abhd3 socs3a socs3b socs1a acp6 zgc:158659 chkb itpkcb mtmr11 pik3cb pik3ca rarres3l socs1b cds1 plcd4b pcyt2 inppl1a
0.140362	7	59	2.52825	GO:0007162 negative regulation of cell adhesion	http://amigo.geneontology.org/amigo/term/GO:0007162	tnfrsf21 plxnb1a lgals17 si:ch211-241b2.5 ap1ar gna13a runx1
0.140362	2	5	8.52382	GO:0009173 pyrimidine ribonucleoside monophosphate metabolic process	http://amigo.geneontology.org/amigo/term/GO:0009173	umps uckl1b
0.140362	2	5	8.52382	GO:0009174 pyrimidine ribonucleoside monophosphate biosynthetic process	http://amigo.geneontology.org/amigo/term/GO:0009174	umps uckl1b
0.140362	14	160	1.86458	GO:0016053 organic acid biosynthetic process	http://amigo.geneontology.org/amigo/term/GO:0016053	ptgs2b abhd3 ptges scd cad elovl2 mthfr cth elovl1a elovl1b phgdh lgsn fads2 slc27a2a
0.140362	49	769	1.35783	GO:0030182 neuron differentiation	http://amigo.geneontology.org/amigo/term/GO:0030182	stmn1a her6 robo4 casp3a adcyap1b stmn4 si:dkey-49n23.1 stmn4l rtn4a ush1c gsk3bb cxcl12b taok3a sema4ab met wnt6b ppp1r9alb rac1a plxnb1a sox11a plppr4b runx1 gap43 pak1 sipa1l1 zgc:77784 camsap3 nrp2a kalrna mmp2 pard6gb tgif1 pik3ca prdm1a csrp1a odc1 jag2b stat3 socs3a pitpnaa cad rab10 ist1 id3 rem2 sqstm1 chd7 agrn il6st
0.140362	17	208	1.74165	GO:0032101 regulation of response to external stimulus	http://amigo.geneontology.org/amigo/term/GO:0032101	si:dkey-49n23.1 cxcl12b sema4ab socs1a irf1b traf3 irak3 b2m dcbld2 socs1b nrp2a f8 tnfrsf1a socs3a mmp9 trim25 il6st
0.140362	2	5	8.52382	GO:0032615 interleukin-12 production	http://amigo.geneontology.org/amigo/term/GO:0032615	irak3 cd40
0.140362	2	5	8.52382	GO:0032655 regulation of interleukin-12 production	http://amigo.geneontology.org/amigo/term/GO:0032655	irak3 cd40
0.140362	2	5	8.52382	GO:0034340 response to type I interferon	http://amigo.geneontology.org/amigo/term/GO:0034340	stat1a stat1b
0.140362	2	5	8.52382	GO:0035089 establishment of apical/basal cell polarity	http://amigo.geneontology.org/amigo/term/GO:0035089	traf4a fn1a
0.140362	2	5	8.52382	GO:0035434 copper ion transmembrane transport	http://amigo.geneontology.org/amigo/term/GO:0035434	atp7a slc31a2
0.140362	2	5	8.52382	GO:0045198 establishment of epithelial cell apical/basal polarity	http://amigo.geneontology.org/amigo/term/GO:0045198	traf4a fn1a
0.140362	2	5	8.52382	GO:0046049 UMP metabolic process	http://amigo.geneontology.org/amigo/term/GO:0046049	umps uckl1b
0.140362	2	5	8.52382	GO:0046349 amino sugar biosynthetic process	http://amigo.geneontology.org/amigo/term/GO:0046349	uap1 gfpt2
0.140362	2	5	8.52382	GO:0046426 negative regulation of receptor signaling pathway via JAK-STAT	http://amigo.geneontology.org/amigo/term/GO:0046426	socs1a socs1b
0.140362	41	624	1.40015	GO:0048666 neuron development	http://amigo.geneontology.org/amigo/term/GO:0048666	stmn1a robo4 adcyap1b stmn4 si:dkey-49n23.1 stmn4l rtn4a ush1c gsk3bb cxcl12b taok3a sema4ab ppp1r9alb rac1a plxnb1a plppr4b gap43 pak1 sipa1l1 zgc:77784 camsap3 met nrp2a kalrna mmp2 casp3a pard6gb pik3ca sox11a csrp1a odc1 stat3 socs3a pitpnaa cad rab10 ist1 sqstm1 chd7 agrn il6st
0.140362	7	59	2.52825	GO:0048915 posterior lateral line system development	http://amigo.geneontology.org/amigo/term/GO:0048915	rtn4a gna13a ctnnd1 cd9b stat3 socs3a si:dkey-280e21.3
0.140362	2	5	8.52382	GO:0050714 positive regulation of protein secretion	http://amigo.geneontology.org/amigo/term/GO:0050714	gck marcksb
0.140362	2	5	8.52382	GO:0060337 type I interferon signaling pathway	http://amigo.geneontology.org/amigo/term/GO:0060337	stat1a stat1b
0.140362	2	5	8.52382	GO:0060966 regulation of gene silencing by RNA	http://amigo.geneontology.org/amigo/term/GO:0060966	ajuba tarbp2
0.140362	2	5	8.52382	GO:0061162 establishment of monopolar cell polarity	http://amigo.geneontology.org/amigo/term/GO:0061162	traf4a fn1a
0.140362	2	5	8.52382	GO:0061339 establishment or maintenance of monopolar cell polarity	http://amigo.geneontology.org/amigo/term/GO:0061339	traf4a fn1a
0.140362	2	5	8.52382	GO:0070837 dehydroascorbic acid transport	http://amigo.geneontology.org/amigo/term/GO:0070837	slc2a1b slc2a3b
0.140362	2	5	8.52382	GO:0071357 cellular response to type I interferon	http://amigo.geneontology.org/amigo/term/GO:0071357	stat1a stat1b
0.140362	2	5	8.52382	GO:0098868 bone growth	http://amigo.geneontology.org/amigo/term/GO:0098868	anxa6 mmp9
0.140362	2	5	8.52382	GO:1904893 negative regulation of receptor signaling pathway via STAT	http://amigo.geneontology.org/amigo/term/GO:1904893	socs1a socs1b
0.140362	2	5	8.52382	GO:2001244 positive regulation of intrinsic apoptotic signaling pathway	http://amigo.geneontology.org/amigo/term/GO:2001244	ddit3 nck1b
0.140741	3	13	4.91759	GO:0000466 maturation of 5.8S rRNA from tricistronic rRNA transcript (SSU-rRNA 5.8S rRNA LSU-rRNA)	http://amigo.geneontology.org/amigo/term/GO:0000466	rrs1 exosc2 abt1
0.140741	3	13	4.91759	GO:0006450 regulation of translational fidelity	http://amigo.geneontology.org/amigo/term/GO:0006450	yrdc lars1b lars1a
0.140741	4	23	3.70601	GO:0006541 glutamine metabolic process	http://amigo.geneontology.org/amigo/term/GO:0006541	cad lgsn ctps1a gfpt2
0.140741	25	344	1.54866	GO:0007169 transmembrane receptor protein tyrosine kinase signaling pathway	http://amigo.geneontology.org/amigo/term/GO:0007169	fgfr1b egfra stat6 sulf2a tyk2 stat3 cd63 hbegfb grb10b cav2 gsk3bb kitb bcar1 erbb4a met hbegfa pdgfba erbb4b epha4l ephb3a pdgfra fgf18a nrp2a cad pappaa
0.140741	19	242	1.67306	GO:0016055 Wnt signaling pathway	http://amigo.geneontology.org/amigo/term/GO:0016055	sulf2a dab2 grb10b gsk3bb wnt6b si:ch211-204c21.1 rnf14 tcf7l1b dixdc1a wnt2bb wnt8a bambia tax1bp3 c1qtnf12 jupa csrp1a net1 jun pak1
0.140741	25	344	1.54866	GO:0030097 hemopoiesis	http://amigo.geneontology.org/amigo/term/GO:0030097	casp3a alas1 cebpa kitb runx1 tfe3a nfkbiaa gemin5 urb2 rpl22l1 npm1a brf1a rplp1 brd2a ddx18 csrnp1a socs1a lpar2a ccn2a irak3 cxcl12b chd7 stat1b wdr43 kalrna
0.140741	4	23	3.70601	GO:0030223 neutrophil differentiation	http://amigo.geneontology.org/amigo/term/GO:0030223	cebpa runx1 brf1a alas1
0.140741	4	23	3.70601	GO:0031102 neuron projection regeneration	http://amigo.geneontology.org/amigo/term/GO:0031102	gap43 csrp1a socs3a il6st
0.140741	4	23	3.70601	GO:0032946 positive regulation of mononuclear cell proliferation	http://amigo.geneontology.org/amigo/term/GO:0032946	il15l cd40 lgals17 si:ch211-241b2.5
0.140741	34	501	1.44616	GO:0032989 cellular component morphogenesis	http://amigo.geneontology.org/amigo/term/GO:0032989	csrp1a robo4 si:dkey-49n23.1 rtn4a lmod2b cxcl12b taok3a sema4ab rac1a plxnb1a lmod1b plppr4b gap43 pak1 sipa1l1 zgc:77784 met nrp2a kalrna mmp2 casp3a pard6gb pik3ca tpm3 flncb plecb obscnb stat3 pitpnaa cad ist1 sqstm1 chd7 agrn
0.140741	3	13	4.91759	GO:0035701 hematopoietic stem cell migration	http://amigo.geneontology.org/amigo/term/GO:0035701	mmp9 mmp2 cebpa
0.140741	214	3999	1.14035	GO:0044267 cellular protein metabolic process	http://amigo.geneontology.org/amigo/term/GO:0044267	psmb8a adam8a noc2l psme1 ube2al ctsl.1 abce1 il15l ctsla eif4bb rpl22l1 qars1 psme3 inhbaa bmp2a spsb4a trib3 wdr5 bcar3 otud7b mknk1 lars1b tyk2 rplp1 traf3 inhbab uchl1 adcyap1b nuak1b exosc2 eef1db zgc:77880 hbegfb psme2 actl6b prkcq abhd17b zgc:103438 vps37b drg1 inhbb eef2a.1 eif4ebp1 psmb10 psma6l rnf14 etf1b gfpt2 padi2 pars2 cpeb1a eif2s2 irak3 elmsan1b fbl fetub cdkn1bb rars1 cd40 ctsba…
0.140741	4	23	3.70601	GO:0050671 positive regulation of lymphocyte proliferation	http://amigo.geneontology.org/amigo/term/GO:0050671	il15l cd40 lgals17 si:ch211-241b2.5
0.140741	3	13	4.91759	GO:0051492 regulation of stress fiber assembly	http://amigo.geneontology.org/amigo/term/GO:0051492	limk1a myoc fhod1
0.140741	3	13	4.91759	GO:0070527 platelet aggregation	http://amigo.geneontology.org/amigo/term/GO:0070527	fn1a itgb3b dcbld2
0.140741	4	23	3.70601	GO:0070665 positive regulation of leukocyte proliferation	http://amigo.geneontology.org/amigo/term/GO:0070665	il15l cd40 lgals17 si:ch211-241b2.5
0.140741	3	13	4.91759	GO:0090382 phagosome maturation	http://amigo.geneontology.org/amigo/term/GO:0090382	rab7b rab34a adgrb1b
0.140741	19	242	1.67306	GO:0198738 cell-cell signaling by wnt	http://amigo.geneontology.org/amigo/term/GO:0198738	sulf2a dab2 grb10b gsk3bb wnt6b si:ch211-204c21.1 rnf14 tcf7l1b dixdc1a wnt2bb wnt8a bambia tax1bp3 c1qtnf12 jupa csrp1a net1 jun pak1
0.140741	4	23	3.70601	GO:2001242 regulation of intrinsic apoptotic signaling pathway	http://amigo.geneontology.org/amigo/term/GO:2001242	bcl2l1 nme5 ddit3 nck1b
0.142108	33	484	1.45292	GO:0006952 defense response	http://amigo.geneontology.org/amigo/term/GO:0006952	adam8a stat1a stat6 ifih1 tnfrsf1a stat3 ptgir cd40 ccl19a.1 cxcl18b stat1b relb dhx58 rela ccl35.1 socs1a irf1b ptgs2b g3bp1 traf3 il17a/f1 pkz irak3 b2m cxcl12b zgc:195173 si:ch1073-406l10.2 socs1b il4r.1 leap2 mmp9 sqstm1 trim25
0.143374	26	362	1.53052	GO:0001654 eye development	http://amigo.geneontology.org/amigo/term/GO:0001654	lgsn ush1c sox4a sox11a sox4b traf4a marcksa itga5 odc1 marcksb cct3 fabp11a fn1a obscnb stat3 socs3a adcyap1b socs1a cad rtn4a ipo13 sipa1l3 hbegfa chd7 lepa scinla
0.143374	26	362	1.53052	GO:0150063 visual system development	http://amigo.geneontology.org/amigo/term/GO:0150063	lgsn ush1c sox4a sox11a sox4b traf4a marcksa itga5 odc1 marcksb cct3 fabp11a fn1a obscnb stat3 socs3a adcyap1b socs1a cad rtn4a ipo13 sipa1l3 hbegfa chd7 lepa scinla
0.145175	6	47	2.72037	GO:0009798 axis specification	http://amigo.geneontology.org/amigo/term/GO:0009798	itga5 map3k3 prdm1a net1 rela pak1
0.145175	6	47	2.72037	GO:0031047 gene silencing by RNA	http://amigo.geneontology.org/amigo/term/GO:0031047	mov10a ajuba lin28a mov10b.1 ago3b tarbp2
0.145175	19	244	1.65935	GO:0048562 embryonic organ morphogenesis	http://amigo.geneontology.org/amigo/term/GO:0048562	ush1c chd7 prdm1a sox9a sox4a itga5 fn1a nkx3-2 sox11a sox4b traf4a cct3 trib3 pkp2 nolc1 polr1c wdr43 polr1a pak1
0.148282	8	74	2.30373	GO:0002064 epithelial cell development	http://amigo.geneontology.org/amigo/term/GO:0002064	sipa1l3 tnfrsf21 ilk itga5 marcksb fn1a gck gcga
0.151908	25	347	1.53527	GO:0048534 hematopoietic or lymphoid organ development	http://amigo.geneontology.org/amigo/term/GO:0048534	casp3a alas1 cebpa kitb runx1 tfe3a nfkbiaa gemin5 urb2 rpl22l1 npm1a brf1a rplp1 brd2a ddx18 csrnp1a socs1a lpar2a ccn2a irak3 cxcl12b chd7 stat1b wdr43 kalrna
0.155575	7	61	2.44536	GO:0035162 embryonic hemopoiesis	http://amigo.geneontology.org/amigo/term/GO:0035162	csrnp1a cebpa socs1a irak3 kitb chd7 runx1
0.155575	7	61	2.44536	GO:0048881 mechanosensory lateral line system development	http://amigo.geneontology.org/amigo/term/GO:0048881	rtn4a gna13a ctnnd1 cd9b stat3 socs3a si:dkey-280e21.3
0.157964	47	743	1.34798	GO:0007155 cell adhesion	http://amigo.geneontology.org/amigo/term/GO:0007155	adam8a tnfrsf21 itga5 il15l robo4 tln2a fn1a jag2b obscnb pkp2 ccn1 lpp palld itga6a ccn2a itgb3b pkp3a cd99 celsr3 ilk plaua plxnb1a igsf9a ctnnd1 cdh26.1 lgals17 si:ch211-241b2.5 jam3a jupa myoc ap1ar thy1 bcar1 itgb1a thbs2b icam3 cdh16 thbs3a dpp4 pkp3b tnfaip6 vclb bcan itgb1b gna13a dcbld2 runx1
0.157964	8	75	2.27302	GO:0031347 regulation of defense response	http://amigo.geneontology.org/amigo/term/GO:0031347	socs1a irf1b traf3 irak3 b2m socs1b tnfrsf1a mmp9
0.158749	11	119	1.96979	GO:0014033 neural crest cell differentiation	http://amigo.geneontology.org/amigo/term/GO:0014033	anxa6 si:dkey-49n23.1 sema4ab nrp2a prdm1a esf1 chd7 polr1b mych polr1a pak1
0.15915	50	799	1.33351	GO:0120036 plasma membrane bounded cell projection organization	http://amigo.geneontology.org/amigo/term/GO:0120036	stmn1a aif1l robo4 adcyap1b stmn4 si:dkey-49n23.1 stmn4l rtn4a ush1c gsk3bb cxcl12b taok3a sema4ab cdc42ep5 ppp1r9alb rac1a plxnb1a plppr4b ehd1a gap43 cdc42ep4a pak1 rttn sipa1l1 zgc:77784 camsap3 met nrp2a dnaaf2 kalrna mmp2 casp3a flncb ezrb hs3st1l2 pard6gb pik3ca pacsin2 csrp1a stat3 socs3a pitpnaa cad rab10 ist1 sqstm1 chd7 orc6 agrn il6st
0.161355	65	1081	1.28133	GO:0009605 response to external stimulus	http://amigo.geneontology.org/amigo/term/GO:0009605	stat1a robo4 lamp2 ifih1 prl2 nuak1b si:dkey-49n23.1 opn3 cd40 cxcl12b ccl19a.1 sema4ab nim1k rac1a cxcl18b plxnb1a stat1b piezo1 gcga relb lgals17 dhx58 rela gap43 si:ch211-241b2.5 ccl35.1 leap2 nfkbiaa atf3 traf3 angptl4 socs1a mcm4 cebpb mmp9 irf1b limk1a g3bp1 tnfrsf1a zgc:77784 pkz irak3 b2m bglap ano6 dcbld2 pdgfra met zgc:195173 si:ch1073-406l10.2 socs1b nrp2a f8 kalrna mmp2 ddx3xa rtn4a s…
0.161355	5	36	2.95966	GO:0010952 positive regulation of peptidase activity	http://amigo.geneontology.org/amigo/term/GO:0010952	psme1 psme3 psme2 cflara uacab
0.161355	38	580	1.39614	GO:0018193 peptidyl-amino acid modification	http://amigo.geneontology.org/amigo/term/GO:0018193	noc2l il15l wdr5 bcar3 mknk1 tyk2 zgc:77880 hbegfb actl6b prkcq padi2 cd40 rps6ka3b plod1a pkn1a hbegfa ttll4 supt3h src ezh2 fgfr1b egfra prmt3 jak1 abl1 ezh1 prmt7 ttll3 kitb dph1 erbb4a pdgfra met smyd5 erbb4b wee1 dph5 socs1a
0.161355	3	14	4.56633	GO:0033209 tumor necrosis factor-mediated signaling pathway	http://amigo.geneontology.org/amigo/term/GO:0033209	traf3 traf2b tnfrsf1a
0.161355	3	14	4.56633	GO:0034626 fatty acid elongation polyunsaturated fatty acid	http://amigo.geneontology.org/amigo/term/GO:0034626	elovl2 elovl1a elovl1b
0.161355	12	135	1.89418	GO:0048762 mesenchymal cell differentiation	http://amigo.geneontology.org/amigo/term/GO:0048762	anxa6 si:dkey-49n23.1 sema4ab nrp2a prdm1a esf1 stat3 chd7 polr1b mych polr1a pak1
0.161355	3	14	4.56633	GO:0048794 swim bladder development	http://amigo.geneontology.org/amigo/term/GO:0048794	elovl1a elovl1b chd7
0.161355	3	14	4.56633	GO:0050777 negative regulation of immune response	http://amigo.geneontology.org/amigo/term/GO:0050777	socs1a irak3 b2m
0.161355	3	14	4.56633	GO:0051694 pointed-end actin filament capping	http://amigo.geneontology.org/amigo/term/GO:0051694	tmod2 lmod2b lmod1b
0.161355	3	14	4.56633	GO:0060396 growth hormone receptor signaling pathway	http://amigo.geneontology.org/amigo/term/GO:0060396	stat6 tyk2 stat3
0.161355	3	14	4.56633	GO:0060416 response to growth hormone	http://amigo.geneontology.org/amigo/term/GO:0060416	stat6 tyk2 stat3
0.161355	3	14	4.56633	GO:0061386 closure of optic fissure	http://amigo.geneontology.org/amigo/term/GO:0061386	sox4a sox11a sox4b
0.161355	3	14	4.56633	GO:0071378 cellular response to growth hormone stimulus	http://amigo.geneontology.org/amigo/term/GO:0071378	stat6 tyk2 stat3
0.161374	30	438	1.45956	GO:0009967 positive regulation of signal transduction	http://amigo.geneontology.org/amigo/term/GO:0009967	traf4a inhbaa bmp2a sulf2a prl2 traf3 inhbab adcyap1b hbegfb net1 inhbb cav2 cd40 kitb ccl19a.1 ddit3 si:dkey-253i9.4 met map3k14a hbegfa nck1b akap13 pdgfba dicp1.1 traf2b ccl35.1 robo4 myd88 bambia cds1
0.161374	7	62	2.40592	GO:0030042 actin filament depolymerization	http://amigo.geneontology.org/amigo/term/GO:0030042	scinla tmod2 nck2a lmod2b lmod1b capgb lima1a
0.161374	11	120	1.95337	GO:0030833 regulation of actin filament polymerization	http://amigo.geneontology.org/amigo/term/GO:0030833	baiap2l2a cdc42ep5 cdc42ep4a scinla tmod2 nck2a arpc5lb lmod2b nck1b lmod1b capgb
0.161374	10	105	2.02948	GO:0071900 regulation of protein serine/threonine kinase activity	http://amigo.geneontology.org/amigo/term/GO:0071900	trib3 irak3 cdkn1bb kitb pdgfba si:dkey-7n6.2 si:ch211-255i3.4 cab39l ccnl1a cdkn1a
0.161374	10	105	2.02948	GO:0090092 regulation of transmembrane receptor protein serine/threonine kinase signaling pathway	http://amigo.geneontology.org/amigo/term/GO:0090092	inhbaa bmp2a inhbab inhbb spartb bambia snx25 dab2 net1 tgif1
0.161374	21	282	1.58688	GO:1902533 positive regulation of intracellular signal transduction	http://amigo.geneontology.org/amigo/term/GO:1902533	traf4a traf3 adcyap1b net1 cav2 cd40 kitb ccl19a.1 ddit3 si:dkey-253i9.4 met map3k14a nck1b akap13 pdgfba dicp1.1 traf2b ccl35.1 robo4 myd88 cds1
0.161812	8	76	2.24311	GO:0045862 positive regulation of proteolysis	http://amigo.geneontology.org/amigo/term/GO:0045862	adam8a psme1 psme3 trib3 psme2 rnf14 cflara uacab
0.164213	247	4697	1.1206	GO:0019538 protein metabolic process	http://amigo.geneontology.org/amigo/term/GO:0019538	psmb8a adam8a noc2l psme1 ube2al ctsl.1 abce1 il15l ctsla eif4bb rpl22l1 qars1 psme3 inhbaa bmp2a lamp2 spsb4a trib3 wdr5 bcar3 otud7b cela1.6 mknk1 sulf2a lars1b fn1a tyk2 alas1 erap1b rplp1 traf3 inhbab uchl1 adcyap1b nuak1b exosc2 eef1db zgc:77880 hbegfb psme2 actl6b prkcq zgc:110329 abhd17b zgc:103438 prcp vps37b drg1 tspan15 inhbb eef2a.1 eif4ebp1 psmb10 psma6l rnf14 etf1b gfpt2 padi2 pars2 …
0.164331	6	49	2.60933	GO:0007492 endoderm development	http://amigo.geneontology.org/amigo/term/GO:0007492	dusp5 dusp2 msna gna13a net1 ccn2a
0.165092	32	475	1.43559	GO:0010647 positive regulation of cell communication	http://amigo.geneontology.org/amigo/term/GO:0010647	traf4a inhbaa bmp2a sulf2a prl2 traf3 inhbab adcyap1b hbegfb net1 inhbb cav2 cd40 kitb ccl19a.1 ddit3 si:dkey-253i9.4 met map3k14a hbegfa nck1b akap13 pdgfba dicp1.1 traf2b ccl35.1 robo4 myd88 bambia gck marcksb cds1
0.165092	32	475	1.43559	GO:0023056 positive regulation of signaling	http://amigo.geneontology.org/amigo/term/GO:0023056	traf4a inhbaa bmp2a sulf2a prl2 traf3 inhbab adcyap1b hbegfb net1 inhbb cav2 cd40 kitb ccl19a.1 ddit3 si:dkey-253i9.4 met map3k14a hbegfa nck1b akap13 pdgfba dicp1.1 traf2b ccl35.1 robo4 myd88 bambia gck marcksb cds1
0.165094	45	711	1.34871	GO:0031324 negative regulation of cellular metabolic process	http://amigo.geneontology.org/amigo/term/GO:0031324	daxx noc2l sox9a phf21aa bmp2a smarce1 syncripl exosc2 nr1d4a dpf2l tent5ba bmf2 eif4ebp1 cpeb1a irak3 elmsan1b fetub cdkn1bb id3 cast nr1d4b ddit3 sirt1 nck1b samd4a sox11a agrn si:dkey-7n6.2 si:ch211-255i3.4 prdm1a arntl1a bcl2l1 yaf2 trib3 cbx7a zfpm1 caprin1b ago3b ppp1r35 cdkn1a ajuba cbx4 si:ch211-127m7.2 cst14b.1 ybx1
0.165722	16	200	1.70476	GO:0140694 non-membrane-bounded organelle assembly	http://amigo.geneontology.org/amigo/term/GO:0140694	mapre1b csrp1a bin2b rpl5b pwp2h abt1 lmod2b lmod1b nop53 mrto4 eif6 nip7 tpm3 flncb plecb obscnb
0.167996	2	6	7.10318	GO:0001952 regulation of cell-matrix adhesion	http://amigo.geneontology.org/amigo/term/GO:0001952	robo4 myoc
0.167996	2	6	7.10318	GO:0006207 de novo pyrimidine nucleobase biosynthetic process	http://amigo.geneontology.org/amigo/term/GO:0006207	cad umps
0.167996	4	25	3.40953	GO:0006270 DNA replication initiation	http://amigo.geneontology.org/amigo/term/GO:0006270	mcm4 orc6 cdc6 mcm10
0.167996	2	6	7.10318	GO:0006361 transcription initiation from RNA polymerase I promoter	http://amigo.geneontology.org/amigo/term/GO:0006361	polr1e wu:fj64h06
0.167996	2	6	7.10318	GO:0010998 regulation of translational initiation by eIF2 alpha phosphorylation	http://amigo.geneontology.org/amigo/term/GO:0010998	nck1b pkz
0.167996	2	6	7.10318	GO:0015727 lactate transport	http://amigo.geneontology.org/amigo/term/GO:0015727	slc16a3 slc16a1b
0.167996	2	6	7.10318	GO:0015822 ornithine transport	http://amigo.geneontology.org/amigo/term/GO:0015822	slc7a3b slc25a15a
0.167996	2	6	7.10318	GO:0017182 peptidyl-diphthamide metabolic process	http://amigo.geneontology.org/amigo/term/GO:0017182	dph1 dph5
0.167996	2	6	7.10318	GO:0017183 peptidyl-diphthamide biosynthetic process from peptidyl-histidine	http://amigo.geneontology.org/amigo/term/GO:0017183	dph1 dph5
0.167996	2	6	7.10318	GO:0030859 polarized epithelial cell differentiation	http://amigo.geneontology.org/amigo/term/GO:0030859	traf4a fn1a
0.167996	2	6	7.10318	GO:0031126 sno(s)RNA 3-prime-end processing	http://amigo.geneontology.org/amigo/term/GO:0031126	exosc2 fbl
0.167996	6	50	2.55714	GO:0032880 regulation of protein localization	http://amigo.geneontology.org/amigo/term/GO:0032880	ezrb adcyap1b msna tax1bp3 gck marcksb
0.167996	2	6	7.10318	GO:0034121 regulation of toll-like receptor signaling pathway	http://amigo.geneontology.org/amigo/term/GO:0034121	irak3 b2m
0.167996	4	25	3.40953	GO:0035088 establishment or maintenance of apical/basal cell polarity	http://amigo.geneontology.org/amigo/term/GO:0035088	jag2b traf4a rras fn1a
0.167996	2	6	7.10318	GO:0035873 lactate transmembrane transport	http://amigo.geneontology.org/amigo/term/GO:0035873	slc16a3 slc16a1b
0.167996	2	6	7.10318	GO:0036010 protein localization to endosome	http://amigo.geneontology.org/amigo/term/GO:0036010	ezrb msna
0.167996	2	6	7.10318	GO:0043555 regulation of translation in response to stress	http://amigo.geneontology.org/amigo/term/GO:0043555	nck1b pkz
0.167996	2	6	7.10318	GO:0043558 regulation of translational initiation in response to stress	http://amigo.geneontology.org/amigo/term/GO:0043558	nck1b pkz
0.167996	2	6	7.10318	GO:0045022 early endosome to late endosome transport	http://amigo.geneontology.org/amigo/term/GO:0045022	ezrb msna
0.167996	4	25	3.40953	GO:0045088 regulation of innate immune response	http://amigo.geneontology.org/amigo/term/GO:0045088	socs1a irak3 b2m socs1b
0.167996	4	25	3.40953	GO:0045197 establishment or maintenance of epithelial cell apical/basal polarity	http://amigo.geneontology.org/amigo/term/GO:0045197	jag2b traf4a rras fn1a
0.167996	2	6	7.10318	GO:0046716 muscle cell cellular homeostasis	http://amigo.geneontology.org/amigo/term/GO:0046716	flnca flncb
0.167996	4	25	3.40953	GO:0048002 antigen processing and presentation of peptide antigen	http://amigo.geneontology.org/amigo/term/GO:0048002	tap2t erap1b b2m tapbp.1
0.167996	8	77	2.21398	GO:0048703 embryonic viscerocranium morphogenesis	http://amigo.geneontology.org/amigo/term/GO:0048703	prdm1a itga5 fn1a nkx3-2 polr1c wdr43 polr1a pak1
0.167996	6	50	2.55714	GO:0048916 posterior lateral line development	http://amigo.geneontology.org/amigo/term/GO:0048916	rtn4a ctnnd1 cd9b stat3 socs3a si:dkey-280e21.3
0.167996	5	37	2.87967	GO:0051028 mRNA transport	http://amigo.geneontology.org/amigo/term/GO:0051028	si:dkey-17o15.2 igf2bp2a nup93 nup50 eif5a2
0.167996	7	63	2.36773	GO:0051090 regulation of DNA-binding transcription factor activity	http://amigo.geneontology.org/amigo/term/GO:0051090	traf3 irak3 cd40 ddit3 pprc1 traf2b rela
0.167996	4	25	3.40953	GO:0061245 establishment or maintenance of bipolar cell polarity	http://amigo.geneontology.org/amigo/term/GO:0061245	jag2b traf4a rras fn1a
0.167996	2	6	7.10318	GO:0070613 regulation of protein processing	http://amigo.geneontology.org/amigo/term/GO:0070613	cast runx1
0.167996	2	6	7.10318	GO:0097064 ncRNA export from nucleus	http://amigo.geneontology.org/amigo/term/GO:0097064	npm1a nol6
0.167996	29	425	1.45406	GO:0098609 cell-cell adhesion	http://amigo.geneontology.org/amigo/term/GO:0098609	adam8a tnfrsf21 itga5 il15l robo4 tln2a fn1a jag2b obscnb pkp2 lpp palld itga6a pkp3a cd99 celsr3 igsf9a ctnnd1 cdh26.1 lgals17 si:ch211-241b2.5 jam3a itgb3b icam3 cdh16 pkp3b gna13a dcbld2 runx1
0.167996	2	6	7.10318	GO:0098927 vesicle-mediated transport between endosomal compartments	http://amigo.geneontology.org/amigo/term/GO:0098927	ezrb msna
0.167996	2	6	7.10318	GO:1900247 regulation of cytoplasmic translational elongation	http://amigo.geneontology.org/amigo/term/GO:1900247	dph1 dph5
0.167996	2	6	7.10318	GO:1903317 regulation of protein maturation	http://amigo.geneontology.org/amigo/term/GO:1903317	cast runx1
0.167996	2	6	7.10318	GO:1903352 L-ornithine transmembrane transport	http://amigo.geneontology.org/amigo/term/GO:1903352	slc7a3b slc25a15a
0.170851	17	219	1.65417	GO:0031401 positive regulation of protein modification process	http://amigo.geneontology.org/amigo/term/GO:0031401	il15l inhbaa bmp2a bcar3 inhbab adcyap1b hbegfb inhbb cd40 kitb hbegfa pdgfba traf4a rplp1 net1 cab39l traf2b
0.172222	7	64	2.33073	GO:1901880 negative regulation of protein depolymerization	http://amigo.geneontology.org/amigo/term/GO:1901880	scinla tmod2 nck2a lmod2b lmod1b capgb lima1a
0.172296	3	15	4.26191	GO:0000460 maturation of 5.8S rRNA	http://amigo.geneontology.org/amigo/term/GO:0000460	rrs1 exosc2 abt1
0.172296	3	15	4.26191	GO:0019368 fatty acid elongation unsaturated fatty acid	http://amigo.geneontology.org/amigo/term/GO:0019368	elovl2 elovl1a elovl1b
0.172296	3	15	4.26191	GO:0030500 regulation of bone mineralization	http://amigo.geneontology.org/amigo/term/GO:0030500	rflnb ecm1b ano6
0.172296	3	15	4.26191	GO:0034625 fatty acid elongation monounsaturated fatty acid	http://amigo.geneontology.org/amigo/term/GO:0034625	elovl2 elovl1a elovl1b
0.172296	10	108	1.97311	GO:0043065 positive regulation of apoptotic process	http://amigo.geneontology.org/amigo/term/GO:0043065	stk17b casp3a bmf2 pawr cd40 ddit3 dapk3 nck1b phlda2 rela
0.172296	10	108	1.97311	GO:0043068 positive regulation of programmed cell death	http://amigo.geneontology.org/amigo/term/GO:0043068	stk17b casp3a bmf2 pawr cd40 ddit3 dapk3 nck1b phlda2 rela
0.172296	3	15	4.26191	GO:0043489 RNA stabilization	http://amigo.geneontology.org/amigo/term/GO:0043489	syncripl tent5ba ybx1
0.172296	3	15	4.26191	GO:0048255 mRNA stabilization	http://amigo.geneontology.org/amigo/term/GO:0048255	syncripl tent5ba ybx1
0.172296	3	15	4.26191	GO:0048668 collateral sprouting	http://amigo.geneontology.org/amigo/term/GO:0048668	casp3a pard6gb pik3ca
0.172296	3	15	4.26191	GO:0060350 endochondral bone morphogenesis	http://amigo.geneontology.org/amigo/term/GO:0060350	anxa6 prdm1a mmp9
0.172296	12	139	1.83967	GO:0060627 regulation of vesicle-mediated transport	http://amigo.geneontology.org/amigo/term/GO:0060627	syt9a dysf sept5a ezrb dab2 syt4 rab10 syt11b msna cbarpb pacsin2 si:ch211-204c21.1
0.172296	3	15	4.26191	GO:0070167 regulation of biomineral tissue development	http://amigo.geneontology.org/amigo/term/GO:0070167	rflnb ecm1b ano6
0.172296	3	15	4.26191	GO:0110020 regulation of actomyosin structure organization	http://amigo.geneontology.org/amigo/term/GO:0110020	limk1a myoc fhod1
0.172296	3	15	4.26191	GO:0110149 regulation of biomineralization	http://amigo.geneontology.org/amigo/term/GO:0110149	rflnb ecm1b ano6
0.172296	3	15	4.26191	GO:1902373 negative regulation of mRNA catabolic process	http://amigo.geneontology.org/amigo/term/GO:1902373	syncripl tent5ba ybx1
0.173154	14	171	1.74464	GO:0120035 regulation of plasma membrane bounded cell projection organization	http://amigo.geneontology.org/amigo/term/GO:0120035	si:dkey-49n23.1 gsk3bb sema4ab cdc42ep5 plxnb1a cdc42ep4a pak1 sipa1l1 casp3a pard6gb pik3ca ezrb socs3a il6st
0.173157	259	4962	1.11229	GO:0007165 signal transduction	http://amigo.geneontology.org/amigo/term/GO:0007165	pde4cb zgc:153911 cd276 traf4a arhgdig grm5a npy8br stat1a itga5 her6 rras il15l zgc:112965 bcl2l1 dusp8a cdc6 fgfr1b inhbaa anxa6 bmp2a egfra stk17b stat6 otud7b ifi45 mknk1 sulf2a prl2 dusp5 tyk2 arhgap17a myoc erap1b traf3 stat3 ccn1 inhbab cd63 adcyap1b nuak1b nr1d4a hbegfb dab2 mapk8a ywhaz net1 prkcq rgs3b grb10b hrh3 rras2 cab39l ptgir rhebl1 olfm3b zgc:152791 gng5 inhbb si:dkey-49n23.1 nm…
0.173889	6	51	2.507	GO:0001819 positive regulation of cytokine production	http://amigo.geneontology.org/amigo/term/GO:0001819	il15l sulf2a ifih1 cd40 dhx58 panx1b
0.173889	6	51	2.507	GO:0002683 negative regulation of immune system process	http://amigo.geneontology.org/amigo/term/GO:0002683	tnfrsf21 lgals17 si:ch211-241b2.5 socs1a irak3 b2m
0.173889	8	79	2.15793	GO:0006633 fatty acid biosynthetic process	http://amigo.geneontology.org/amigo/term/GO:0006633	ptgs2b abhd3 ptges scd elovl2 elovl1a elovl1b fads2
0.173889	4	26	3.27839	GO:0017158 regulation of calcium ion-dependent exocytosis	http://amigo.geneontology.org/amigo/term/GO:0017158	syt9a syt4 syt11b cbarpb
0.173889	8	79	2.15793	GO:0042063 gliogenesis	http://amigo.geneontology.org/amigo/term/GO:0042063	sox9a prx sirt1 gna13a chd7 stat3 swap70b tuba8l3
0.173889	8	79	2.15793	GO:0043244 regulation of protein-containing complex disassembly	http://amigo.geneontology.org/amigo/term/GO:0043244	scinla tmod2 nck2a lmod2b eif5a2 lmod1b capgb lima1a
0.173889	4	26	3.27839	GO:0043405 regulation of MAP kinase activity	http://amigo.geneontology.org/amigo/term/GO:0043405	trib3 irak3 kitb pdgfba
0.173889	30	446	1.43338	GO:0048880 sensory system development	http://amigo.geneontology.org/amigo/term/GO:0048880	lgsn ush1c sox4a rtn4a gna13a sox11a ctnnd1 sox4b traf4a marcksa itga5 odc1 marcksb cct3 cd9b fabp11a fn1a obscnb stat3 socs3a adcyap1b socs1a cad si:dkey-280e21.3 ipo13 sipa1l3 hbegfa chd7 lepa scinla
0.173889	26	375	1.47746	GO:0061024 membrane organization	http://amigo.geneontology.org/amigo/term/GO:0061024	dysf bin2b anxa6 prx tram1 rab7b syt4 tmem33 stx11b.2 vamp4 rab34a cav2 syt11b si:dkey-246g23.2 stx2b vamp5 plscr3b rac1a pacsin2 stx12 tfg baiap2l2a pitpnaa prelid3a ano6 adgrb1b
0.173889	4	26	3.27839	GO:0070897 transcription preinitiation complex assembly	http://amigo.geneontology.org/amigo/term/GO:0070897	polr1e brf2 brf1a wu:fj64h06
0.17575	51	832	1.30623	GO:0030030 cell projection organization	http://amigo.geneontology.org/amigo/term/GO:0030030	stmn1a aif1l robo4 adcyap1b stmn4 si:dkey-49n23.1 stmn4l rtn4a ush1c gsk3bb cxcl12b taok3a sema4ab cdc42ep5 ppp1r9alb rac1a plxnb1a plppr4b ehd1a gap43 cdc42ep4a scinla pak1 rttn sipa1l1 zgc:77784 camsap3 met nrp2a dnaaf2 kalrna mmp2 casp3a flncb ezrb hs3st1l2 pard6gb pik3ca pacsin2 csrp1a stat3 socs3a pitpnaa cad rab10 ist1 sqstm1 chd7 orc6 agrn il6st
0.175926	24	341	1.49979	GO:0009792 embryo development ending in birth or egg hatching	http://amigo.geneontology.org/amigo/term/GO:0009792	chd7 sulf2a prdm1a itga5 fn1a nkx3-2 her6 esf1 rplp2l brd2a nolc1 pard6gb ca8 polr1c pitpnaa ccn2a tp53bp2b smtnl slc41a1 wdr43 polr1b polr1a eef2b pak1
0.175926	10	109	1.955	GO:0010942 positive regulation of cell death	http://amigo.geneontology.org/amigo/term/GO:0010942	stk17b casp3a bmf2 pawr cd40 ddit3 dapk3 nck1b phlda2 rela
0.175926	24	341	1.49979	GO:0043009 chordate embryonic development	http://amigo.geneontology.org/amigo/term/GO:0043009	chd7 sulf2a prdm1a itga5 fn1a nkx3-2 her6 esf1 rplp2l brd2a nolc1 pard6gb ca8 polr1c pitpnaa ccn2a tp53bp2b smtnl slc41a1 wdr43 polr1b polr1a eef2b pak1
0.175926	9	94	2.04028	GO:0072330 monocarboxylic acid biosynthetic process	http://amigo.geneontology.org/amigo/term/GO:0072330	ptgs2b abhd3 ptges scd elovl2 elovl1a elovl1b fads2 slc27a2a
0.183022	23	325	1.50806	GO:0045944 positive regulation of transcription by RNA polymerase II	http://amigo.geneontology.org/amigo/term/GO:0045944	sox4a npm1a adcyap1b mybl1 nr1d4a dpf2l cd40 nr1d4b ddit3 jupa mrtfbb sox11a pprc1 sox4b thrap3a cebpa atf4b atf5a tead3a maml1 atf5b runx1 creb3l3b
0.18319	12	141	1.81358	GO:0046474 glycerophospholipid biosynthetic process	http://amigo.geneontology.org/amigo/term/GO:0046474	itpkb socs3a socs3b socs1a zgc:158659 chkb itpkcb pik3cb pik3ca socs1b cds1 pcyt2
0.184719	6	52	2.45879	GO:0051693 actin filament capping	http://amigo.geneontology.org/amigo/term/GO:0051693	scinla tmod2 nck2a lmod2b lmod1b capgb
0.186644	5	39	2.73199	GO:0000082 G1/S transition of mitotic cell cycle	http://amigo.geneontology.org/amigo/term/GO:0000082	psme1 psme3 psme2 cdkn1bb cdk2ap2
0.186644	7	66	2.2601	GO:0043242 negative regulation of protein-containing complex disassembly	http://amigo.geneontology.org/amigo/term/GO:0043242	scinla tmod2 nck2a lmod2b lmod1b capgb lima1a
0.187175	29	432	1.4305	GO:0010558 negative regulation of macromolecule biosynthetic process	http://amigo.geneontology.org/amigo/term/GO:0010558	daxx noc2l sox9a phf21aa bmp2a smarce1 exosc2 nr1d4a dpf2l eif4ebp1 cpeb1a elmsan1b id3 nr1d4b ddit3 sirt1 samd4a sox11a prdm1a arntl1a yaf2 trib3 cbx7a zfpm1 caprin1b ago3b ajuba cbx4 ybx1
0.188052	11	126	1.86036	GO:0010975 regulation of neuron projection development	http://amigo.geneontology.org/amigo/term/GO:0010975	si:dkey-49n23.1 gsk3bb sema4ab plxnb1a pak1 sipa1l1 casp3a pard6gb pik3ca socs3a il6st
0.18835	14	174	1.71456	GO:0031344 regulation of cell projection organization	http://amigo.geneontology.org/amigo/term/GO:0031344	si:dkey-49n23.1 gsk3bb sema4ab cdc42ep5 plxnb1a cdc42ep4a pak1 sipa1l1 casp3a pard6gb pik3ca ezrb socs3a il6st
0.18924	43	688	1.33185	GO:0051172 negative regulation of nitrogen compound metabolic process	http://amigo.geneontology.org/amigo/term/GO:0051172	daxx noc2l sox9a phf21aa bmp2a smarce1 syncripl exosc2 nr1d4a dpf2l tent5ba eif4ebp1 cpeb1a irak3 elmsan1b fetub cdkn1bb id3 cast nr1d4b ddit3 sirt1 nck1b samd4a sox11a agrn si:dkey-7n6.2 si:ch211-255i3.4 prdm1a arntl1a bcl2l1 yaf2 trib3 cbx7a zfpm1 caprin1b ago3b cdkn1a ajuba cbx4 si:ch211-127m7.2 cst14b.1 ybx1
0.19127	4	27	3.15697	GO:0048596 embryonic camera-type eye morphogenesis	http://amigo.geneontology.org/amigo/term/GO:0048596	sox4a sox11a sox4b traf4a
0.192035	8	81	2.10465	GO:0007596 blood coagulation	http://amigo.geneontology.org/amigo/term/GO:0007596	fn1a itgb3b ano6 f3a f7l f8 bambia dcbld2
0.192035	8	81	2.10465	GO:0017038 protein import	http://amigo.geneontology.org/amigo/term/GO:0017038	nutf2l nup50 ipo7 heatr3 kpna6 nutf2 ipo13 kpnb3
0.192514	22	310	1.51229	GO:0043010 camera-type eye development	http://amigo.geneontology.org/amigo/term/GO:0043010	lgsn ush1c sox4a sox11a sox4b traf4a marcksa itga5 marcksb fn1a obscnb stat3 socs3a adcyap1b socs1a cad rtn4a ipo13 sipa1l3 hbegfa chd7 lepa
0.19273	3	16	3.99554	GO:0038084 vascular endothelial growth factor signaling pathway	http://amigo.geneontology.org/amigo/term/GO:0038084	cd63 nrp2a cad
0.19273	3	16	3.99554	GO:0045879 negative regulation of smoothened signaling pathway	http://amigo.geneontology.org/amigo/term/GO:0045879	sox4a sox11a sox4b
0.19273	3	16	3.99554	GO:0098781 ncRNA transcription	http://amigo.geneontology.org/amigo/term/GO:0098781	polr1e chd7 polr1a
0.19273	3	16	3.99554	GO:1902369 negative regulation of RNA catabolic process	http://amigo.geneontology.org/amigo/term/GO:1902369	syncripl tent5ba ybx1
0.193944	36	561	1.36746	GO:0019752 carboxylic acid metabolic process	http://amigo.geneontology.org/amigo/term/GO:0019752	odc1 ptgs2b qars1 abhd3 lars1b ptges si:dkeyp-120h9.1 scd qdpra cad pars2 elovl2 mthfr rars1 gck cth lars1a acbd7 elovl1a wars1 elovl1b phgdh hars lgsn fads2 ctps1a mars1 yars1 slc27a2a tmem189 gfpt2 acss1 sgpl1 ltc4s ehhadh hpdl
0.196597	2	7	6.08844	GO:0000491 small nucleolar ribonucleoprotein complex assembly	http://amigo.geneontology.org/amigo/term/GO:0000491	znhit6 nufip1
0.196597	2	7	6.08844	GO:0001732 formation of cytoplasmic translation initiation complex	http://amigo.geneontology.org/amigo/term/GO:0001732	eif2s2 eif3jb
0.196597	2	7	6.08844	GO:0001765 membrane raft assembly	http://amigo.geneontology.org/amigo/term/GO:0001765	cav2 pacsin2
0.196597	16	209	1.63135	GO:0001775 cell activation	http://amigo.geneontology.org/amigo/term/GO:0001775	tnfrsf21 dysf il15l fn1a cd40 kitb lgals17 dicp1.1 si:ch211-241b2.5 itgb3b gemin5 ybx1 bambia dcbld2 chd7 runx1
0.196597	27	400	1.43839	GO:0002682 regulation of immune system process	http://amigo.geneontology.org/amigo/term/GO:0002682	adam8a tnfrsf21 zgc:153911 cd276 il15l zgc:112965 tapbp.2 cd99 cd40 rac1a tapbp.1 lgals17 zgc:174863 si:ch211-241b2.5 socs1a myd88 irf1b irak3 b2m kitb socs1b tfe3a tnfrsf1a runx1 lpar2a mmp9 trim25
0.196597	2	7	6.08844	GO:0006047 UDP-N-acetylglucosamine metabolic process	http://amigo.geneontology.org/amigo/term/GO:0006047	gfpt2 uap1
0.196597	14	176	1.69508	GO:0006887 exocytosis	http://amigo.geneontology.org/amigo/term/GO:0006887	syt9a sept5a rab11al syt4 stx11b.2 tnfaip2a rab10 rab11fip1a syt11b sytl2a stx2b cbarpb stxbp6 syt16
0.196597	8	82	2.07898	GO:0007599 hemostasis	http://amigo.geneontology.org/amigo/term/GO:0007599	fn1a itgb3b ano6 f3a f7l f8 bambia dcbld2
0.196597	2	7	6.08844	GO:0018202 peptidyl-histidine modification	http://amigo.geneontology.org/amigo/term/GO:0018202	dph1 dph5
0.196597	2	7	6.08844	GO:0019856 pyrimidine nucleobase biosynthetic process	http://amigo.geneontology.org/amigo/term/GO:0019856	cad umps
0.196597	2	7	6.08844	GO:0030947 regulation of vascular endothelial growth factor receptor signaling pathway	http://amigo.geneontology.org/amigo/term/GO:0030947	cad nrp2a
0.196597	5	40	2.66369	GO:0031110 regulation of microtubule polymerization or depolymerization	http://amigo.geneontology.org/amigo/term/GO:0031110	mapre1b stmn1a stmn4 stmn4l gas2l1
0.196597	2	7	6.08844	GO:0031268 pseudopodium organization	http://amigo.geneontology.org/amigo/term/GO:0031268	cdc42ep5 cdc42ep4a
0.196597	2	7	6.08844	GO:0031269 pseudopodium assembly	http://amigo.geneontology.org/amigo/term/GO:0031269	cdc42ep5 cdc42ep4a
0.196597	2	7	6.08844	GO:0031272 regulation of pseudopodium assembly	http://amigo.geneontology.org/amigo/term/GO:0031272	cdc42ep5 cdc42ep4a
0.196597	2	7	6.08844	GO:0031274 positive regulation of pseudopodium assembly	http://amigo.geneontology.org/amigo/term/GO:0031274	cdc42ep5 cdc42ep4a
0.196597	2	7	6.08844	GO:0031579 membrane raft organization	http://amigo.geneontology.org/amigo/term/GO:0031579	cav2 pacsin2
0.196597	2	7	6.08844	GO:0032481 positive regulation of type I interferon production	http://amigo.geneontology.org/amigo/term/GO:0032481	ifih1 dhx58
0.196597	2	7	6.08844	GO:0035372 protein localization to microtubule	http://amigo.geneontology.org/amigo/term/GO:0035372	mapre1b gas2l1
0.196597	2	7	6.08844	GO:0042100 B cell proliferation	http://amigo.geneontology.org/amigo/term/GO:0042100	tnfrsf21 cd40
0.196597	2	7	6.08844	GO:0043144 sno(s)RNA processing	http://amigo.geneontology.org/amigo/term/GO:0043144	exosc2 fbl
0.196597	5	40	2.66369	GO:0044843 cell cycle G1/S phase transition	http://amigo.geneontology.org/amigo/term/GO:0044843	psme1 psme3 psme2 cdkn1bb cdk2ap2
0.196597	2	7	6.08844	GO:0044854 plasma membrane raft assembly	http://amigo.geneontology.org/amigo/term/GO:0044854	cav2 pacsin2
0.196597	2	7	6.08844	GO:0044857 plasma membrane raft organization	http://amigo.geneontology.org/amigo/term/GO:0044857	cav2 pacsin2
0.196597	2	7	6.08844	GO:0045736 negative regulation of cyclin-dependent protein serine/threonine kinase activity	http://amigo.geneontology.org/amigo/term/GO:0045736	cdkn1bb cdkn1a
0.196597	2	7	6.08844	GO:0048923 posterior lateral line neuromast hair cell differentiation	http://amigo.geneontology.org/amigo/term/GO:0048923	stat3 socs3a
0.196597	2	7	6.08844	GO:0061026 cardiac muscle tissue regeneration	http://amigo.geneontology.org/amigo/term/GO:0061026	stat3 runx1
0.196597	2	7	6.08844	GO:0070836 caveola assembly	http://amigo.geneontology.org/amigo/term/GO:0070836	cav2 pacsin2
0.196597	10	112	1.90264	GO:0090287 regulation of cellular response to growth factor stimulus	http://amigo.geneontology.org/amigo/term/GO:0090287	sulf2a cd63 spartb bmp2a bambia snx25 cad dab2 tgif1 nrp2a
0.196597	2	7	6.08844	GO:1900746 regulation of vascular endothelial growth factor signaling pathway	http://amigo.geneontology.org/amigo/term/GO:1900746	cd63 cad
0.196597	2	7	6.08844	GO:1902547 regulation of cellular response to vascular endothelial growth factor stimulus	http://amigo.geneontology.org/amigo/term/GO:1902547	cd63 cad
0.196597	2	7	6.08844	GO:1904030 negative regulation of cyclin-dependent protein kinase activity	http://amigo.geneontology.org/amigo/term/GO:1904030	cdkn1bb cdkn1a
0.196597	2	7	6.08844	GO:1904825 protein localization to microtubule plus-end	http://amigo.geneontology.org/amigo/term/GO:1904825	mapre1b gas2l1
0.196597	2	7	6.08844	GO:1905725 protein localization to microtubule end	http://amigo.geneontology.org/amigo/term/GO:1905725	mapre1b gas2l1
0.198321	10	113	1.8858	GO:0048701 embryonic cranial skeleton morphogenesis	http://amigo.geneontology.org/amigo/term/GO:0048701	prdm1a itga5 fn1a nkx3-2 chd7 nolc1 polr1c wdr43 polr1a pak1
0.199227	66	1130	1.24463	GO:0070887 cellular response to chemical stimulus	http://amigo.geneontology.org/amigo/term/GO:0070887	syt9a stat1a bmp2a cyp2ae1 stat6 sulf2a tyk2 traf3 stat3 cd63 nr1d4a grb10b syt4 nme5 rab10 cav2 gsk3bb irak3 cd40 bambia syt11b kitb hspb8 ccl19a.1 ern2 nr1d4b il12rb2l cxcl18b nck1b stat1b il13ra1 lgals17 dicp1.1 f3a si:ch211-241b2.5 traf2b il4r.1 spartb ccl35.1 il6st ptgs2b casp3a ucp1 hmox1a socs1a eef2b fgfr1b tnfrsf1a smad1 nfe2l1a cxcl12b bglap ano6 agrn fgf18a socs1b creb3l3b nrp2a snx25 …
0.199397	4	28	3.04422	GO:0030851 granulocyte differentiation	http://amigo.geneontology.org/amigo/term/GO:0030851	cebpa runx1 brf1a alas1
0.199397	4	28	3.04422	GO:0046328 regulation of JNK cascade	http://amigo.geneontology.org/amigo/term/GO:0046328	traf4a traf3 traf2b mapk8ip1a
0.199803	50	826	1.28992	GO:0043933 protein-containing complex organization	http://amigo.geneontology.org/amigo/term/GO:0043933	daxx stmn1a polr1e abce1 eif4bb bin2b lamp2 rpl5b baiap2l2a stmn4 pwp2h vamp4 abt1 stmn4l etf1b tapbp.2 eif2s2 cdc42ep5 vamp5 tapbp.1 znhit6 nop53 nufip1 cdc42ep4a scinla lonp1 brf2 tmod2 tfg mrto4 brf1a nck2a arpc5lb tp53 psmg1 lmod2b eif3jb eif5a2 psmd11a nck1b lmod1b kcna4 wu:fj64h06 gspt1l snrpg capgb evlb lima1a dnaaf2 cacnb1

## Sheet: U1_I1_KEGG
Enrichment FDR	nGenes	Pathway Genes	Fold Enrichment	Pathway	URL	Genes
3.58996e-20	31	73	9.04926	Path:dre03008 Ribosome biogenesis in eukaryotes	http://www.genome.jp/kegg-bin/show_pathway?dre03008	nhp2 pwp2h wdr43 wdr3 snu13b wdr36 gnl3 utp15 gtpbp4 nol6 heatr1 wdr75 eif6 nat10 gar1 nop56 riok1 fbl utp4 riok2 imp4 gnl3l nop10 tbl3 nop58 rpp30 rrp7a bms1 nob1 dkc1 emg1
3.38027e-12	37	184	4.28507	Path:dre05168 Herpes simplex virus 1 infection	http://www.genome.jp/kegg-bin/show_pathway?dre05168	eif2ak2 itgb3b pik3cb tapbp.2 ifngr1l tap1 tyk2 bcl2l1 casp3a tapbp.1 jak1 b2m tp53 stat1a eif2s1a src socs3a stat1b tap2a itga5 irf9 myd88 nfkbiaa tnfrsf1a socs3b rela traf3 il12a tap2t traf2b daxx pik3ca bada stat2 ifih1 rhebl1 fas
1.25548e-11	37	194	4.06419	Path:dre04210 Apoptosis	http://www.genome.jp/kegg-bin/show_pathway?dre04210	pik3cb map3k14a parp2 mapk9 bcl2l11 bcl2l1 casp3a tp53 ctsla eif2s1a jun tuba8l ctsc tuba1b cflara tuba8l4 gadd45ga nfkbiaa tnfrsf1a ctsba rela gadd45ab ctsl.1 tuba8l3 casp7 atf4b traf2b parp4 daxx pik3ca ddit3 mapk8a bada ern2 actb1 fas si:ch211-114n24.6
2.35981e-11	55	397	2.9522	Path:dre04010 MAPK signaling pathway	http://www.genome.jp/kegg-bin/show_pathway?dre04010	map3k14a erbb4a rps6ka3b flnca mapk9 met mras hgfb mapk8ip1a dusp5 casp3a mapk14b max tp53 mapk12a rap1b rac1a jun fgf18a tgfb1a pak1 egfra pdgfra mycb dusp8a gadd45ga myd88 tnfrsf1a rela gadd45ab cacnb1 dusp2 rras kitb rras2 mknk1 atf4b traf2b cacna1fb map3k3 daxx cacna2d1a ddit3 flna mapk8a fgfr1b erbb4b flncb stmn1a fas mapkapk3 si:dkey-253i9.4 relb taok3a pdgfba
2.55817e-09	44	314	2.98605	Path:dre05132 Salmonella infection	http://www.genome.jp/kegg-bin/show_pathway?dre05132	pik3cb rilp flnca mapk9 arf1 casp3a mapk14b tcf7l1b mapk12a anxa2a rac1a jun tuba8l tuba1b pak1 tubb5 mycb tuba8l4 abi1a myd88 s100a10b nfkbiaa tnfrsf1a rela rab7b rhocb txn tuba8l3 fhod1 casp7 arpc5lb traf2b pkn1a pik3ca arl8bb flna mapk8a kif5c cyth4a flncb prx dync1li2 actb1 si:ch211-114n24.6
9.37926e-08	24	126	4.05896	Path:dre04625 C-type lectin receptor signaling pathway	http://www.genome.jp/kegg-bin/show_pathway?dre04625	pik3cb map3k14a mapk9 mras mapk14b mapk12a stat1a src jun stat1b pak1 irf9 nfkbiaa rela rhocb il12a rras rras2 ptgs2b pik3ca mapk8a stat2 irf1b relb
2.53476e-07	35	255	2.92484	Path:dre04510 Focal adhesion	http://www.genome.jp/kegg-bin/show_pathway?dre04510	itgb3b pik3cb fn1a flnca mapk9 met hgfb vclb thbs3a rap1b src rac1a jun pak1 egfra itga5 pdgfra ilk cav2 rhocb ppp1r12a itga6a itgb1a tln2a gsk3bb pik3ca flna mapk8a bada thbs2b bcar1 itgb1b flncb actb1 pdgfba
9.80538e-07	26	165	3.35787	Path:dre04621 NOD-like receptor signaling pathway	http://www.genome.jp/kegg-bin/show_pathway?dre04621	mapk9 tyk2 bcl2l1 mapk14b jak1 mapk12a stat1a jun stat1b irf9 myd88 nfkbiaa ctsba rela gbp1 rhocb txn traf3 traf2b pkn1a mapk8a stat2 panx1b gbp2 pkn2 dhx33
1.41266e-06	20	106	4.02067	Path:dre04012 ErbB signaling pathway	http://www.genome.jp/kegg-bin/show_pathway?dre04012	abl1 pik3cb erbb4a mapk9 cdkn1a nck1b src jun cdkn1bb pak1 egfra mycb nck2a hbegfb gsk3bb pik3ca mapk8a bada erbb4b hbegfa
3.35324e-06	18	93	4.12443	Path:dre04137 Mitophagy-animal	http://www.genome.jp/kegg-bin/show_pathway?dre04137	mapk9 ulk1a mras bcl2l1 tfe3a tp53 src jun optn sqstm1 rela rab7b rras rras2 calcoco2 tbc1d17 atf4b mapk8a
3.35324e-06	25	166	3.20927	Path:dre04145 Phagosome	http://www.genome.jp/kegg-bin/show_pathway?dre04145	itgb3b rilp tap1 thbs3a sec61a1l ctsla rac1a tuba8l tap2a tuba1b tubb5 itga5 tuba8l4 stx12 rab7b ctsl.1 tuba8l3 tfr1b itgb1a tap2t thbs2b itgb1b dync1li2 actb1 si:ch211-114n24.6
7.72086e-06	26	187	2.96282	Path:dre04140 Autophagy-animal	http://www.genome.jp/kegg-bin/show_pathway?dre04140	pik3cb atg16l2 mapk9 ulk1a mras bcl2l1 ctsla eif2s1a vmp1 cflara sqstm1 ctsba rab7b ctsl.1 rras rras2 prkcq si:dkey-240h12.4 pik3ca dapk3 mapk8a si:ch211-11n16.2 bada rab1aa ern2 rhebl1
7.72086e-06	34	287	2.52448	Path:dre04810 Regulation of actin cytoskeleton	http://www.genome.jp/kegg-bin/show_pathway?dre04810	itgb3b pik3cb fn1a mras vclb msna scinla src gna13a rac1a fgf18a pak1 egfra itga5 pdgfra tmsb rhocb lpar2a ppp1r12a rras itga6a rras2 arpc5lb itgb1a myh9b ezrb pik3ca fgfr1b bcar1 itgb1b actb1 limk1a pdgfba cxcl12b
5.57846e-05	13	63	4.39721	Path:dre04622 RIG-I-like receptor signaling pathway	http://www.genome.jp/kegg-bin/show_pathway?dre04622	dhx58 mapk9 mapk14b mapk12a trim25 nfkbiaa rela traf3 il12a traf2b mapk8a ifih1 ddx3xa
9.21504e-05	24	190	2.69173	Path:dre04217 Necroptosis	http://www.genome.jp/kegg-bin/show_pathway?dre04217	eif2ak2 fthl28 mapk9 fthl29 ifngr1l tyk2 jak1 stat3 stat1a chmp1b stat6 stat1b cflara vps4b irf9 sqstm1 tnfrsf1a fthl27 fthl31 traf2b fthl30 mapk8a stat2 fas
0.000136049	16	100	3.40953	Path:dre04620 Toll-like receptor signaling pathway	http://www.genome.jp/kegg-bin/show_pathway?dre04620	pik3cb mapk9 cd40 mapk14b mapk12a stat1a rac1a jun stat1b myd88 nfkbiaa rela traf3 il12a pik3ca mapk8a
0.000151019	9	34	5.64076	Path:dre03020 RNA polymerase	http://www.genome.jp/kegg-bin/show_pathway?dre03020	polr1b polr1a polr1c twistnb polr3h polr3gla polr2h polr1e cd3eap
0.00019366	26	227	2.44074	Path:dre04530 Tight junction	http://www.genome.jp/kegg-bin/show_pathway?dre04530	mapk9 msna src rac1a jun tuba8l tuba1b tuba8l4 rhocb tuba8l3 arhgap17a arpc5lb micall2b itgb1a amotl2b myh9b ezrb mapk8a itgb1b actb1 runx1 si:dkey-253i9.4 si:ch211-114n24.6 jam3a myl6 pard6gb
0.000461251	14	89	3.35206	Path:dre04920 Adipocytokine signaling pathway	http://www.genome.jp/kegg-bin/show_pathway?dre04920	mapk9 lepa slc2a1b stat3 acsbg2 socs3a nfkbiaa tnfrsf1a socs3b rela prkcq traf2b mapk8a lepr
0.00163916	10	56	3.80528	Path:dre04216 Ferroptosis	http://www.genome.jp/kegg-bin/show_pathway?dre04216	fthl28 fthl29 tp53 gclm sat1a.2 fthl27 tfr1b fthl31 fthl30 hmox1a
0.00435866	20	191	2.23137	Path:dre04218 Cellular senescence	http://www.genome.jp/kegg-bin/show_pathway?dre04218	pik3cb cdkn1a mras mapk14b ets1 tp53 mapk12a tgfb1a mycb gadd45ga sqstm1 rela gadd45ab rras rras2 pik3ca rhebl1 rb1 sirt1 eif4ebp1
0.00462241	8	43	3.96457	Path:dre00970 Aminoacyl-tRNA biosynthesis	http://www.genome.jp/kegg-bin/show_pathway?dre00970	wars1 pars2 rars1 mars1 yars1 qars1 hars lars1b
0.00773274	18	173	2.21718	Path:dre04910 Insulin signaling pathway	http://www.genome.jp/kegg-bin/show_pathway?dre04910	pik3cb socs1b mapk9 ptpn1 inppl1a socs3a socs3b socs1a fbp2 eif4e1c mknk1 gsk3bb pik3ca mapk8a bada gck rhebl1 eif4ebp1
0.00858942	20	204	2.08917	Path:dre04060 Cytokine-cytokine receptor interaction	http://www.genome.jp/kegg-bin/show_pathway?dre04060	il6st lepa cd40 ifngr1l il17rc inhbaa inhbb bmp2a tgfb1a tnfrsf1a il12a inhbab il17a/f1 tnfrsf21 lepr tnfrsf9a fas cxcl12b il13ra1 prl2
0.0113759	16	152	2.24311	Path:dre04110 Cell cycle	http://www.genome.jp/kegg-bin/show_pathway?dre04110	cdkn1cb cdkn1a tp53 orc6 wee1 ywhaz mcm4 tgfb1a cdkn1bb mycb cdc6 gadd45ga gadd45ab gsk3bb cdc16 rb1
0.0145287	27	323	1.78129	Path:dre04144 Endocytosis	http://www.genome.jp/kegg-bin/show_pathway?dre04144	si:dkey-16l2.16 arfgap1 rab11fip2 arf1 ist1 src chmp1b egfra pdgfra rab11al vps4b dab2 ehd1a pdcd6ip cav2 rab7b rhocb rab10 tfr1b rab11fip1a arpc5lb vps37b epn2 kif5c cyth4a epn3b arfgap2
0.0192373	17	176	2.05831	Path:dre04068 FoxO signaling pathway	http://www.genome.jp/kegg-bin/show_pathway?dre04068	bcl6ab pik3cb mapk9 cdkn1a bcl2l11 mapk14b mapk12a stat3 tgfb1a cdkn1bb egfra gadd45ga gadd45ab pik3ca mapk8a s1pr1 sirt1
0.0216407	6	34	3.76051	Path:dre01040 Biosynthesis of unsaturated fatty acids	http://www.genome.jp/kegg-bin/show_pathway?dre01040	fads2 scd elovl1b elovl1a hacd1 elovl2
0.0270595	13	125	2.21619	Path:dre04912 GnRH signaling pathway	http://www.genome.jp/kegg-bin/show_pathway?dre04912	mapk9 mapk14b mapk12a src jun mmp2 egfra hbegfb atf4b cacna1fb map3k3 mapk8a hbegfa
0.0470624	11	106	2.21137	Path:dre03013 Nucleocytoplasmic transport	http://www.genome.jp/kegg-bin/show_pathway?dre03013	kpna6 ipo13 nup93 eef1a1l1 ipo7 nup50 tmem33 xpo6 rangap1b kpnb3 nup210
0.0470624	9	78	2.45879	Path:dre04370 VEGF signaling pathway	http://www.genome.jp/kegg-bin/show_pathway?dre04370	pik3cb mapk14b mapk12a src rac1a ptgs2b pik3ca bada mapkapk3
0.0488406	8	66	2.58297	Path:dre00240 Pyrimidine metabolism	http://www.genome.jp/kegg-bin/show_pathway?dre00240	uck2a cad nme2b.2 ctps1a uck2b umps cdab uckl1b
0.053943	17	200	1.81131	Path:dre04150 mTOR signaling pathway	http://www.genome.jp/kegg-bin/show_pathway?dre04150	pik3cb rps6ka3b ulk1a wnt8a eif4bb tnfrsf1a rhocb cab39l eif4e1c wnt2bb gsk3bb pik3ca wnt6b grb10b rhebl1 slc7a5 eif4ebp1
0.0629615	6	44	2.90585	Path:dre04623 Cytosolic DNA-sensing pathway	http://www.genome.jp/kegg-bin/show_pathway?dre04623	polr1c nfkbiaa rela polr3h polr3gla polr2h
0.0650104	11	113	2.07438	Path:dre04520 Adherens junction	http://www.genome.jp/kegg-bin/show_pathway?dre04520	met vclb ptpn1 tcf7l1b src rac1a egfra rhocb ctnnd1 fgfr1b actb1
0.0664599	9	85	2.2563	Path:dre04115 p53 signaling pathway	http://www.genome.jp/kegg-bin/show_pathway?dre04115	cdkn1a bcl2l1 casp3a tp53 cd82a gadd45ga gadd45ab si:dkey-42i9.6 fas
0.100398	10	107	1.99155	Path:dre01232 Nucleotide metabolism	http://www.genome.jp/kegg-bin/show_pathway?dre01232	uck2a nme2b.2 impdh2 ctps1a uck2b pnp4b cdab guk1a pnp5b uckl1b
0.100398	11	122	1.92135	Path:dre04540 Gap junction	http://www.genome.jp/kegg-bin/show_pathway?dre04540	src tuba8l tuba1b egfra tubb5 pdgfra tuba8l4 tuba8l3 grm5a si:ch211-114n24.6 pdgfba
0.103269	9	93	2.06221	Path:dre04512 ECM-receptor interaction	http://www.genome.jp/kegg-bin/show_pathway?dre04512	fn1a thbs3a itga5 itga6a itgb1a agrn thbs2b sdc4 itgb1b
0.142964	6	55	2.32468	Path:dre03050 Proteasome	http://www.genome.jp/kegg-bin/show_pathway?dre03050	psme2 psme1 psme3 psmb8a psmb10 psmd11a
0.145603	15	197	1.62255	Path:dre04141 Protein processing in endoplasmic reticulum	http://www.genome.jp/kegg-bin/show_pathway?dre04141	sec24a eif2ak2 mapk9 tram1 sec61a1l eif2s1a derl3 ckap4 atf4b traf2b ddit3 mapk8a dad1 ern2 zgc:114174
0.160391	2	8	5.32739	Path:dre00750 Vitamin B6 metabolism	http://www.genome.jp/kegg-bin/show_pathway?dre00750	pdxkb aox6
0.166019	5	44	2.42154	Path:dre00760 Nicotinate and nicotinamide metabolism	http://www.genome.jp/kegg-bin/show_pathway?dre00760	pnp4b pnp5b aox6 mibp sirt1
0.196705	7	76	1.96272	Path:dre01212 Fatty acid metabolism	http://www.genome.jp/kegg-bin/show_pathway?dre01212	fads2 acsbg2 scd elovl1b elovl1a hacd1 elovl2
0.198014	9	108	1.7758	Path:dre04914 Progesterone-mediated oocyte maturation	http://www.genome.jp/kegg-bin/show_pathway?dre04914	pik3cb rps6ka3b mapk9 mapk14b mapk12a pik3ca cdc16 mapk8a cpeb1a

## Sheet: U1_I7
gene	p_val	avg_log2FC	pct.1	pct.2	p_val_adj
hapln1a	0	10.7506	0.316	0	0
si:ch211-153b23.5	7.00029e-206	9.84445	0.207	0	1.47398e-201
lsp1b	0	9.73922	0.477	0.001	0
tfr2	8.77333e-136	8.38396	0.141	0	1.84731e-131
gck	1.26991e-180	8.07914	0.184	0	2.67393e-176
wdhd1	6.35869e-108	8.00101	0.113	0	1.33889e-103
CU914622.2	1.96107e-110	7.96794	0.116	0	4.12924e-106
hgfb	1.55433e-296	7.78143	0.285	0.001	3.2728e-292
lgals17	3.79831e-61	7.61435	0.066	0	7.99773e-57
scinla	0	7.57262	0.524	0.002	0
zgc:163057	5.86153e-61	7.55803	0.065	0	1.2342e-56
itgb3b	2.59816e-160	7.55658	0.165	0	5.4707e-156
sall1b	0	7.55385	0.59	0.003	0
mxe	1.69652e-86	7.49723	0.092	0	3.57218e-82
niban1b	0	7.48692	0.345	0.001	0
hbegfb	0	7.40278	0.481	0.004	0
nlrc3	1.16698e-74	7.28225	0.079	0	2.45718e-70
tuba8l3	0	7.06733	0.784	0.016	0
jag1a	2.81985e-102	7.04569	0.108	0	5.93748e-98
afap1l1b	0	7.03535	0.554	0.003	0
mxb	7.72945e-37	6.89097	0.04	0	1.62751e-32
pdlim3b	9.6352e-83	6.85935	0.088	0	2.02879e-78
tubb5	0	6.80688	0.997	0.101	0
pyyb	0	6.78319	0.398	0.001	0
cd99	0	6.78263	0.558	0.007	0
si:ch211-153b23.4	7.51864e-31	6.74221	0.033	0	1.58312e-26
si:dkey-1c11.1	1.94194e-35	6.73205	0.038	0	4.08895e-31
fn1a	0	6.66579	0.652	0.009	0
tmx2a	3.18836e-242	6.64456	0.241	0.001	6.71341e-238
ifit10	5.088e-19	6.59812	0.02	0	1.07133e-14
tead3a	5.64206e-41	6.58826	0.044	0	1.18799e-36
CABZ01079192.1	6.17292e-83	6.56835	0.089	0	1.29977e-78
mov10b.1	7.96704e-35	6.53848	0.037	0	1.67754e-30
hcar1-4	7.00267e-127	6.48246	0.133	0	1.47448e-122
ifi45	0	6.45961	0.623	0.018	0
bcan	0	6.44784	0.497	0.005	0
serpinb1l1	4.36192e-200	6.43617	0.203	0.001	9.18445e-196
si:ch211-214j24.14	6.34172e-121	6.4306	0.128	0	1.33531e-116
aifm4	1.49156e-145	6.42787	0.152	0	3.14064e-141
tead3b	1.12933e-54	6.37061	0.059	0	2.37792e-50
si:ch211-156j16.1	1.36674e-90	6.35504	0.097	0	2.87781e-86
notum1a	8.36136e-28	6.34983	0.029	0	1.76057e-23
rln1	4.42947e-78	6.3419	0.084	0	9.32669e-74
cebpa	7.89853e-266	6.30427	0.27	0.005	1.66311e-261
ifi46	6.49865e-171	6.27324	0.18	0.002	1.36836e-166
cd82a	0	6.23926	0.389	0.005	0
mmp13a	1.36163e-41	6.15492	0.044	0	2.86704e-37
isg15	5.39859e-168	6.14792	0.179	0.003	1.13673e-163
zgc:152791	2.18707e-44	6.14668	0.048	0	4.6051e-40
tagln2	0	6.08789	0.666	0.011	0
pcsk9	1.71226e-67	6.06129	0.073	0	3.60534e-63
si:dkey-235d18.5	0	6.04324	0.343	0.002	0
emp3b	7.26066e-63	6.01394	0.068	0	1.5288e-58
tmem154	3.40958e-157	5.97941	0.163	0.001	7.1792e-153
f3a	0	5.9629	0.648	0.019	0
lsp1a	9.82058e-226	5.94604	0.229	0.002	2.06782e-221
b3gnt2a	2.33267e-36	5.93522	0.039	0	4.91167e-32
myom2a	2.15615e-30	5.88327	0.032	0	4.53998e-26
CU984600.2	8.47393e-85	5.87456	0.097	0.003	1.78427e-80
pnp4b	2.23682e-42	5.8699	0.046	0	4.70985e-38
fthl27.1	5.05917e-70	5.86911	0.075	0	1.06526e-65
si:rp71-80o10.4	0	5.86722	0.385	0.003	0
hbegfa	0	5.83454	0.497	0.01	0
ankrd34bb	6.8323e-176	5.82806	0.18	0	1.43861e-171
rnf213b	1.0805e-76	5.79377	0.09	0.003	2.27511e-72
gap43	0	5.77646	0.998	0.143	0
BX511034.6	7.20208e-19	5.75263	0.019	0	1.51647e-14
dhx58	8.32465e-109	5.7201	0.118	0.001	1.75284e-104
tubb6	1.61838e-101	5.71767	0.11	0.001	3.40767e-97
gpc2	0	5.71277	0.37	0.003	0
flnca	0	5.70439	0.816	0.014	0
ifit8	2.11371e-15	5.69083	0.016	0	4.45062e-11
elovl1a	0	5.67988	0.402	0.005	0
fthl31	0	5.66296	0.619	0.018	0
fthl30	0	5.58893	0.431	0.009	0
lgals1l1	1.38921e-282	5.58146	0.278	0.002	2.92513e-278
tuft1b	5.24664e-125	5.57779	0.135	0.002	1.10473e-120
kcnk10b	0	5.5304	0.576	0.009	0
leap2	8.51015e-30	5.48384	0.032	0	1.7919e-25
si:ch211-222n4.2	7.79521e-64	5.48319	0.069	0	1.64136e-59
BX511021.1	1.15944e-17	5.45239	0.018	0	2.44132e-13
si:ch211-264f5.6	2.62221e-122	5.43948	0.132	0.002	5.52132e-118
psma6l	0	5.42682	0.323	0.003	0
SBNO2	0	5.39005	0.63	0.009	0
btr29	6.34198e-56	5.38527	0.06	0	1.33537e-51
nes	0	5.38142	0.66	0.017	0
rflnb	0	5.37017	0.36	0.004	0
mybl2b	2.05975e-28	5.3551	0.03	0	4.33702e-24
slc12a7a	1.28043e-120	5.3501	0.129	0.001	2.69608e-116
lmcd1	0	5.33036	0.632	0.01	0
xaf1	2.32667e-27	5.32383	0.029	0	4.89904e-23
ncapg2	1.03869e-56	5.31188	0.061	0	2.18707e-52
cd9b	2.76354e-174	5.27395	0.182	0.002	5.81891e-170
xkr9	5.27668e-16	5.26806	0.016	0	1.11106e-11
gbp1	0	5.25567	0.47	0.005	0
pkp3b	7.57852e-85	5.24248	0.094	0.001	1.59573e-80
niban2b	0	5.21832	0.557	0.013	0
LO018605.1	2.41201e-22	5.21393	0.023	0	5.07872e-18
adam8b	0	5.20845	0.686	0.012	0
si:dkey-78l4.2	1.91994e-13	5.20588	0.013	0	4.04263e-09
adgrg1.1	0	5.1933	0.482	0.007	0
il11b	1.15944e-17	5.18947	0.018	0	2.44132e-13
itgb1b	0	5.18203	0.469	0.006	0
C14HXorf65	4.8569e-163	5.17723	0.17	0.001	1.02267e-158
si:ch211-183d5.2	1.46862e-44	5.17167	0.049	0	3.09232e-40
ccn4a	2.04223e-18	5.16747	0.019	0	4.30012e-14
zgc:100829	0	5.14358	0.541	0.01	0
irgq1	2.63617e-16	5.14296	0.017	0	5.55071e-12
vmp1	0	5.13812	0.945	0.16	0
rnf207b	7.38356e-136	5.13783	0.144	0.001	1.55468e-131
si:ch211-158d24.4	1.3986e-83	5.13413	0.091	0.001	2.94489e-79
si:dkey-266f7.4	1.19748e-14	5.12042	0.015	0	2.52142e-10
cracr2ab	0	5.11768	0.412	0.006	0
kcnj11l.1	0	5.09638	0.402	0.007	0
tuba1b	0	5.09118	0.791	0.043	0
gyg2	6.14704e-20	5.06962	0.021	0	1.29432e-15
si:ch73-335l21.4	0	5.06308	0.8	0.037	0
CR450686.1	5.088e-19	5.05072	0.02	0	1.07133e-14
pdgfra	0	5.04192	0.426	0.01	0
cxcr3.3	1.33841e-35	5.03603	0.038	0	2.81816e-31
il12rb2	4.756e-45	5.03303	0.05	0.001	1.00142e-40
glipr2l	3.01756e-208	5.02182	0.216	0.003	6.35377e-204
zgc:112964	8.19304e-18	5.01423	0.018	0	1.72513e-13
arhgdig	0	5.00959	0.668	0.013	0
dnase1l4.1	2.65154e-217	5.00108	0.223	0.003	5.58309e-213
six4b	2.2526e-121	4.98882	0.131	0.001	4.74306e-117
si:ch211-286b5.2	1.11271e-34	4.95558	0.037	0	2.34293e-30
si:dkey-58f10.13	2.28805e-36	4.94858	0.039	0	4.81772e-32
si:dkey-11f4.20	2.03251e-46	4.9329	0.051	0	4.27966e-42
si:ch211-266i6.3	4.46421e-20	4.91586	0.021	0	9.39984e-16
fas	1.58588e-104	4.91475	0.114	0.001	3.33922e-100
BX511034.2	4.21825e-197	4.91465	0.204	0.002	8.88196e-193
si:dkey-79d12.5	0	4.909	0.455	0.008	0
stat1b	1.63893e-38	4.90202	0.044	0.001	3.45094e-34
si:ch211-241b2.5	2.97872e-148	4.87297	0.156	0.001	6.272e-144
hspb8	0	4.8701	0.374	0.005	0
crfb4	2.50898e-68	4.86927	0.075	0.001	5.28292e-64
cdh26.1	1.09427e-143	4.86243	0.152	0.001	2.3041e-139
si:dkey-25e12.3	0	4.86183	0.536	0.006	0
ftr50	7.46522e-16	4.8617	0.016	0	1.57188e-11
csrp1a	0	4.86137	0.466	0.007	0
lepa	0	4.85183	0.733	0.013	0
si:dkeyp-27c8.2	0	4.84729	0.85	0.089	0
CABZ01058721.1	0	4.84433	0.337	0.005	0
si:dkey-222f8.3	0	4.84411	0.588	0.009	0
cacnb1	0	4.83331	0.485	0.011	0
slc27a2a	1.7713e-300	4.81168	0.294	0.003	3.72966e-296
pkp2	7.35773e-145	4.81071	0.155	0.002	1.54924e-140
dnase1	2.71592e-13	4.79761	0.013	0	5.71865e-09
tmsb	0	4.77028	0.959	0.101	0
zgc:153911	0	4.7599	0.624	0.014	0
tspan2b	3.02565e-274	4.75421	0.276	0.004	6.37081e-270
fgf18a	3.42549e-259	4.75322	0.26	0.003	7.21271e-255
cd276	0	4.74601	0.463	0.007	0
lgals9l3	2.54979e-16	4.74204	0.017	0	5.36884e-12
si:dkeyp-67a8.4	2.29274e-36	4.74132	0.039	0	4.82758e-32
capn2l	5.33674e-291	4.73691	0.289	0.004	1.1237e-286
hpda	5.088e-19	4.72999	0.02	0	1.07133e-14
myo10l3	0	4.71979	0.526	0.012	0
cacna1fb	0	4.71873	0.459	0.009	0
pgm5	8.44073e-25	4.71251	0.027	0	1.77728e-20
tnfrsf1b	1.34478e-26	4.69745	0.029	0	2.83156e-22
si:dkey-58f10.6	1.05803e-49	4.68756	0.055	0.001	2.22778e-45
s100a1	2.53307e-24	4.68452	0.026	0	5.33363e-20
runx1	8.10789e-287	4.68337	0.286	0.004	1.7072e-282
smad1	0	4.67492	0.619	0.032	0
zgc:171927	2.17662e-12	4.66448	0.012	0	4.5831e-08
si:ch211-281g13.4	9.90445e-11	4.64398	0.01	0	2.08548e-06
upp2	1.40174e-10	4.64166	0.01	0	2.9515e-06
ets1	1.02398e-23	4.63513	0.025	0	2.1561e-19
inhbb	1.71294e-287	4.63322	0.294	0.008	3.60677e-283
st8sia7.1	6.78282e-14	4.63186	0.014	0	1.42819e-09
jph2	1.79756e-26	4.62496	0.029	0	3.78494e-22
sh3d21	3.49682e-19	4.62353	0.02	0	7.36291e-15
plag1	1.43321e-115	4.60189	0.127	0.002	3.01777e-111
lhfpl2a	0	4.59325	0.476	0.012	0
mgp	0	4.58934	0.325	0.006	0
atf5a	0	4.58718	0.5	0.01	0
elmsan1a	2.17662e-12	4.58107	0.012	0	4.5831e-08
irf5	1.08761e-12	4.57173	0.013	0	2.29006e-08
rsad2	5.21477e-18	4.55778	0.02	0	1.09802e-13
mthfd1l	0	4.55401	0.365	0.005	0
zgc:172053	9.59479e-14	4.55334	0.014	0	2.02028e-09
mybpc2b	1.24949e-71	4.55297	0.078	0	2.63092e-67
txn	0	4.55191	0.91	0.154	0
gnaq	7.05065e-35	4.54002	0.039	0.001	1.48458e-30
zmp:0000000912	1.41975e-30	4.53267	0.034	0	2.98943e-26
si:dkey-147f3.8	0	4.52836	0.371	0.01	0
ifnphi1	6.78282e-14	4.52184	0.014	0	1.42819e-09
fthl28	0	4.51771	0.564	0.024	0
plaua	1.34011e-73	4.49422	0.081	0.001	2.82174e-69
gareml	4.79414e-59	4.48733	0.067	0.001	1.00945e-54
dbnla	3.13957e-54	4.46081	0.06	0.001	6.61067e-50
gfpt2	7.24285e-16	4.45945	0.017	0	1.52505e-11
lgals2a	0	4.45638	0.76	0.073	0
dnm3a	3.68681e-252	4.44828	0.266	0.008	7.76295e-248
tax1bp3	0	4.4472	0.615	0.022	0
slc25a55b	2.71592e-13	4.44568	0.013	0	5.71865e-09
tnnt3b	3.91214e-37	4.44054	0.04	0	8.2374e-33
dub	3.57245e-53	4.4171	0.059	0.001	7.52215e-49
si:ch211-56a11.2	2.49322e-126	4.39558	0.141	0.004	5.24972e-122
fblim1	0	4.3824	0.422	0.008	0
map3k7cl	0	4.3809	0.497	0.021	0
zgc:111976	5.62695e-10	4.37823	0.01	0	1.18481e-05
atp8b4	1.16009e-14	4.37788	0.015	0	2.44269e-10
si:ch211-271e10.2	3.75061e-296	4.37667	0.295	0.004	7.89729e-292
cfap57	2.28267e-79	4.36572	0.086	0.001	4.8064e-75
tbc1d1	3.15499e-167	4.35595	0.178	0.003	6.64315e-163
bcl2l11	5.54404e-42	4.3509	0.047	0.001	1.16735e-37
kidins220a	0	4.32889	0.788	0.03	0
sdr16c5b	0	4.3243	0.727	0.045	0
rai14	0	4.31216	0.306	0.004	0
ftr22	7.3638e-87	4.3034	0.095	0.001	1.55052e-82
BX511034.7	4.35917e-138	4.2922	0.149	0.002	9.17866e-134
stx11b.2	1.42342e-65	4.27918	0.071	0	2.99714e-61
CABZ01049361.1	6.676e-11	4.27052	0.011	0	1.4057e-06
si:ch211-255p10.3	5.44717e-81	4.26547	0.088	0.001	1.14696e-76
CARTPT	7.1519e-163	4.26284	0.177	0.004	1.5059e-158
si:dkey-245f22.3	5.49425e-95	4.25233	0.106	0.002	1.15687e-90
si:ch73-343l4.6	4.79496e-14	4.25047	0.014	0	1.00963e-09
zgc:158659	0	4.24705	0.719	0.029	0
phlda2	0	4.24003	0.331	0.006	0
adam8a	1.61072e-141	4.23067	0.156	0.004	3.39153e-137
hoxb5b	6.16332e-12	4.22863	0.012	0	1.29775e-07
crybg1a	1.10918e-300	4.21281	0.298	0.004	2.33549e-296
tapbp.2	1.34708e-116	4.20601	0.129	0.003	2.8364e-112
si:dkey-19a16.4	2.96888e-12	4.19472	0.013	0	6.25127e-08
fn1b	2.2479e-124	4.18458	0.138	0.003	4.73318e-120
lss	1.2821e-156	4.14151	0.166	0.002	2.69958e-152
TMCC1	9.28049e-14	4.13575	0.014	0	1.9541e-09
nts	1.52138e-79	4.13572	0.086	0.001	3.20342e-75
tspan36	4.14048e-284	4.13564	0.29	0.007	8.7182e-280
si:dkey-9i23.8	9.87869e-121	4.13509	0.132	0.002	2.08006e-116
FAM83G	3.04762e-250	4.13441	0.259	0.005	6.41707e-246
wee1	0	4.12873	0.393	0.009	0
tnni2b.1	1.99865e-55	4.11032	0.062	0.001	4.20835e-51
si:ch211-149e23.4	8.4501e-124	4.09568	0.13	0	1.77925e-119
elovl1b	0	4.07746	0.675	0.026	0
psme1	0	4.06199	0.736	0.052	0
klf6a	0	4.05768	0.974	0.286	0
KYAT3.1	1.98394e-10	4.04523	0.01	0	4.17738e-06
ACTC1	1.82291e-26	4.04457	0.029	0	3.83833e-22
ildr1a	2.81161e-97	4.03854	0.108	0.002	5.92013e-93
tnfrsf9a	0	4.03798	0.311	0.007	0
hephl1a	0	4.03642	0.654	0.027	0
tnfaip6	9.14852e-65	4.03333	0.074	0.002	1.92631e-60
tmbim1a	1.10803e-155	4.02943	0.17	0.004	2.33306e-151
zmynd12	5.46742e-09	4.02486	0.01	0	0.000115122
runx2b	8.73117e-20	4.02228	0.021	0	1.83844e-15
prg4b	3.90228e-87	4.01974	0.097	0.002	8.21665e-83
thyn1	8.02664e-100	4.01703	0.108	0.001	1.69009e-95
kcnk10a	0	4.00668	0.357	0.011	0
s1pr1	0	4.00263	0.456	0.012	0
si:dkey-70b23.2	8.29239e-23	3.99987	0.024	0	1.74604e-18
zgc:110626	1.03323e-22	3.9989	0.026	0.001	2.17557e-18
ndc80	1.58353e-22	3.99398	0.025	0	3.33427e-18
anxa3b	0	3.98848	0.526	0.015	0
alcamb	0	3.9793	0.82	0.094	0
si:dkey-188i13.9	4.12795e-102	3.97663	0.115	0.003	8.69181e-98
phf11	1.98732e-84	3.97197	0.095	0.002	4.1845e-80
insm1a	0	3.96309	0.649	0.03	0
abcb4	6.74551e-132	3.95159	0.14	0.001	1.42033e-127
FO082781.1	0	3.95152	0.767	0.052	0
gbp2	3.35274e-222	3.9503	0.233	0.005	7.05954e-218
ftr43	0	3.94911	0.418	0.012	0
pxdc1b	3.17859e-173	3.92769	0.185	0.003	6.69283e-169
dnai1.2	7.87271e-23	3.92495	0.025	0	1.65768e-18
slx4ip	2.2277e-97	3.92077	0.109	0.002	4.69065e-93
pmela	0	3.91776	0.369	0.007	0
socs3b	0	3.91708	0.731	0.04	0
cyp27c1	1.81241e-217	3.91601	0.226	0.004	3.8162e-213
ifi35	5.08608e-80	3.91061	0.093	0.003	1.07092e-75
rras	0	3.90352	0.318	0.007	0
vat1	0	3.89869	0.879	0.153	0
adap2	5.53365e-129	3.89867	0.141	0.003	1.16516e-124
si:dkey-38p12.3	0	3.88923	0.448	0.014	0
filip1b	1.86878e-208	3.88289	0.224	0.006	3.93491e-204
ungb	5.80386e-15	3.87915	0.016	0	1.22206e-10
cdc42ep5	0	3.87897	0.671	0.036	0
zgc:174315	6.41246e-68	3.87659	0.077	0.002	1.35021e-63
lgsn	2.6438e-85	3.87394	0.095	0.002	5.56678e-81
efcab2	4.94563e-11	3.86728	0.011	0	1.04135e-06
psmb8a	1.55895e-26	3.86402	0.03	0.001	3.28253e-22
si:dkey-238i5.2	3.62425e-290	3.86225	0.296	0.007	7.63121e-286
marcksa	0	3.85303	0.762	0.049	0
chadla	3.97493e-10	3.84461	0.01	0	8.36961e-06
arhgap42a	0	3.84393	0.314	0.006	0
arhgap17a	4.17202e-78	3.84338	0.089	0.002	8.78461e-74
rdh12l	2.78363e-218	3.81061	0.228	0.004	5.86122e-214
spinb	5.42772e-89	3.80057	0.101	0.002	1.14286e-84
il17a/f2	7.39327e-11	3.80049	0.012	0.001	1.55673e-06
prdm1a	9.58786e-276	3.77939	0.303	0.016	2.01882e-271
FO393424.2	4.64045e-14	3.77739	0.015	0	9.77094e-10
hrh3	1.38154e-167	3.7721	0.183	0.005	2.90898e-163
uap1	0	3.76666	0.77	0.103	0
cx43.4	3.37562e-205	3.76485	0.216	0.004	7.10771e-201
casp20	1.39607e-38	3.76076	0.044	0.001	2.93957e-34
prph	0	3.76037	0.882	0.147	0
cyb5r2	6.84741e-39	3.75915	0.044	0.001	1.44179e-34
hoxb5a	5.62695e-10	3.75539	0.01	0	1.18481e-05
slc10a4	3.86791e-09	3.75419	0.01	0	8.14427e-05
CR382383.2	5.10463e-24	3.75051	0.026	0	1.07483e-19
sp8a	1.34298e-35	3.74852	0.038	0	2.82778e-31
fbp1a	3.18874e-27	3.74583	0.03	0	6.71421e-23
swap70b	4.31295e-158	3.74386	0.172	0.004	9.08136e-154
wu:fb18f06	2.14438e-14	3.74334	0.016	0	4.51521e-10
znfx1	1.59731e-301	3.73259	0.32	0.013	3.3633e-297
glipr1b	1.30743e-182	3.73072	0.197	0.005	2.75291e-178
plat	7.12532e-53	3.72869	0.06	0.001	1.50031e-48
rgs5b	0	3.7206	0.465	0.025	0
otud1	0	3.71645	0.483	0.016	0
sox11a	0	3.70636	0.934	0.187	0
ddr2l	8.91201e-33	3.69224	0.037	0.001	1.87651e-28
slc16a5b	1.36036e-28	3.68349	0.031	0	2.86437e-24
marco	1.08534e-11	3.68217	0.013	0	2.28528e-07
ralbb	1.09966e-229	3.6808	0.238	0.004	2.31545e-225
tns2a	2.52532e-157	3.6757	0.17	0.003	5.31731e-153
lepr	0	3.66854	0.549	0.023	0
nsdhl	4.4674e-202	3.66372	0.218	0.006	9.40656e-198
slc45a2	4.86735e-67	3.66179	0.077	0.002	1.02487e-62
kif26aa	2.30969e-251	3.64789	0.27	0.01	4.86329e-247
mapk12a	4.17631e-198	3.64089	0.21	0.004	8.79365e-194
si:ch211-204c21.1	1.62837e-92	3.63851	0.106	0.003	3.4287e-88
zgc:194627	1.52744e-112	3.63719	0.126	0.003	3.21619e-108
trim33l	4.17744e-73	3.62737	0.084	0.002	8.79601e-69
ifit16	4.83709e-10	3.62087	0.011	0	1.0185e-05
gpatch4	0	3.6175	0.567	0.021	0
agpat4	0	3.60557	0.437	0.013	0
dusp27	4.16528e-119	3.5925	0.132	0.003	8.77041e-115
cnp	0	3.59028	0.904	0.305	0
hspb9	1.12433e-81	3.59004	0.094	0.003	2.36739e-77
prss1	1.54126e-245	3.58545	0.26	0.008	3.24528e-241
rskra	0	3.57743	0.444	0.016	0
nek6	5.39365e-10	3.56658	0.01	0	1.13569e-05
si:ch73-199e17.1	2.62902e-13	3.56284	0.014	0	5.53567e-09
slc25a34	6.14071e-37	3.55325	0.042	0.001	1.29299e-32
cyp51	0	3.54821	0.534	0.036	0
plxnb1a	0	3.54604	0.604	0.032	0
nfe2l1a	1.55113e-68	3.54154	0.079	0.002	3.26606e-64
im:7136021	3.97548e-36	3.53473	0.041	0.001	8.37078e-32
pprc1	0	3.51655	0.503	0.02	0
panx1b	4.11204e-294	3.51221	0.305	0.009	8.65831e-290
MYADM	0	3.51189	0.32	0.008	0
epn2	0	3.50116	0.735	0.066	0
sept9a	4.16434e-33	3.50047	0.038	0.001	8.76844e-29
orc6	8.33996e-105	3.49736	0.115	0.002	1.75606e-100
si:dkey-58f10.11	1.53324e-72	3.49057	0.085	0.003	3.2284e-68
tap2a	1.61008e-49	3.48756	0.057	0.002	3.39019e-45
HPDL	2.30754e-23	3.48537	0.027	0.001	4.85876e-19
capn5a	1.0784e-09	3.47797	0.01	0	2.27068e-05
slc39a3	3.50113e-73	3.46851	0.084	0.002	7.37198e-69
pdzrn4	8.93209e-150	3.46777	0.166	0.005	1.88074e-145
si:ch211-210c8.7	1.60004e-148	3.46398	0.163	0.004	3.36905e-144
dysf	0	3.46193	0.799	0.079	0
bin2b	1.83283e-124	3.45584	0.138	0.003	3.85921e-120
prss23	3.2388e-265	3.4548	0.286	0.012	6.81962e-261
wnt3	5.38651e-10	3.45309	0.01	0	1.13418e-05
phf20a	0	3.45171	0.741	0.065	0
pimr138	0	3.44599	0.409	0.008	0
kitb	0	3.44491	0.482	0.021	0
igf2bp2a	0	3.44148	0.376	0.023	0
rspo3	9.74516e-39	3.42886	0.044	0.001	2.05194e-34
si:ch211-241e1.3	8.89942e-45	3.42178	0.053	0.002	1.87386e-40
si:dkey-31g6.4	3.28791e-14	3.41679	0.015	0	6.92301e-10
usp28	1.83061e-112	3.41386	0.126	0.003	3.85454e-108
CABZ01059408.1	5.94578e-12	3.41227	0.012	0	1.25194e-07
itga5	6.06977e-245	3.41093	0.264	0.009	1.27805e-240
ifih1	1.63543e-171	3.41033	0.191	0.006	3.44356e-167
ywhaz	0	3.40917	0.846	0.228	0
si:ch211-1a19.3	4.96784e-28	3.40521	0.036	0.002	1.04603e-23
igfbp1a	0	3.40199	0.405	0.026	0
FUT9.1	2.05924e-20	3.39883	0.022	0	4.33594e-16
prxl2b	0	3.39846	0.417	0.015	0
si:ch211-285c6.5	3.81351e-10	3.39411	0.01	0	8.02974e-06
mfsd6b	0	3.39104	0.475	0.021	0
pard6gb	5.473e-110	3.39001	0.122	0.002	1.1524e-105
si:ch211-129c21.1	8.14915e-54	3.3865	0.061	0.001	1.71588e-49
dusp2	0	3.37872	0.68	0.094	0
ftr72	1.2201e-15	3.37706	0.018	0.001	2.56905e-11
edn2	1.9241e-14	3.37443	0.016	0.001	4.05139e-10
ube2c.1	4.76067e-11	3.37145	0.011	0	1.00241e-06
scd	0	3.36859	0.347	0.014	0
nfkbiaa	3.59592e-95	3.36564	0.113	0.005	7.57158e-91
marveld1	4.7509e-20	3.36527	0.023	0.001	1.00035e-15
si:ch211-197h24.8	2.72175e-27	3.35156	0.031	0.001	5.73091e-23
ugt5c3	8.85873e-119	3.35107	0.134	0.004	1.86529e-114
sfr1	1.35979e-27	3.34839	0.032	0.001	2.86317e-23
casp7	2.64753e-28	3.34814	0.034	0.001	5.57464e-24
rnpep	2.12714e-279	3.3449	0.299	0.012	4.4789e-275
casp3a	0	3.34333	0.662	0.041	0
lama1	7.69731e-17	3.34228	0.019	0.001	1.62074e-12
tmem51a	1.36735e-12	3.34043	0.014	0	2.8791e-08
zfpm1	3.38249e-80	3.32731	0.093	0.003	7.12216e-76
pla2g4ab	9.49349e-21	3.32664	0.023	0.001	1.99895e-16
ttk	1.52752e-09	3.31761	0.01	0	3.21635e-05
tuba1a	0	3.30969	0.984	0.547	0
dcn	6.89055e-21	3.30926	0.027	0.002	1.45087e-16
FP102192.1	2.99615e-17	3.30853	0.019	0	6.3087e-13
kif26bb	0	3.30085	0.758	0.06	0
mvda	0	3.29341	0.485	0.032	0
cspg5a	0	3.29224	0.934	0.241	0
mxa	8.94691e-22	3.28391	0.024	0	1.88386e-17
plscr3a	4.6513e-14	3.27633	0.015	0	9.79377e-10
zgc:114174	0	3.27361	0.404	0.018	0
csad	2.66418e-37	3.26731	0.041	0	5.6097e-33
rhoub	2.71808e-148	3.26523	0.162	0.004	5.72318e-144
epha4l	2.12352e-103	3.24965	0.117	0.003	4.47128e-99
chst11	1.71167e-291	3.2423	0.313	0.013	3.6041e-287
wnt6b	1.75478e-26	3.24075	0.032	0.001	3.69487e-22
spegb	0	3.23861	0.672	0.041	0
irf2	0	3.23815	0.387	0.023	0
itga6a	0	3.23542	0.55	0.039	0
rab34b	4.72034e-74	3.23079	0.085	0.002	9.93914e-70
jpt1b	0	3.22777	0.975	0.638	0
rela	3.01704e-49	3.22438	0.058	0.002	6.35267e-45
si:dkey-199m13.4	2.78988e-25	3.215	0.028	0.001	5.87436e-21
ptges	8.51378e-151	3.21247	0.169	0.005	1.79266e-146
rrad	0	3.20879	0.896	0.182	0
cmtm7	0	3.19535	0.522	0.024	0
grna	1.68589e-35	3.19391	0.042	0.002	3.54981e-31
gra	1.06074e-17	3.19255	0.019	0	2.2335e-13
tmem134	0	3.17722	0.398	0.014	0
NINJ1	2.08843e-222	3.17261	0.245	0.009	4.3974e-218
cnpy4	2.95064e-22	3.1713	0.025	0.001	6.21286e-18
abracl	0	3.16587	0.689	0.062	0
mrnip	3.93576e-127	3.15971	0.168	0.015	8.28713e-123
syt17	2.35873e-22	3.15102	0.026	0.001	4.96654e-18
adamtsl7	3.85895e-17	3.14828	0.019	0.001	8.12541e-13
ca8	3.16229e-37	3.14149	0.045	0.002	6.65852e-33
socs3a	0	3.13835	0.812	0.152	0
entpd5b	5.66375e-82	3.13068	0.095	0.003	1.19256e-77
myo1ea	0	3.12374	0.478	0.028	0
il4r.2	3.12057e-47	3.12078	0.053	0.001	6.57067e-43
afap1	0	3.11974	0.459	0.022	0
cd247l	1.90604e-10	3.11871	0.011	0	4.01335e-06
grxcr1a	8.1649e-270	3.11245	0.275	0.005	1.7192e-265
osr2	1.2189e-13	3.10748	0.015	0	2.56653e-09
jupa	0	3.10216	0.745	0.084	0
ajuba	3.51713e-224	3.0992	0.245	0.009	7.40567e-220
si:dkey-10c21.1	2.25447e-24	3.09663	0.027	0.001	4.74701e-20
crabp1b	6.0756e-13	3.09629	0.015	0.001	1.27928e-08
il11a	9.7246e-10	3.09359	0.011	0	2.04761e-05
marcksb	0	3.09302	0.833	0.2	0
suz12a	4.39216e-248	3.08226	0.267	0.01	9.24814e-244
mid1ip1a	1.34694e-10	3.07961	0.011	0	2.83611e-06
si:dkey-92i17.2	2.59505e-242	3.07561	0.271	0.013	5.46414e-238
arntl2	0	3.06569	0.401	0.019	0
si:ch1073-441p17.1	8.59766e-14	3.05282	0.015	0	1.81032e-09
si:dkey-276j7.3	1.26896e-298	3.05186	0.309	0.009	2.67192e-294
pik3cb	1.65019e-204	3.04367	0.229	0.009	3.47464e-200
tcnbb	4.77964e-29	3.04254	0.034	0.001	1.0064e-24
si:ch211-270n8.1	1.90961e-30	3.04102	0.034	0.001	4.02088e-26
lima1a	0	3.03762	0.552	0.025	0
dennd2da	1.90338e-11	3.03736	0.013	0.001	4.00775e-07
TENT5A	6.08413e-154	3.03534	0.182	0.009	1.28107e-149
def6c	2.69068e-19	3.03476	0.022	0.001	5.66549e-15
si:ch211-15b10.6	1.62731e-287	3.03396	0.305	0.011	3.42646e-283
rhoca	0	3.02679	0.738	0.09	0
gnmt	8.98211e-26	3.02483	0.03	0.001	1.89127e-21
ccnjl	3.71671e-221	3.02255	0.238	0.007	7.82591e-217
c1ql2	3.40316e-17	3.02101	0.02	0.001	7.16569e-13
bik	4.79958e-51	3.02075	0.058	0.001	1.0106e-46
aldh3b1	1.60394e-82	3.01956	0.097	0.004	3.37726e-78
si:ch73-358j7.2	6.05456e-13	3.01796	0.015	0.001	1.27485e-08
acsbg2	0	3.01402	0.874	0.285	0
mylk3	6.12531e-16	3.01047	0.018	0.001	1.28974e-11
robo4	2.02608e-77	3.01046	0.09	0.003	4.2661e-73
nudt5	0	3.01005	0.64	0.062	0
gart	1.23679e-19	3.00487	0.021	0	2.60418e-15
gng5	0	2.99791	0.644	0.046	0
arntl1b	4.48177e-158	2.99602	0.189	0.011	9.43682e-154
cotl1	0	2.99072	0.808	0.185	0
chl1b	2.06262e-84	2.98647	0.1	0.004	4.34305e-80
rras2	0	2.98444	0.628	0.057	0
CABZ01086041.1	1.64643e-71	2.9801	0.082	0.002	3.46672e-67
zgc:153115	0	2.9786	0.76	0.119	0
fthl29	4.08717e-58	2.97841	0.067	0.002	8.60595e-54
dpysl2b	0	2.97049	0.83	0.236	0
BX284638.2	0	2.96378	0.917	0.392	0
slc44a2	0	2.96032	0.763	0.087	0
rab34a	2.29701e-96	2.95347	0.109	0.003	4.83658e-92
rtca	0	2.95204	0.808	0.204	0
sdc4	0	2.94964	0.625	0.054	0
zmp:0000000735	3.67185e-92	2.94801	0.111	0.005	7.73144e-88
si:dkey-85k15.6	1.97903e-74	2.94681	0.087	0.003	4.16704e-70
csf3b	1.65399e-19	2.94652	0.021	0	3.48264e-15
aurkb	2.90442e-15	2.94594	0.016	0	6.11555e-11
arpp19b	0	2.94419	0.64	0.041	0
si:ch73-52p7.1	6.84738e-18	2.93917	0.02	0.001	1.44178e-13
si:dkey-5n7.2	2.95322e-33	2.93627	0.038	0.001	6.21829e-29
smad5	1.17769e-94	2.93111	0.111	0.004	2.47975e-90
june	1.49334e-49	2.92532	0.058	0.002	3.14438e-45
b3gnt5a	2.08279e-49	2.92228	0.067	0.006	4.38552e-45
si:dkey-286j17.4	4.05189e-39	2.91967	0.047	0.002	8.53165e-35
arhgdia	0	2.91532	0.786	0.172	0
npm1a	0	2.91374	0.732	0.094	0
dclk1b	0	2.91282	0.817	0.131	0
cremb	0	2.91232	0.633	0.063	0
crlf3	0	2.9121	0.59	0.048	0
rab36	3.11405e-191	2.91082	0.213	0.008	6.55695e-187
lin28a	2.7826e-91	2.90862	0.102	0.002	5.85903e-87
zgc:113229	4.81806e-20	2.90614	0.023	0.001	1.01449e-15
CABZ01048666.1	1.20012e-16	2.90376	0.018	0	2.52698e-12
GRB14	6.3269e-211	2.902	0.234	0.009	1.33219e-206
CABZ01079302.1	7.45495e-63	2.90109	0.074	0.003	1.56971e-58
smtnl1	7.62059e-15	2.89921	0.016	0	1.60459e-10
ush1c	1.63387e-301	2.89667	0.323	0.014	3.44028e-297
il21r.1	2.64096e-149	2.89498	0.165	0.004	5.56082e-145
cst14b.1	6.60156e-85	2.89103	0.103	0.005	1.39003e-80
rtn4a	0	2.89036	0.946	0.528	0
SLC7A1	6.36758e-129	2.88995	0.152	0.007	1.34076e-124
pde9a	6.67367e-306	2.88456	0.328	0.015	1.40521e-301
igfbp3	1.24725e-65	2.8833	0.078	0.003	2.62621e-61
anxa13l	0	2.88101	0.921	0.372	0
swsap1	1.3903e-16	2.88068	0.021	0.001	2.92741e-12
BX936298.3	6.68377e-20	2.87892	0.029	0.004	1.40733e-15
si:dkeyp-69b9.3	1.93823e-12	2.87859	0.014	0	4.08113e-08
fosl1b	2.77835e-143	2.8781	0.158	0.004	5.85009e-139
si:ch211-194k22.8	0	2.87337	0.426	0.022	0
lrrc20	0	2.87164	0.64	0.059	0
larp1b	7.00787e-297	2.86962	0.331	0.019	1.47558e-292
baz2ba	0	2.86866	0.907	0.29	0
rgs3b	0	2.86693	0.475	0.038	0
vangl2	0	2.8662	0.491	0.028	0
dck	1.45276e-39	2.86474	0.048	0.002	3.05893e-35
nfil3	0	2.85505	0.743	0.085	0
si:ch73-265h17.1	3.33317e-14	2.84265	0.017	0.001	7.01833e-10
slc6a15	0	2.84118	0.714	0.082	0
hopx	0	2.83722	0.642	0.082	0
cep63	4.97113e-44	2.83233	0.053	0.002	1.04672e-39
mvp	0	2.83163	0.757	0.113	0
mpnd	0	2.83079	0.388	0.018	0
rasgef1bb	0	2.82821	0.542	0.03	0
rfxank	1.70184e-16	2.82715	0.018	0	3.58339e-12
izumo1	1.18965e-11	2.827	0.012	0	2.50493e-07
slc1a4	0	2.82547	0.723	0.081	0
zgc:165573	0	2.82242	0.644	0.063	0
hif1al2	2.80418e-14	2.82024	0.017	0.001	5.90449e-10
nme3	0	2.81967	0.716	0.074	0
pkz	9.10263e-54	2.8173	0.064	0.002	1.91665e-49
cdc25d	6.79566e-17	2.81594	0.02	0.001	1.43089e-12
si:ch211-244b2.4	4.6482e-14	2.81442	0.015	0	9.78724e-10
cyth1a.1	0	2.81286	0.827	0.211	0
serpinb14	0	2.81186	0.523	0.039	0
rb1	7.95937e-268	2.81002	0.291	0.013	1.67593e-263
myo1ca	4.86954e-37	2.80986	0.046	0.002	1.02533e-32
chd7	0	2.80977	0.754	0.087	0
si:ch211-126c2.4	3.46036e-47	2.80642	0.057	0.002	7.28614e-43
ftr80	3.83578e-15	2.79955	0.017	0	8.07662e-11
sox11b	0	2.79934	0.93	0.379	0
pkn1a	4.03416e-300	2.79704	0.324	0.015	8.49432e-296
sp100.1	8.72428e-61	2.79022	0.072	0.003	1.83698e-56
lgals3b	2.85873e-26	2.78592	0.031	0.001	6.01935e-22
aste1a	1.58174e-40	2.78444	0.049	0.002	3.33051e-36
si:dkey-238c7.16	1.70723e-116	2.78261	0.138	0.006	3.59474e-112
tmsb5	3.18735e-279	2.7818	0.293	0.009	6.71128e-275
si:ch1073-416d2.3	1.83954e-08	2.77981	0.01	0.001	0.000387334
ppp2r2ca.1	0	2.7742	0.607	0.046	0
si:dkey-31f5.8	8.19507e-191	2.76845	0.21	0.007	1.72555e-186
rasip1	1.09105e-16	2.75547	0.019	0.001	2.29732e-12
slc41a1	2.43936e-280	2.75383	0.314	0.018	5.13632e-276
emg1	0	2.75268	0.466	0.025	0
dbi	0	2.74635	0.831	0.257	0
eif3ba	0	2.74633	0.807	0.213	0
clcnk	5.48304e-09	2.74241	0.01	0	0.000115451
dph5	0	2.74167	0.383	0.021	0
slc35d1b	3.49458e-27	2.74053	0.032	0.001	7.3582e-23
pmt	0	2.73727	0.514	0.036	0
slc37a1	0	2.73409	0.583	0.043	0
xirp1	1.10916e-86	2.73393	0.114	0.009	2.33546e-82
zgc:153867	0	2.73153	0.852	0.331	0
cenpk	1.90667e-46	2.73009	0.057	0.003	4.01468e-42
stxbp3	0	2.72966	0.493	0.035	0
FO704721.1	7.36291e-50	2.72749	0.058	0.002	1.55033e-45
calhm5.2	2.23824e-26	2.7274	0.03	0.001	4.71284e-22
thy1	0	2.72231	0.532	0.045	0
prr11	2.23824e-26	2.71494	0.03	0.001	4.71284e-22
zgc:113314	7.40486e-107	2.71212	0.132	0.008	1.55917e-102
pmp22b	3.70325e-42	2.71168	0.054	0.004	7.79755e-38
mpz	3.34939e-21	2.71163	0.024	0.001	7.05247e-17
ctsc	1.01768e-191	2.70969	0.219	0.01	2.14282e-187
alp3	4.24158e-44	2.7044	0.058	0.004	8.93107e-40
si:ch211-222l21.1	0	2.70378	0.86	0.27	0
ccdc187	1.28945e-68	2.69684	0.081	0.003	2.71507e-64
dpysl4	0	2.694	0.754	0.122	0
si:rp71-1g18.13	2.71317e-42	2.68949	0.05	0.002	5.71286e-38
znf1073	6.67201e-14	2.68856	0.016	0.001	1.40486e-09
ctsba	0	2.68561	0.776	0.135	0
leng9	0	2.68463	0.512	0.042	0
fhl1b	2.82522e-74	2.68323	0.092	0.005	5.94877e-70
flna	0	2.68063	0.638	0.067	0
pax9	5.60958e-25	2.68007	0.028	0.001	1.18115e-20
si:ch73-41e3.7	8.26858e-20	2.68002	0.022	0	1.74103e-15
b2m	0	2.67923	0.593	0.05	0
slc27a1b.1	3.57338e-40	2.67784	0.052	0.004	7.5241e-36
si:dkeyp-120h9.1	1.06544e-273	2.67701	0.309	0.018	2.24339e-269
prmt7	1.333e-198	2.6762	0.233	0.013	2.80676e-194
ltc4s	2.76493e-37	2.67501	0.043	0.001	5.82184e-33
trib3	0	2.66514	0.665	0.077	0
mapre1b	0	2.66271	0.81	0.205	0
psmd10	0	2.6608	0.555	0.038	0
arf1	0	2.66018	0.481	0.034	0
bzw1b	0	2.65648	0.438	0.033	0
tuba8l4	0	2.64798	0.963	0.572	0
dtnba	0	2.6463	0.349	0.019	0
clrn2	5.80379e-08	2.64435	0.01	0.001	0.00122205
si:dkey-30j22.1	4.70309e-12	2.64368	0.015	0.001	9.90283e-08
si:ch73-27e22.1	2.79753e-24	2.64213	0.03	0.002	5.89048e-20
chtopb	3.07069e-66	2.64196	0.081	0.004	6.46565e-62
si:dkey-286j15.1	0	2.64056	0.8	0.166	0
dennd2b	1.8982e-21	2.63986	0.025	0.001	3.99685e-17
wars1	0	2.63795	0.534	0.04	0
psat1	0	2.6379	0.515	0.039	0
ENSDARG00000059507	4.35821e-120	2.63527	0.148	0.009	9.17665e-116
tp53inp1	0	2.63413	0.625	0.092	0
trim35-24	5.48478e-09	2.63085	0.01	0	0.000115488
poglut3	3.29534e-61	2.62903	0.072	0.002	6.93867e-57
zgc:136870	2.47792e-58	2.62177	0.086	0.01	5.2175e-54
phgdh	1.4855e-177	2.62174	0.211	0.012	3.12787e-173
fndc3bb	7.87757e-125	2.61965	0.148	0.007	1.6587e-120
ntd5	4.8774e-10	2.61923	0.011	0	1.02698e-05
mcf2l2	0	2.61817	0.894	0.235	0
exoc3l1	5.88007e-45	2.61454	0.054	0.002	1.23811e-40
fkbp9	2.19794e-135	2.61379	0.154	0.005	4.62799e-131
ap1s3a	2.00501e-32	2.60924	0.036	0.001	4.22175e-28
arrdc1b	1.81935e-63	2.60241	0.072	0.002	3.83083e-59
inhbab	1.96781e-70	2.60154	0.088	0.005	4.14343e-66
slc16a1b	4.67683e-268	2.60019	0.306	0.018	9.84753e-264
pycr1b	0	2.6001	0.585	0.047	0
zgc:174862	0	2.59969	0.363	0.021	0
zgc:174906	0	2.59796	0.362	0.022	0
armc1l	6.58088e-88	2.59606	0.104	0.004	1.38567e-83
baz1a.1	2.97492e-293	2.59247	0.321	0.016	6.26399e-289
st14a	8.27959e-39	2.59136	0.047	0.002	1.74335e-34
gtpbp1l	1.48224e-60	2.59084	0.07	0.002	3.121e-56
cenpi	8.7248e-34	2.59081	0.04	0.001	1.83709e-29
mibp2	0	2.58977	0.816	0.311	0
dhrs13b.1	6.12942e-164	2.58812	0.184	0.006	1.29061e-159
lrwd1	3.30403e-36	2.58662	0.044	0.002	6.95697e-32
ncapd2	4.17811e-62	2.57585	0.076	0.004	8.79743e-58
si:ch211-91p5.3	1.1978e-68	2.57419	0.091	0.007	2.52208e-64
stmn2b	0	2.57112	0.935	0.609	0
ppp1r14ab	0	2.57089	0.644	0.068	0
alpk2	2.14543e-52	2.57049	0.07	0.006	4.51742e-48
shpk	6.29667e-18	2.56621	0.022	0.001	1.32583e-13
si:ch73-264p11.1	9.47262e-116	2.56322	0.134	0.005	1.99455e-111
si:ch211-255g12.8	3.80912e-83	2.55969	0.101	0.005	8.02048e-79
ptrh1	1.63683e-141	2.55861	0.165	0.007	3.44652e-137
clic4	0	2.55825	0.587	0.049	0
CABZ01026681.1	1.35732e-210	2.55813	0.238	0.011	2.85798e-206
pdlim5b	6.7588e-48	2.55378	0.059	0.003	1.42313e-43
GDPGP1	3.99884e-130	2.54925	0.156	0.008	8.41996e-126
zmp:0000001268	2.14383e-86	2.54869	0.106	0.006	4.51406e-82
dus4l	7.26776e-249	2.54784	0.289	0.018	1.5303e-244
casp10	1.90695e-11	2.54694	0.013	0.001	4.01527e-07
si:ch211-153l6.6	5.49352e-195	2.54184	0.236	0.017	1.15672e-190
qars1	0	2.54183	0.644	0.065	0
vclb	1.67298e-56	2.54183	0.07	0.004	3.52262e-52
plppr3a	0	2.54157	0.713	0.086	0
cdca5	6.3154e-40	2.53765	0.049	0.002	1.32977e-35
pcbd1	2.52332e-210	2.53334	0.245	0.014	5.31311e-206
focad	3.92016e-60	2.53065	0.075	0.004	8.25429e-56
ftsj3	0	2.53015	0.381	0.023	0
fignl1	6.03965e-15	2.52782	0.018	0.001	1.27171e-10
tmem30c	6.88694e-10	2.52747	0.011	0	1.45011e-05
cdc6	1.2052e-55	2.52334	0.078	0.008	2.53766e-51
trim35-1	4.0425e-73	2.52303	0.09	0.005	8.51188e-69
neurl1ab	1.51054e-200	2.52129	0.234	0.013	3.18059e-196
syt9a	4.21549e-265	2.52102	0.296	0.016	8.87613e-261
rgcc	1.35487e-154	2.52063	0.235	0.036	2.85282e-150
fads2	0	2.52035	0.665	0.06	0
pdgfrl	1.60799e-94	2.51442	0.132	0.014	3.38579e-90
eef1g	0	2.50543	0.954	0.676	0
iffo2b	5.27949e-101	2.50477	0.127	0.008	1.11165e-96
si:dkey-58f10.10	6.74814e-46	2.50341	0.055	0.002	1.42089e-41
gorasp1b	2.63005e-85	2.50259	0.108	0.007	5.53784e-81
med10	0	2.50155	0.657	0.065	0
plp2	1.86765e-55	2.50007	0.066	0.003	3.93252e-51
flj13639	6.64269e-260	2.49956	0.295	0.017	1.39869e-255
msmo1	0	2.49705	0.506	0.061	0
fuca1.1	0	2.4961	0.333	0.016	0
si:dkey-185p13.1	1.18729e-21	2.49548	0.024	0.001	2.49996e-17
CABZ01058261.1	8.21336e-45	2.4929	0.052	0.001	1.72941e-40
ebp	2.06756e-215	2.49074	0.261	0.019	4.35345e-211
aldoca	2.54032e-20	2.486	0.026	0.002	5.3489e-16
si:dkey-253d23.3	2.18216e-221	2.48303	0.254	0.014	4.59476e-217
bglap	6.91694e-107	2.48224	0.131	0.008	1.45643e-102
si:dkey-147f3.4	2.74499e-27	2.48178	0.033	0.002	5.77985e-23
penkb	1.47928e-70	2.4807	0.083	0.003	3.11477e-66
myoz2b	9.75912e-15	2.47915	0.017	0.001	2.05488e-10
fbp2	7.45923e-06	2.47531	0.011	0.003	0.157062
UTP14C	0	2.47471	0.521	0.043	0
stap2a	0	2.47427	0.645	0.061	0
si:ch1073-181h11.1	1.29634e-15	2.47144	0.019	0.001	2.72958e-11
mkrn2os.1	2.3943e-39	2.47135	0.044	0.001	5.04143e-35
tfe3a	0	2.47079	0.881	0.299	0
si:dkey-280e21.3	0	2.46951	0.922	0.509	0
si:ch73-15b2.5	1.33375e-21	2.46871	0.026	0.001	2.80834e-17
CABZ01081777.1	1.471e-84	2.46607	0.105	0.006	3.09734e-80
si:ch73-367j5.3	8.22646e-48	2.46538	0.064	0.005	1.73216e-43
slc10a3	9.54305e-277	2.46426	0.318	0.021	2.00938e-272
upk3b	6.1058e-14	2.46289	0.015	0	1.28564e-09
crip2l	0	2.46143	0.794	0.218	0
arfip1	5.80423e-17	2.46093	0.023	0.002	1.22214e-12
C7H4orf54	1.05407e-60	2.46038	0.072	0.003	2.21945e-56
CABZ01088271.1	1.00554e-80	2.45687	0.095	0.004	2.11727e-76
lsm14b	1.50349e-111	2.45637	0.132	0.006	3.16576e-107
nipa2	0	2.45299	0.736	0.136	0
si:dkeyp-35e5.9	6.68236e-14	2.45054	0.016	0.001	1.40704e-09
lipg	2.63235e-65	2.45042	0.087	0.007	5.54268e-61
rdh20	6.2727e-11	2.44944	0.013	0.001	1.32078e-06
slco1d1	6.11019e-19	2.44925	0.021	0.001	1.28656e-14
si:ch73-223f5.1	3.30437e-136	2.44836	0.166	0.01	6.95768e-132
slc12a4	3.33991e-45	2.44573	0.058	0.004	7.03251e-41
calr3b	0	2.44076	0.522	0.074	0
eif5a2	0	2.43763	0.858	0.363	0
cep72	8.23456e-36	2.4374	0.044	0.002	1.73387e-31
ptp4a1	0	2.43531	0.873	0.436	0
ppil3	3.38012e-271	2.43512	0.299	0.015	7.11719e-267
tubb4b	0	2.43259	0.962	0.743	0
cxcl18b	5.34289e-118	2.43131	0.168	0.02	1.125e-113
pitpnaa	1.99364e-80	2.42858	0.095	0.004	4.19782e-76
socs1b	8.53023e-29	2.42416	0.035	0.002	1.79613e-24
uacab	3.60052e-98	2.4229	0.123	0.008	7.58126e-94
slc6a16b	3.13879e-152	2.42209	0.184	0.011	6.60903e-148
fgb	4.20768e-09	2.42159	0.012	0.001	8.85969e-05
nod2	9.57756e-22	2.41912	0.027	0.002	2.01665e-17
mustn1a	1.66962e-49	2.41858	0.057	0.002	3.51555e-45
rcor2	0	2.41563	0.415	0.024	0
nudt9	0	2.41438	0.744	0.135	0
pdlim4	5.30764e-26	2.41405	0.032	0.002	1.11758e-21
tspan14	1.11604e-114	2.41249	0.142	0.009	2.34994e-110
chd4a	0	2.41068	0.879	0.32	0
depdc7a	2.69356e-11	2.40567	0.013	0.001	5.67155e-07
dhrs13b.1.1	1.5863e-13	2.40508	0.018	0.002	3.34011e-09
lta4h	0	2.40507	0.425	0.03	0
pdgfab	1.09336e-09	2.40484	0.012	0.001	2.30218e-05
si:ch211-80h18.1	6.74308e-33	2.40372	0.044	0.004	1.41982e-28
si:rp71-36a1.1	1.48515e-17	2.40267	0.021	0.001	3.12713e-13
lhb	4.41582e-27	2.40209	0.032	0.001	9.29795e-23
RNF14	3.33309e-190	2.40136	0.233	0.017	7.01816e-186
rps17	0	2.39918	0.902	0.557	0
cd63	2.72006e-163	2.39898	0.195	0.011	5.72736e-159
ahcy	0	2.3931	0.647	0.061	0
prozb	9.99631e-36	2.39305	0.045	0.003	2.10482e-31
pole3	0	2.39106	0.623	0.067	0
itgb6	5.64824e-18	2.3907	0.019	0	1.18929e-13
wu:fk65c09	3.66149e-11	2.39013	0.014	0.001	7.70963e-07
si:zfos-223e1.2	3.92335e-75	2.38599	0.091	0.004	8.26101e-71
chrna5	1.98811e-24	2.385	0.03	0.002	4.18616e-20
msna	0	2.38444	0.67	0.09	0
tcap	0	2.3839	0.444	0.034	0
tgif1	0	2.38345	0.709	0.11	0
dock9b	0	2.38304	0.675	0.092	0
mcm6	1.23837e-15	2.37968	0.02	0.002	2.60752e-11
hectd2	3.88723e-32	2.37566	0.038	0.002	8.18496e-28
actb1	0	2.37542	0.966	0.675	0
ap1ar	0	2.37301	0.76	0.141	0
lrrc24	1.15903e-87	2.37141	0.109	0.006	2.44045e-83
iah1	5.28186e-232	2.37099	0.262	0.013	1.11215e-227
CU929199.1	3.88513e-09	2.37021	0.01	0	8.18053e-05
grapa	0	2.36977	0.357	0.021	0
kif3cb	0	2.36691	0.821	0.258	0
tctex1d1	1.37755e-09	2.36554	0.01	0	2.90057e-05
stmn4l	0	2.36179	0.99	0.664	0
nutf2l	4.71071e-166	2.3617	0.181	0.004	9.91887e-162
si:dkey-150i13.2	3.71662e-18	2.36082	0.023	0.002	7.8257e-14
mfsd2aa	9.99813e-276	2.36061	0.325	0.024	2.10521e-271
sh3bp5b	0	2.3606	0.706	0.115	0
mrto4	0	2.35384	0.56	0.051	0
si:ch73-196i15.5	3.06541e-18	2.35164	0.024	0.002	6.45454e-14
fbxo42	1.57637e-13	2.3504	0.018	0.002	3.31921e-09
zgc:92242	1.24418e-70	2.34631	0.086	0.004	2.61975e-66
gsna	0	2.34525	0.796	0.197	0
zwilch	1.02299e-25	2.34018	0.031	0.001	2.15401e-21
gbp3	3.82354e-177	2.33818	0.219	0.016	8.05084e-173
acbd7	0	2.33647	0.926	0.58	0
tpm3	0	2.33508	0.809	0.231	0
cln5	6.84597e-15	2.33376	0.019	0.002	1.44149e-10
tnfaip1	2.5039e-99	2.33364	0.116	0.004	5.27222e-95
ube2t	4.48612e-40	2.33357	0.049	0.002	9.44597e-36
zgc:162944	0	2.32974	0.727	0.156	0
si:dkey-266f7.5	2.11938e-30	2.32955	0.033	0	4.46258e-26
selenow1	0	2.32712	0.84	0.39	0
sertad2a	1.4128e-54	2.32511	0.064	0.002	2.9748e-50
acsl4a	0	2.32496	0.884	0.311	0
fthl27	0	2.3225	0.869	0.317	0
si:ch73-27e22.8	1.52221e-241	2.32244	0.281	0.018	3.20517e-237
hydin	2.22575e-129	2.32153	0.159	0.01	4.68654e-125
c1qtnf5	2.69924e-21	2.31747	0.028	0.002	5.68352e-17
tcnba	1.14193e-18	2.31674	0.023	0.001	2.40445e-14
nyap2b	8.53334e-293	2.3166	0.367	0.038	1.79678e-288
BCR	2.69016e-140	2.31632	0.192	0.02	5.66439e-136
si:ch211-114n24.6	2.06383e-274	2.31582	0.339	0.032	4.3456e-270
si:dkey-3n22.9	7.75311e-09	2.3157	0.01	0	0.000163249
si:dkey-71b5.7	0	2.31509	0.395	0.043	0
hmgcra	0	2.31489	0.644	0.079	0
sqstm1	0	2.314	0.751	0.179	0
elf1	3.53304e-44	2.31165	0.059	0.005	7.43917e-40
llph	0	2.31016	0.563	0.054	0
cep170aa	0	2.30965	0.67	0.088	0
tril	2.40091e-49	2.3089	0.07	0.007	5.05535e-45
her6	6.6589e-291	2.30801	0.403	0.062	1.4021e-286
galns	9.20388e-77	2.30718	0.093	0.004	1.93797e-72
znf217	4.18727e-39	2.30622	0.047	0.002	8.81672e-35
ppiaa	0	2.30428	0.948	0.691	0
si:dkey-17o15.2	0	2.30343	0.362	0.02	0
cdk2	6.41955e-39	2.30122	0.045	0.001	1.3517e-34
cd164l2	1.67232e-23	2.3002	0.027	0.001	3.52124e-19
prx	1.29437e-33	2.29769	0.045	0.004	2.72543e-29
pla2g3	1.42942e-68	2.29722	0.086	0.005	3.00978e-64
kif4	2.35305e-09	2.29706	0.011	0.001	4.95459e-05
ppp1r15b	2.92619e-36	2.29316	0.043	0.002	6.1614e-32
ptpro	1.40683e-71	2.29168	0.092	0.006	2.96222e-67
CABZ01085365.1	6.44007e-43	2.29165	0.054	0.003	1.35602e-38
ralaa	0	2.2915	0.722	0.116	0
nek12	4.40216e-56	2.28878	0.07	0.004	9.2692e-52
spata4	8.67233e-18	2.28844	0.021	0.001	1.82605e-13
cd151l	1.51146e-95	2.28796	0.114	0.005	3.18253e-91
sulf2a	0	2.28652	0.52	0.051	0
pdzd7a	1.6998e-25	2.28492	0.033	0.003	3.5791e-21
rspo2	1.19152e-104	2.28452	0.128	0.007	2.50887e-100
nipsnap3a	2.63539e-44	2.28429	0.058	0.004	5.54907e-40
nup210	9.89352e-151	2.28137	0.182	0.011	2.08318e-146
stmn4	0	2.28037	0.991	0.797	0
pigs	0	2.27797	0.414	0.034	0
ANKRD50	2.92448e-95	2.27632	0.121	0.008	6.15779e-91
nop58	0	2.27598	0.65	0.082	0
slc25a1a	0	2.27531	0.657	0.093	0
bbc3	0	2.27351	0.421	0.035	0
ak2	0	2.2733	0.631	0.071	0
FQ377903.1	2.07364e-83	2.27257	0.105	0.007	4.36626e-79
eif2s1a	0	2.27237	0.626	0.065	0
ftr93	3.52323e-33	2.26944	0.042	0.003	7.41851e-29
dchs1b	0	2.26822	0.382	0.036	0
si:ch211-284f22.3	0	2.26715	0.602	0.057	0
fnbp1l	0	2.26648	0.554	0.057	0
ube2c	3.27709e-45	2.26636	0.055	0.003	6.90023e-41
zgc:103482	2.64449e-29	2.26241	0.037	0.002	5.56825e-25
nck2a	0	2.2614	0.431	0.033	0
si:dkey-209n16.2	5.46121e-14	2.25975	0.016	0.001	1.14991e-09
tmeff1b	0	2.25777	0.806	0.27	0
mhc1zfa	1.22041e-17	2.25611	0.021	0.001	2.5697e-13
zgc:153722	1.07611e-46	2.25564	0.056	0.002	2.26587e-42
si:ch211-71m22.1	2.41646e-12	2.25532	0.014	0.001	5.08809e-08
znf185	1.26776e-19	2.2531	0.026	0.002	2.66939e-15
BX571715.1	8.78078e-75	2.25185	0.094	0.006	1.84888e-70
si:dkey-26i24.1	1.40088e-16	2.25174	0.021	0.001	2.9497e-12
invs	5.14456e-78	2.2505	0.105	0.009	1.08324e-73
loxhd1a	5.66487e-144	2.24767	0.186	0.015	1.1928e-139
me1	1.68422e-11	2.24536	0.012	0	3.54629e-07
gdpd3a	4.66342e-79	2.24371	0.096	0.005	9.81929e-75
lmod2b	1.54725e-22	2.24327	0.03	0.003	3.25789e-18
tmc2a	2.13012e-23	2.24225	0.03	0.002	4.48517e-19
polr2i	0	2.24013	0.615	0.07	0
hmbsb	9.51629e-165	2.23993	0.201	0.013	2.00375e-160
ubxn1	0	2.23965	0.715	0.12	0
snrpd3	5.21836e-68	2.23848	0.084	0.005	1.09878e-63
nlrc6	4.87172e-65	2.23694	0.085	0.006	1.02579e-60
dnali1	6.99879e-26	2.23631	0.036	0.004	1.47367e-21
adam9	0	2.23629	0.655	0.092	0
rfc4	7.34506e-230	2.2329	0.266	0.016	1.54658e-225
jpt1a	0	2.23028	0.659	0.086	0
nhsl1b	5.27381e-167	2.22523	0.214	0.018	1.11045e-162
csrnp1a	0	2.22481	0.625	0.099	0
yeats4	0	2.2242	0.659	0.078	0
antxr2b	5.99275e-15	2.22349	0.018	0.001	1.26183e-10
cela1.6	3.3819e-62	2.22042	0.078	0.004	7.12093e-58
fermt2	2.16417e-228	2.21897	0.285	0.024	4.55687e-224
irf3	9.40656e-14	2.21833	0.016	0.001	1.98065e-09
si:ch73-42p12.2	0	2.21704	0.387	0.029	0
fdps	0	2.21348	0.743	0.147	0
gar1	0	2.20703	0.394	0.026	0
gipc3	8.4734e-32	2.20436	0.042	0.003	1.78416e-27
gcga	2.06468e-52	2.20337	0.074	0.008	4.3474e-48
znf521	7.81877e-27	2.20216	0.031	0.001	1.64632e-22
si:dkeyp-51f12.3	8.73548e-48	2.20039	0.068	0.007	1.83934e-43
abt1	0	2.19623	0.449	0.04	0
frmd4bb	0	2.19508	0.461	0.036	0
akt1	1.0751e-15	2.19157	0.018	0.001	2.26372e-11
CR848788.2	7.46485e-25	2.19114	0.035	0.004	1.5718e-20
bloc1s4	0	2.191	0.546	0.05	0
znhit3	5.39794e-71	2.19049	0.089	0.005	1.13659e-66
ENSDARG00000059529	0	2.18717	0.534	0.053	0
dusp22b	1.84877e-216	2.18659	0.251	0.014	3.89276e-212
praf2	0	2.18586	0.653	0.081	0
si:busm1-57f23.1	0	2.18459	0.564	0.064	0
tdrd7b	0	2.18186	0.378	0.032	0
snu13b	0	2.18135	0.699	0.121	0
prob1	9.62817e-20	2.18039	0.023	0.001	2.02731e-15
znf1146.1	3.41834e-12	2.17578	0.014	0.001	7.19766e-08
neurod6b	4.63604e-223	2.17382	0.314	0.044	9.76164e-219
slc31a2	3.21478e-76	2.17241	0.102	0.008	6.76904e-72
polr3g	1.26517e-74	2.17164	0.111	0.013	2.66393e-70
plaat1	4.96703e-18	2.17056	0.024	0.002	1.04586e-13
fpgs	1.21795e-224	2.16993	0.27	0.019	2.56451e-220
znf993.2	1.50513e-10	2.16877	0.012	0.001	3.1692e-06
ehbp1	0	2.16547	0.748	0.153	0
GABRR1	2.90678e-35	2.16495	0.045	0.003	6.12052e-31
kif26ab	9.04744e-228	2.16435	0.282	0.024	1.90503e-223
nuak1b	0	2.16402	0.814	0.199	0
rgs12b	0	2.16125	0.418	0.046	0
ppil1	4.33222e-267	2.15963	0.311	0.021	9.12193e-263
gstt1a	9.4463e-23	2.15777	0.026	0.001	1.98901e-18
il4r.1	2.98992e-110	2.15665	0.127	0.004	6.29557e-106
si:dkey-109l4.3	8.9912e-65	2.15482	0.077	0.003	1.89319e-60
qdpra	1.00485e-235	2.15481	0.298	0.028	2.11582e-231
si:dkey-246g23.2	1.22793e-39	2.15396	0.057	0.006	2.58554e-35
nfe2l3	0	2.15291	0.625	0.072	0
bcar1	0	2.15125	0.607	0.084	0
fbxo30a	1.65934e-90	2.15098	0.111	0.006	3.4939e-86
ZNF821	1.30245e-161	2.15062	0.207	0.017	2.74243e-157
myl6	0	2.14929	0.796	0.332	0
ufsp1	1.93656e-66	2.14913	0.083	0.005	4.07763e-62
poglut2	3.42277e-194	2.14813	0.25	0.022	7.20699e-190
vim	0	2.1473	0.933	0.579	0
si:ch211-121a2.2	3.80322e-34	2.14708	0.044	0.003	8.00806e-30
tes	0	2.14373	0.506	0.044	0
nkain1	0	2.14345	0.787	0.191	0
lmf2b	2.6871e-284	2.14317	0.342	0.028	5.65795e-280
serpinb1	1.71062e-147	2.14256	0.189	0.015	3.60188e-143
sfxn2	2.63871e-136	2.14192	0.167	0.01	5.55608e-132
aanat1	0	2.14132	0.38	0.024	0
sc:d0202.1	3.88709e-168	2.1393	0.203	0.012	8.18466e-164
arf2b.1	7.2234e-12	2.13752	0.018	0.003	1.52096e-07
si:ch211-162k9.5	7.75311e-09	2.13648	0.01	0	0.000163249
zgc:152830	0	2.13454	0.487	0.047	0
si:ch211-178n15.1	0	2.13433	0.651	0.093	0
dync1li2	0	2.13212	0.742	0.147	0
si:ch73-364h19.1	1.31927e-09	2.13116	0.015	0.002	2.77784e-05
arhgef2	0	2.12904	0.539	0.058	0
bada	0	2.12829	0.615	0.072	0
ccdc90b	1.52676e-80	2.12498	0.098	0.005	3.21474e-76
abhd17b	0	2.12478	0.676	0.108	0
ctnnd1	0	2.12119	0.775	0.195	0
them6	3.16906e-29	2.11996	0.036	0.002	6.67278e-25
cth	0	2.1195	0.697	0.104	0
stat6	9.01168e-44	2.11862	0.053	0.002	1.8975e-39
eef1a1l1	0	2.11787	0.986	0.855	0
mapk1	0	2.11577	0.528	0.097	0
caprin1b	0	2.11542	0.706	0.114	0
CABZ01034698.2	8.57368e-82	2.11531	0.105	0.007	1.80527e-77
slc16a9b	8.96388e-294	2.11192	0.344	0.026	1.88743e-289
CABZ01102109.1	1.76013e-68	2.11086	0.096	0.009	3.70612e-64
cep162	5.74407e-186	2.10951	0.242	0.022	1.20947e-181
atf3	0	2.10878	0.995	0.699	0
rpl26	0	2.10869	0.786	0.35	0
eef1b2	0	2.10323	0.92	0.647	0
gig2o	3.42049e-12	2.10287	0.014	0.001	7.20218e-08
dtymk	1.31158e-38	2.10089	0.048	0.003	2.76167e-34
si:dkey-93m18.3	1.52087e-20	2.10075	0.027	0.002	3.20235e-16
capns1b	0	2.09972	0.822	0.361	0
si:dkey-250k15.4	4.7294e-19	2.09924	0.023	0.001	9.95822e-15
tmem125b	2.61318e-11	2.09399	0.014	0.001	5.50231e-07
tln2a	0	2.09369	0.648	0.101	0
psme2	0	2.09329	0.405	0.036	0
hs3st1l2	2.1053e-287	2.09285	0.349	0.03	4.43291e-283
cttnbp2nlb	1.35658e-209	2.0927	0.249	0.016	2.85641e-205
slc30a10	0	2.08942	0.377	0.032	0
meis3	1.56904e-145	2.08933	0.181	0.012	3.30378e-141
thsd7bb	2.33076e-168	2.08561	0.213	0.017	4.90766e-164
asb2b	6.68323e-141	2.08542	0.171	0.01	1.40722e-136
ftr56	1.09926e-20	2.08516	0.026	0.002	2.3146e-16
psmb12	1.11957e-131	2.08377	0.166	0.012	2.35738e-127
mych	0	2.08281	0.755	0.137	0
rsu1	1.58167e-152	2.08254	0.182	0.01	3.33037e-148
wdr3	0	2.08185	0.406	0.033	0
anxa1b	3.31905e-23	2.08113	0.027	0.001	6.98858e-19
nuf2	9.61719e-16	2.07932	0.017	0	2.025e-11
gsr	0	2.0775	0.371	0.03	0
uchl1	0	2.07657	0.99	0.802	0
islr2	0	2.07464	0.944	0.584	0
znf106b	6.28962e-281	2.07431	0.372	0.045	1.32434e-276
vezf1a	4.5478e-99	2.0739	0.132	0.011	9.57586e-95
smkr1	1.66837e-49	2.07344	0.061	0.003	3.51292e-45
srebf2	0	2.07272	0.829	0.222	0
xrcc3	1.89815e-40	2.07206	0.05	0.003	3.99675e-36
rps27l	6.92976e-255	2.07203	0.328	0.034	1.45913e-250
klf7b	0	2.07183	0.898	0.473	0
hgh1	0	2.07039	0.354	0.022	0
CABZ01030017.2	1.48108e-23	2.06918	0.031	0.003	3.11857e-19
cdkal1	0	2.06894	0.387	0.033	0
si:ch211-113d11.5	2.57871e-27	2.06777	0.046	0.008	5.42974e-23
ttll3	3.99377e-52	2.06507	0.069	0.005	8.40928e-48
bsnd	1.06844e-10	2.06495	0.012	0.001	2.24971e-06
stx2a	3.04282e-232	2.06351	0.268	0.015	6.40696e-228
psmb9a	1.18365e-49	2.06335	0.061	0.003	2.49229e-45
znf1148	8.00492e-97	2.06329	0.124	0.009	1.68552e-92
hmgcs1	0	2.06304	0.475	0.064	0
gna13a	1.52823e-44	2.06239	0.052	0.002	3.21783e-40
zgc:113090	1.77472e-53	2.06	0.07	0.005	3.73685e-49
si:ch211-162i8.4	4.98472e-10	2.0588	0.016	0.003	1.04958e-05
limk1a	1.58401e-129	2.05878	0.166	0.013	3.33529e-125
tmem106a	2.75212e-135	2.05738	0.163	0.009	5.79487e-131
flncb	3.06555e-51	2.05444	0.07	0.006	6.45483e-47
NCEH1	1.46166e-16	2.0541	0.022	0.002	3.07767e-12
CU914622.1	1.90667e-10	2.05166	0.011	0	4.01468e-06
nucb1	0	2.05052	0.729	0.142	0
hspa14	0	2.05035	0.725	0.148	0
nme2b.1	0	2.04951	0.948	0.715	0
ap3b1a	1.18934e-101	2.04929	0.131	0.01	2.50428e-97
znf1068	4.91375e-11	2.04726	0.016	0.002	1.03464e-06
nr1d4b	9.64112e-141	2.04721	0.181	0.014	2.03003e-136
FQ377603.1	3.69672e-169	2.04646	0.238	0.028	7.78381e-165
elfn2a	4.19583e-159	2.0454	0.201	0.015	8.83474e-155
si:dkey-56m19.5	0	2.04527	0.796	0.229	0
CABZ01074397.1	1.35574e-126	2.04361	0.17	0.016	2.85464e-122
aacs	9.43381e-259	2.04343	0.346	0.041	1.98638e-254
creld2	2.72084e-170	2.0433	0.208	0.014	5.72901e-166
ENSDARG00000100700	1.75117e-62	2.04189	0.079	0.005	3.68725e-58
CABZ01078594.1	2.54803e-26	2.04131	0.031	0.001	5.36513e-22
syt11b	0	2.04127	0.855	0.419	0
rplp2l	0	2.04054	0.96	0.787	0
arntl1a	0	2.03836	0.368	0.03	0
mlx	4.38303e-154	2.03535	0.188	0.012	9.2289e-150
chek2	2.6613e-51	2.03516	0.062	0.003	5.60364e-47
si:dkey-42i9.6	0	2.03509	0.374	0.034	0
nudt1	3.15043e-133	2.03292	0.167	0.012	6.63355e-129
slc38a8a	4.25489e-15	2.03139	0.019	0.001	8.95909e-11
cct4	0	2.03123	0.837	0.397	0
jpt2	0	2.02784	0.676	0.103	0
tfpia	1.26192e-18	2.0271	0.025	0.002	2.65709e-14
si:dkey-16p19.5.2	2.35221e-14	2.02539	0.018	0.001	4.9528e-10
stim2b	1.91962e-39	2.02489	0.054	0.005	4.04195e-35
piezo2a.2	8.46731e-37	2.0234	0.047	0.003	1.78288e-32
fkbpl	4.82946e-268	2.02331	0.318	0.023	1.01689e-263
WDR1	0	2.02238	0.365	0.03	0
myh9b	3.18171e-282	2.02035	0.381	0.048	6.6994e-278
snrpc	0	2.02021	0.681	0.1	0
rfx2	4.5108e-08	2.01996	0.01	0.001	0.000949795
mxd3	0	2.01966	0.499	0.049	0
blmh	0	2.01922	0.657	0.099	0
kmt2a	0	2.01817	0.856	0.393	0
tmem39a	4.90923e-162	2.01707	0.203	0.015	1.03369e-157
stx12	0	2.01646	0.766	0.243	0
ctc1	3.88452e-98	2.00917	0.127	0.009	8.17925e-94
zgc:101858	0	2.00888	0.448	0.041	0
mns1	8.53425e-140	2.00636	0.166	0.008	1.79697e-135
baxa.1	0	2.00579	0.67	0.106	0
hmbsa	8.77409e-61	2.00565	0.079	0.006	1.84747e-56
gpsm1a	1.00739e-164	2.00323	0.204	0.014	2.12115e-160
myh7l	3.34092e-70	2.00302	0.091	0.006	7.03464e-66
pdgfba	0	2.00221	0.52	0.081	0
calhm5.1	1.06778e-10	2.00208	0.012	0.001	2.24831e-06
idi1	0	2.00204	0.518	0.059	0
nop2	0	2.00172	0.664	0.1	0
rack1	0	1.99863	0.945	0.732	0
znf1000	1.35338e-11	1.99792	0.013	0.001	2.84968e-07
nhp2	0	1.9974	0.515	0.047	0
plin6	4.99245e-88	1.9953	0.112	0.007	1.05121e-83
orc1	1.19448e-09	1.9937	0.013	0.001	2.5151e-05
wu:fj29h11	1.89385e-199	1.99074	0.323	0.056	3.98769e-195
cybc1	9.69893e-280	1.99051	0.332	0.026	2.04221e-275
rhocb	1.98661e-178	1.99041	0.223	0.017	4.18301e-174
ptpro.1	1.01119e-167	1.98898	0.218	0.019	2.12915e-163
rab6bb	0	1.98839	0.929	0.697	0
fosl1a	0	1.98748	0.823	0.195	0
ssrp1a	0	1.98561	0.429	0.04	0
FO704607.1	3.18531e-41	1.98351	0.051	0.003	6.707e-37
si:dkey-159f12.2	3.9315e-157	1.98298	0.196	0.014	8.27817e-153
bach1b	0	1.98017	0.552	0.08	0
rars1	0	1.97889	0.59	0.076	0
eif3ha	0	1.97686	0.757	0.223	0
bmpr1aa	2.27955e-91	1.97652	0.118	0.008	4.79981e-87
sdr42e1	1.70373e-155	1.97608	0.197	0.015	3.58737e-151
scamp4	0	1.9753	0.519	0.06	0
umps	4.68167e-144	1.97356	0.169	0.008	9.85773e-140
si:ch211-209f23.3	9.89974e-21	1.97308	0.033	0.005	2.08449e-16
dkc1	0	1.97286	0.538	0.062	0
psma5	0	1.9715	0.782	0.27	0
tmtc4	0	1.97081	0.515	0.056	0
exosc6	0	1.96955	0.532	0.061	0
gsap	2.73753e-35	1.96416	0.045	0.003	5.76414e-31
ldlrb	1.24692e-240	1.96354	0.292	0.023	2.62552e-236
syngr3a	0	1.96214	0.791	0.217	0
ccdc92	0	1.9611	0.812	0.32	0
thap3	5.6375e-182	1.96099	0.244	0.025	1.18703e-177
rassf4a	7.8709e-62	1.96066	0.082	0.006	1.6573e-57
dcbld2	0	1.95984	0.495	0.059	0
irf9	0	1.95896	0.591	0.091	0
dpysl5a	0	1.95789	0.887	0.515	0
prr18	0	1.95673	0.644	0.101	0
prkx	0	1.95656	0.631	0.108	0
exosc2	7.49396e-245	1.95538	0.317	0.032	1.57793e-240
slc1a3a	3.02234e-20	1.955	0.024	0.001	6.36384e-16
tmod2	0	1.95483	0.764	0.185	0
tagln3b	0	1.95431	0.811	0.272	0
sqlea	5.66733e-162	1.95403	0.201	0.014	1.19331e-157
gtf2h2	2.19472e-186	1.95396	0.234	0.019	4.62121e-182
ssb	0	1.95378	0.721	0.191	0
si:ch73-352p4.5	3.99629e-41	1.95329	0.051	0.003	8.41458e-37
cnsta	5.27548e-217	1.95293	0.338	0.058	1.1108e-212
si:ch211-201h21.5	1.95963e-12	1.95262	0.016	0.001	4.12619e-08
polr2h	0	1.95211	0.512	0.054	0
zgc:114081	6.74039e-16	1.95197	0.023	0.003	1.41926e-11
rap2b	0	1.95196	0.541	0.057	0
scarb2a	0	1.9519	0.835	0.23	0
kif28	6.78201e-12	1.95128	0.014	0.001	1.42802e-07
parp4	2.89743e-165	1.95083	0.214	0.018	6.10082e-161
cntn2	0	1.95081	0.501	0.079	0
mettl2a	2.42148e-194	1.94944	0.243	0.019	5.09867e-190
si:dkey-288a3.2	1.37311e-12	1.94659	0.014	0	2.89122e-08
smarcad1b	3.89882e-301	1.94579	0.387	0.042	8.20936e-297
cdc42l	0	1.94532	0.737	0.153	0
chtf8	4.45757e-26	1.94399	0.032	0.002	9.38586e-22
psmb1	0	1.94353	0.858	0.465	0
si:rp71-1k13.6	5.90283e-28	1.94304	0.034	0.002	1.2429e-23
riok1	0	1.94286	0.674	0.136	0
inavaa	2.61341e-223	1.94236	0.276	0.022	5.5028e-219
kntc1	2.38914e-19	1.94188	0.023	0.001	5.03057e-15
si:ch211-284e13.6	3.48203e-117	1.93994	0.152	0.012	7.33176e-113
lamp1a	8.69231e-95	1.93924	0.126	0.01	1.83025e-90
rangap1b	0	1.93915	0.448	0.043	0
sccpdha.2	2.75035e-09	1.93864	0.01	0	5.79114e-05
cars1	0	1.93693	0.65	0.095	0
calub	5.10562e-117	1.93609	0.153	0.012	1.07504e-112
itpk1a	6.45751e-25	1.93531	0.029	0.001	1.35969e-20
mybl1	1.14668e-66	1.93345	0.085	0.005	2.41445e-62
CABZ01088346.1	2.88744e-16	1.93302	0.022	0.002	6.0798e-12
asns	3.32873e-73	1.93217	0.1	0.009	7.00898e-69
rab32a	5.70067e-36	1.9321	0.048	0.004	1.20033e-31
nck1a	3.58337e-28	1.93133	0.04	0.004	7.54515e-24
si:ch211-137i24.12	5.7413e-236	1.93016	0.29	0.024	1.20889e-231
ctnnbip1	0	1.92959	0.762	0.256	0
cd151	5.1877e-19	1.92902	0.026	0.002	1.09232e-14
CABZ01113373.1	1.36207e-56	1.92876	0.08	0.008	2.86796e-52
cct6a	0	1.92761	0.809	0.337	0
eef2b	0	1.92736	0.936	0.719	0
samd4a	1.27457e-38	1.92732	0.055	0.006	2.68373e-34
eef1akmt1	0	1.92662	0.434	0.035	0
cct3	0	1.92633	0.838	0.402	0
si:ch1073-296i8.2	5.82356e-90	1.92612	0.114	0.008	1.22621e-85
prss12	1.42841e-160	1.92609	0.223	0.025	3.00765e-156
si:dkey-28i19.1	3.75999e-20	1.92557	0.027	0.003	7.91703e-16
adh8b	1.77079e-81	1.92379	0.112	0.011	3.72858e-77
elavl4	0	1.92149	0.983	0.839	0
eny2	0	1.92131	0.667	0.098	0
lpcat1	1.28678e-136	1.92096	0.171	0.012	2.70945e-132
si:dkey-11n14.1	6.36366e-38	1.92088	0.049	0.003	1.33993e-33
rrs1	0	1.91982	0.492	0.054	0
lars1a	1.21881e-245	1.91882	0.312	0.029	2.56633e-241
CDK2AP1	1.28317e-101	1.91794	0.134	0.011	2.70184e-97
tspan15	0	1.91659	0.379	0.023	0
dip2ba	0	1.91508	0.57	0.071	0
tyk2	2.53813e-223	1.91187	0.279	0.024	5.34428e-219
si:dkey-57k17.1	3.23125e-27	1.9117	0.034	0.002	6.80373e-23
tmem176l.1	4.99302e-133	1.91053	0.182	0.018	1.05133e-128
sh3glb1a	1.09062e-126	1.90989	0.148	0.006	2.2964e-122
surf4l	0	1.9092	0.504	0.061	0
map1b	0	1.90699	0.954	0.714	0
ftr50.2	4.35998e-37	1.90698	0.047	0.003	9.18038e-33
ascl1b	8.36836e-29	1.90665	0.033	0.001	1.76204e-24
si:dkey-247m21.3	1.49807e-08	1.90663	0.01	0.001	0.000315433
nlrc5	5.13386e-37	1.90251	0.047	0.003	1.08098e-32
si:ch211-212d10.1	4.70274e-12	1.90127	0.02	0.004	9.9021e-08
erap1b	4.48275e-147	1.89999	0.189	0.015	9.43888e-143
cflara	7.93676e-198	1.89918	0.244	0.019	1.67116e-193
wu:fc21g02	2.73469e-240	1.89878	0.305	0.029	5.75815e-236
top1mt	2.38072e-306	1.89739	0.378	0.036	5.01284e-302
snrpg	0	1.89555	0.742	0.196	0
si:dkey-30c15.10	2.82906e-54	1.8924	0.066	0.003	5.95686e-50
fcho1	1.0301e-22	1.89208	0.031	0.003	2.16898e-18
cct5	0	1.89014	0.841	0.456	0
gclm	0	1.88991	0.547	0.071	0
sec61a1l	0	1.88978	0.506	0.051	0
zgc:171857	7.31316e-158	1.88945	0.198	0.014	1.53986e-153
rtn2a	9.49139e-298	1.88686	0.367	0.035	1.99851e-293
zgc:174863	2.3396e-205	1.8853	0.261	0.023	4.92625e-201
cyb561	1.58425e-91	1.88519	0.111	0.005	3.33579e-87
ncaph2	1.88912e-33	1.88365	0.042	0.003	3.97773e-29
mboat1	1.26031e-34	1.88315	0.046	0.004	2.65371e-30
calua	0	1.88266	0.623	0.093	0
cmss1	8.90685e-279	1.88181	0.35	0.034	1.87543e-274
enkur	4.71398e-30	1.88105	0.038	0.002	9.92577e-26
casp9	0	1.88036	0.5	0.051	0
lzic	0	1.87659	0.631	0.082	0
pmvk	4.5561e-117	1.87637	0.151	0.011	9.59333e-113
rpl15	0	1.87563	0.946	0.741	0
CCDC92B	1.04119e-212	1.87399	0.275	0.026	2.19233e-208
nacad	0	1.87215	0.828	0.357	0
morn2	4.12911e-17	1.87118	0.022	0.002	8.69425e-13
prrg2	1.72681e-68	1.87112	0.088	0.006	3.63597e-64
eif2ak2	0	1.87098	0.428	0.053	0
map3k4	0	1.86857	0.566	0.091	0
emilin2a	1.46301e-12	1.86519	0.015	0.001	3.08051e-08
si:ch211-262i1.6	2.11747e-117	1.86507	0.144	0.008	4.45855e-113
uck2a	0	1.86385	0.777	0.201	0
C7H20orf27	5.46489e-70	1.8638	0.088	0.005	1.15069e-65
pgam5	0	1.86326	0.654	0.096	0
cdc45	2.36053e-21	1.86238	0.027	0.002	4.97032e-17
atf4b	0	1.86219	0.91	0.648	0
mars1	0	1.8604	0.529	0.067	0
zgc:165508	1.18248e-42	1.86017	0.067	0.009	2.48982e-38
acp6	1.47782e-275	1.85757	0.33	0.026	3.1117e-271
utp15	1.56774e-208	1.85433	0.262	0.022	3.30104e-204
akr1a1b	0	1.85246	0.4	0.038	0
ftr90.2	4.95509e-11	1.85235	0.016	0.002	1.04334e-06
galk1	1.88242e-152	1.84959	0.195	0.015	3.96363e-148
sall2	0	1.84843	0.516	0.065	0
ncapd3	2.69608e-11	1.84813	0.013	0.001	5.67686e-07
josd2	0	1.84804	0.728	0.17	0
rps12	0	1.84796	0.974	0.804	0
gmppb	0	1.84785	0.504	0.05	0
asf1ba	4.82329e-12	1.84459	0.014	0.001	1.01559e-07
fam219aa	0	1.84434	0.804	0.303	0
lcp2b	3.89377e-09	1.84388	0.01	0	8.19872e-05
il6st	0	1.84384	0.867	0.298	0
twf1a	2.25784e-269	1.84318	0.331	0.029	4.75411e-265
si:ch211-117l17.4	6.05158e-18	1.84257	0.025	0.003	1.27422e-13
tmem102	1.11952e-154	1.84249	0.205	0.019	2.35727e-150
ccnb2	2.49142e-10	1.84077	0.012	0.001	5.24593e-06
gtf2h3	0	1.83927	0.401	0.038	0
slc25a15a	1.86469e-62	1.83862	0.081	0.006	3.9263e-58
si:dkey-58j15.10	6.81815e-45	1.8384	0.064	0.007	1.43563e-40
C18H15orf48	5.1938e-74	1.83728	0.106	0.011	1.09361e-69
CABZ01058046.1	1.24634e-140	1.83378	0.176	0.012	2.6243e-136
cemip2	7.90641e-31	1.833	0.04	0.003	1.66477e-26
mnd1	8.53211e-15	1.8318	0.017	0.001	1.79652e-10
spata5l1	1.66083e-226	1.8318	0.281	0.023	3.49704e-222
commd8	0	1.83163	0.631	0.102	0
unga	1.88117e-60	1.83019	0.079	0.006	3.961e-56
kalrna	0	1.82999	0.436	0.058	0
tfg	0	1.82839	0.781	0.239	0
megf8.1	3.41707e-98	1.82681	0.118	0.005	7.19499e-94
homer2	2.28055e-18	1.82667	0.023	0.001	4.80192e-14
dvl3a	6.42544e-277	1.82658	0.339	0.03	1.35294e-272
eif3ea	0	1.82642	0.796	0.379	0
gemin5	2.43185e-190	1.82621	0.244	0.021	5.1205e-186
iars1	0	1.82534	0.489	0.054	0
si:dkey-97a13.6	2.15827e-09	1.82451	0.012	0.001	4.54446e-05
si:dkey-7n6.2	0	1.82386	0.77	0.26	0
tmem33	0	1.82102	0.623	0.09	0
rps18	0	1.81983	0.926	0.717	0
zyx	1.77671e-282	1.81936	0.358	0.036	3.74104e-278
si:dkey-9i23.14	1.08446e-14	1.81761	0.016	0	2.28343e-10
hpdl	5.73862e-277	1.81644	0.366	0.042	1.20832e-272
arhgef16	5.35279e-24	1.81471	0.042	0.007	1.12708e-19
pofut2	6.77432e-16	1.81385	0.023	0.003	1.4264e-11
zgc:109744	4.70273e-81	1.81373	0.108	0.009	9.90208e-77
pacsin1b	0	1.8125	0.479	0.054	0
znf1082	4.01401e-14	1.81216	0.017	0.001	8.45189e-10
sst6	0	1.81199	0.872	0.464	0
si:ch211-223a21.3	2.87081e-13	1.8107	0.017	0.002	6.04477e-09
tgfb2	1.30284e-64	1.80953	0.084	0.006	2.74326e-60
odc1	0	1.80774	0.603	0.081	0
abraxas1	8.74454e-55	1.80573	0.071	0.005	1.84125e-50
rac1a	0	1.80562	0.687	0.14	0
eif4e1c	0	1.80522	0.755	0.212	0
tm7sf2	5.4342e-172	1.80506	0.226	0.021	1.14423e-167
vwa5a	1.68442e-274	1.80443	0.357	0.039	3.54672e-270
si:dkey-165o8.1	7.24895e-23	1.80396	0.03	0.002	1.52634e-18
tbc1d17	0	1.80395	0.604	0.111	0
hunk	0	1.80329	0.385	0.026	0
cyp46a1.4	5.24088e-13	1.80177	0.015	0.001	1.10352e-08
rab10	0	1.80147	0.889	0.536	0
uba2	0	1.80009	0.493	0.053	0
bmf1	5.97593e-12	1.79636	0.016	0.002	1.25829e-07
gpr61l	2.88014e-28	1.7958	0.04	0.004	6.06443e-24
mef2b	9.37672e-67	1.79579	0.083	0.005	1.97436e-62
rps2	0	1.79357	0.956	0.806	0
gars1	0	1.79346	0.8	0.282	0
nars1	0	1.7933	0.826	0.422	0
gdpd5b	0	1.79219	0.539	0.074	0
rpl5b	0	1.79055	0.841	0.477	0
bcr	0	1.78922	0.708	0.128	0
rcc1	9.57991e-150	1.78882	0.192	0.015	2.01715e-145
castor1	1.41842e-13	1.78783	0.021	0.003	2.98663e-09
ppp2cb	0	1.78773	0.872	0.589	0
CABZ01032476.1	1.37823e-254	1.78684	0.332	0.035	2.902e-250
lin7b	0	1.78569	0.645	0.112	0
si:dkey-16l2.16	0	1.78553	0.505	0.052	0
piezo1	1.14334e-18	1.7852	0.023	0.001	2.40741e-14
dnajc21	0	1.7851	0.402	0.043	0
eaf2	1.22401e-160	1.78496	0.192	0.011	2.57728e-156
rrbp1a	0	1.78493	0.521	0.062	0
rpl3	0	1.78438	0.938	0.723	0
lrrc8c	3.11439e-132	1.78107	0.175	0.015	6.55767e-128
csrnp2	0	1.78066	0.409	0.036	0
ybx1	0	1.77673	0.913	0.674	0
plaa	0	1.77531	0.404	0.043	0
txnl1	0	1.77497	0.715	0.174	0
ankfy1	0	1.77492	0.457	0.052	0
batf3	1.24216e-25	1.77465	0.032	0.002	2.6155e-21
bcl6ab	4.67621e-190	1.77432	0.249	0.024	9.84622e-186
sae1	0	1.77419	0.619	0.091	0
dap	0	1.77359	0.641	0.097	0
grinab	0	1.7733	0.706	0.117	0
psmd1	0	1.77156	0.831	0.362	0
ash1l	0	1.77114	0.936	0.641	0
zgc:110329	0	1.7707	0.539	0.069	0
psmb10	0	1.77046	0.545	0.069	0
znf1164	6.77985e-29	1.76912	0.041	0.004	1.42757e-24
fgd1	0	1.76863	0.451	0.059	0
psmd5	0	1.76733	0.582	0.078	0
wdr36	0	1.76692	0.432	0.048	0
zgc:66313	5.58882e-119	1.76686	0.159	0.014	1.17678e-114
cry4	0	1.76675	0.426	0.048	0
gmppab	4.0033e-131	1.76518	0.167	0.012	8.42935e-127
aimp2	0	1.76447	0.701	0.131	0
vcp	0	1.75956	0.861	0.49	0
mkks	2.28914e-16	1.75914	0.021	0.002	4.82002e-12
slc7a11	2.36682e-15	1.75862	0.021	0.002	4.98358e-11
rpl6	0	1.758	0.877	0.63	0
si:ch73-138n13.1	0	1.7579	0.695	0.18	0
snrpf	0	1.75735	0.767	0.274	0
frmd8	0	1.75686	0.389	0.03	0
traip	4.33981e-18	1.75643	0.021	0.001	9.13791e-14
zgc:171459	1.67062e-148	1.75589	0.194	0.017	3.51766e-144
ophn1	2.21814e-110	1.75476	0.152	0.015	4.67051e-106
psmb7	0	1.75406	0.863	0.522	0
pef1	1.10672e-229	1.75397	0.296	0.028	2.3303e-225
kmt5aa	0	1.75374	0.688	0.128	0
reep1	0	1.75197	0.774	0.239	0
rps8a	0	1.75103	0.959	0.81	0
baz1a	0	1.75067	0.631	0.083	0
si:ch211-10a23.2	0	1.74974	0.566	0.075	0
hoga1	1.6309e-11	1.74538	0.015	0.002	3.43402e-07
DYNLT1	4.81118e-27	1.74505	0.035	0.002	1.01304e-22
wdr55	1.9626e-156	1.74402	0.197	0.015	4.13245e-152
gnl2	2.0789e-266	1.74401	0.329	0.029	4.37732e-262
slc52a2	5.71284e-56	1.74371	0.076	0.006	1.20289e-51
gpsm1b	4.02816e-37	1.74346	0.055	0.007	8.4817e-33
enc1	0	1.74326	0.569	0.102	0
otulina	2.70067e-251	1.74304	0.314	0.028	5.68654e-247
hadhaa	1.85329e-265	1.74304	0.327	0.028	3.90229e-261
zgc:100920	1.16146e-242	1.74282	0.317	0.033	2.44557e-238
desi1b	3.62197e-67	1.74238	0.098	0.011	7.62642e-63
cdk2ap2	0	1.7416	0.503	0.052	0
znf999	2.78036e-16	1.74007	0.02	0.001	5.85432e-12
lingo2b	1.49487e-173	1.73997	0.238	0.026	3.14759e-169
med18	2.49133e-259	1.73925	0.321	0.028	5.24575e-255
pwp2h	0	1.73863	0.606	0.1	0
pygb	1.76353e-53	1.73862	0.071	0.006	3.71328e-49
cdkn1bb	0	1.73844	0.789	0.331	0
nip7	0	1.73815	0.446	0.046	0
fxr1	0	1.73742	0.64	0.109	0
rac3a	0	1.73652	0.693	0.135	0
hddc3	0	1.73511	0.422	0.043	0
sav1	1.64851e-31	1.73368	0.042	0.004	3.47111e-27
orc4	2.62622e-61	1.73331	0.08	0.006	5.52977e-57
znf989	1.22195e-48	1.73291	0.065	0.005	2.57294e-44
nras	3.24674e-113	1.73158	0.145	0.011	6.83634e-109
NUP85	7.27782e-140	1.73149	0.181	0.015	1.53242e-135
smim15	0	1.72968	0.655	0.103	0
eif4g2a	0	1.7283	0.769	0.242	0
sf3b4	1.22649e-277	1.72823	0.349	0.033	2.58249e-273
sprn2	0	1.72793	0.394	0.045	0
flvcr1	0	1.72755	0.581	0.076	0
si:dkey-160o24.3	3.45771e-25	1.7271	0.037	0.004	7.28056e-21
ddx24	0	1.72651	0.652	0.112	0
zgc:174314	1.99221e-13	1.72497	0.02	0.003	4.1948e-09
TSTD1	5.56316e-107	1.72383	0.131	0.007	1.17138e-102
lims1	5.8835e-293	1.72366	0.37	0.037	1.23883e-288
sox4b	0	1.72296	0.627	0.103	0
anxa5b	1.52902e-258	1.72231	0.397	0.07	3.2195e-254
tspan7	4.4382e-262	1.7216	0.325	0.029	9.34507e-258
inip	0	1.72159	0.477	0.05	0
si:ch211-59o9.10	7.38834e-111	1.72143	0.148	0.013	1.55569e-106
cacna2d1a	1.07877e-33	1.72075	0.043	0.003	2.27146e-29
gk5	5.18853e-19	1.71893	0.028	0.003	1.0925e-14
ube2e1	0	1.7177	0.73	0.183	0
alas1	0	1.71674	0.812	0.312	0
si:dkey-19b23.7	5.98263e-135	1.71662	0.176	0.015	1.2597e-130
errfi1a	0	1.71654	0.66	0.125	0
si:dkey-183c2.4	3.8839e-09	1.716	0.01	0	8.17794e-05
cirbpa	0	1.71554	0.883	0.618	0
eif2b1	0	1.71433	0.645	0.115	0
pelo	0	1.71367	0.61	0.086	0
dync1i2a	0	1.71217	0.645	0.1	0
myl12.1	0	1.71088	0.821	0.435	0
psma8	0	1.70919	0.808	0.369	0
spns3	2.42258e-19	1.70914	0.028	0.003	5.10098e-15
clip2	0	1.70751	0.803	0.255	0
CABZ01058650.1	5.99912e-166	1.70686	0.208	0.015	1.26317e-161
gmfb	0	1.70665	0.77	0.293	0
ccdc12	0	1.70569	0.56	0.068	0
cct2.1	0	1.70503	0.844	0.45	0
fscn1a	0	1.70494	0.835	0.389	0
si:ch211-238e22.5	4.90162e-13	1.7046	0.019	0.002	1.03209e-08
sgk2a	2.57799e-51	1.70417	0.065	0.004	5.42821e-47
LO018598.1	2.70106e-49	1.70388	0.074	0.009	5.68734e-45
kif5c	0	1.70322	0.433	0.059	0
si:ch73-382f3.1	4.37582e-33	1.70317	0.049	0.006	9.21372e-29
bop1	0	1.70283	0.457	0.062	0
CU326366.2	9.12599e-31	1.70276	0.042	0.004	1.92157e-26
ccn1	1.4946e-184	1.70204	0.332	0.074	3.14703e-180
plppr4b	2.05133e-144	1.70172	0.203	0.023	4.31928e-140
dusp23a	1.12801e-10	1.70149	0.014	0.001	2.37515e-06
dffa	2.9807e-87	1.70103	0.115	0.009	6.27616e-83
dnajc10	1.28072e-174	1.69993	0.231	0.022	2.69669e-170
dbn1	0	1.69935	0.845	0.395	0
bnip2	6.0073e-143	1.69854	0.198	0.021	1.2649e-138
epdl1	1.72016e-96	1.69646	0.136	0.014	3.62196e-92
rnft2	0	1.69577	0.609	0.084	0
mospd1	0	1.69461	0.588	0.081	0
rrm2	9.39265e-35	1.69423	0.047	0.004	1.97772e-30
vta1	0	1.69415	0.725	0.19	0
zgc:153219	1.28509e-37	1.69146	0.047	0.003	2.70589e-33
rnaseka	1.56595e-49	1.69118	0.06	0.003	3.29726e-45
chkb	0	1.68855	0.595	0.09	0
dpp3	0	1.68777	0.574	0.088	0
marcksl1a	0	1.68721	0.793	0.223	0
rrp9	1.62911e-264	1.68712	0.331	0.03	3.43026e-260
katnal1	0	1.6867	0.468	0.052	0
sc5d	0	1.68548	0.535	0.091	0
dennd3a	5.37024e-43	1.68268	0.058	0.005	1.13076e-38
ttc5	0	1.68263	0.547	0.076	0
cdk8	0	1.68235	0.554	0.071	0
fancf	5.52486e-84	1.68076	0.114	0.01	1.16331e-79
znf1118	1.53219e-36	1.67998	0.052	0.005	3.22617e-32
kpna2	4.78831e-24	1.67875	0.03	0.002	1.00823e-19
rrp12	0	1.67846	0.489	0.066	0
psph	3.25236e-301	1.67737	0.383	0.04	6.84817e-297
slc35b3	2.04632e-203	1.67706	0.255	0.021	4.30873e-199
nme5	1.25448e-23	1.67706	0.034	0.004	2.64143e-19
rps6	0	1.67686	0.909	0.688	0
nppc	7.75314e-15	1.6763	0.023	0.004	1.6325e-10
fabp3	0	1.67602	0.96	0.749	0
rpa3	0	1.67535	0.403	0.041	0
cdh16	1.69925e-30	1.67232	0.041	0.004	3.57794e-26
MYO9B	2.18862e-18	1.6723	0.025	0.003	4.60836e-14
rpl9	0	1.6706	0.922	0.704	0
znf1026	4.72488e-40	1.66956	0.055	0.005	9.9487e-36
ppp1r14ba	0	1.6688	0.805	0.378	0
tubb2b	0	1.66831	0.958	0.723	0
rpl4	0	1.66785	0.832	0.545	0
c1qtnf9	1.86135e-07	1.66728	0.017	0.005	0.00391927
rabggtb	0	1.66646	0.683	0.136	0
adh5	0	1.66634	0.606	0.102	0
si:dkey-93h22.8	0	1.66352	0.434	0.05	0
prcp	2.84012e-160	1.66343	0.216	0.021	5.98015e-156
tuba4l	4.93323e-108	1.66324	0.138	0.01	1.03874e-103
si:dkey-32e6.3	4.00707e-19	1.662	0.025	0.002	8.4373e-15
rplp0	0	1.66176	0.982	0.853	0
rps9	0	1.66168	0.968	0.833	0
yars1	0	1.66109	0.62	0.114	0
supt3h	0	1.65967	0.525	0.065	0
styx	0	1.65919	0.492	0.054	0
si:ch73-301j1.1	5.29355e-18	1.65662	0.022	0.001	1.11461e-13
itgb1a	1.27372e-127	1.65647	0.17	0.015	2.68194e-123
slc33a1	4.3426e-137	1.65647	0.186	0.018	9.14377e-133
usp54a	0	1.65549	0.549	0.102	0
pax7a	5.37561e-12	1.65389	0.015	0.001	1.13189e-07
psmc1a	0	1.65168	0.765	0.243	0
CAMSAP3	0	1.6506	0.499	0.068	0
jak1	0	1.64984	0.784	0.236	0
cbx7a	0	1.6473	0.907	0.531	0
itpa	0	1.64642	0.456	0.054	0
mri1	0	1.64566	0.75	0.24	0
dpcd	0	1.64435	0.463	0.053	0
si:dkey-188i13.10	2.63451e-111	1.64431	0.163	0.02	5.54722e-107
e2f3	6.48462e-146	1.64375	0.196	0.019	1.3654e-141
znf1113	3.27834e-09	1.64342	0.012	0.001	6.90287e-05
c1ql3b.1	6.7164e-12	1.64326	0.015	0.001	1.4142e-07
wee2	2.44797e-10	1.64152	0.011	0	5.15444e-06
prkcq	6.07855e-53	1.6415	0.073	0.007	1.2799e-48
mhc1uka	2.44803e-09	1.64141	0.015	0.003	5.15457e-05
palb2	3.31779e-09	1.64126	0.011	0.001	6.98595e-05
mcm7	3.91038e-227	1.64046	0.294	0.028	8.23369e-223
psmd11a	0	1.6402	0.737	0.184	0
naga	3.00538e-176	1.63994	0.239	0.025	6.32813e-172
bmb	4.8842e-07	1.63982	0.01	0.001	0.0102842
dpysl3	0	1.63967	0.88	0.542	0
eif4ebp1	0	1.6393	0.68	0.139	0
si:dkey-71l4.1	9.42735e-17	1.63888	0.022	0.002	1.98502e-12
rpp25l	5.15004e-282	1.63869	0.365	0.039	1.08439e-277
gsk3bb	4.72017e-120	1.63717	0.165	0.016	9.93879e-116
mfsd9	1.85305e-33	1.63682	0.046	0.004	3.90179e-29
si:dkey-23k10.5	4.51125e-21	1.63678	0.03	0.003	9.49888e-17
adra2b	3.44452e-12	1.63655	0.021	0.004	7.25278e-08
mfsd10	4.19275e-35	1.63648	0.048	0.004	8.82824e-31
si:ch211-102c2.8	2.16393e-12	1.63638	0.016	0.002	4.55636e-08
col28a1b	3.68866e-17	1.63328	0.025	0.003	7.76684e-13
psmc2	0	1.63241	0.785	0.28	0
ssbp3b	0	1.63238	0.601	0.093	0
si:dkey-190j3.2	3.49994e-07	1.63071	0.01	0.001	0.00736946
uck2b	0	1.63027	0.606	0.089	0
tcp1	0	1.63019	0.819	0.419	0
abi1a	0	1.6299	0.463	0.049	0
sorcs2	0	1.6284	0.853	0.286	0
rps3	0	1.62735	0.915	0.716	0
ppih	0	1.62715	0.627	0.1	0
lims2	9.91983e-16	1.62704	0.023	0.003	2.08872e-11
atp2b4	0	1.62619	0.732	0.147	0
fbl	0	1.62532	0.562	0.075	0
chmp1a	3.58083e-175	1.62478	0.229	0.021	7.5398e-171
nutf2	0	1.62434	0.67	0.133	0
zgc:77287	2.74375e-195	1.62418	0.256	0.024	5.77724e-191
psmb5	0	1.62192	0.762	0.325	0
chmp4bb	0	1.62147	0.739	0.197	0
pfdn2	0	1.62109	0.747	0.211	0
rasa1b	1.85746e-83	1.61937	0.112	0.009	3.91108e-79
psmc3	0	1.6191	0.732	0.205	0
zgc:77151	9.99408e-73	1.61693	0.092	0.006	2.10435e-68
cnpy1	9.5216e-194	1.61557	0.252	0.023	2.00487e-189
il17a/f3	2.88611e-31	1.61529	0.053	0.009	6.077e-27
crabp2a	3.93809e-25	1.61495	0.034	0.003	8.29204e-21
ostc	0	1.61463	0.698	0.142	0
desi2	0	1.61445	0.541	0.076	0
cpsf3	0	1.61316	0.446	0.051	0
tmem189	3.23503e-307	1.61261	0.431	0.061	6.81168e-303
si:dkey-52j6.3	8.34702e-132	1.61256	0.187	0.021	1.75755e-127
si:ch1073-190k2.1	0	1.61252	0.511	0.084	0
slc49a4	0	1.61189	0.549	0.078	0
RALGDS	0	1.61188	0.667	0.148	0
rpl5a	0	1.6117	0.89	0.67	0
trim36	0	1.61168	0.407	0.046	0
pcyt1ab	6.58778e-74	1.61066	0.097	0.007	1.38712e-69
zmat4b	1.42552e-14	1.61043	0.018	0.001	3.00157e-10
myt1b	0	1.60973	0.707	0.148	0
npm3	0	1.60926	0.668	0.124	0
rcc2	0	1.60817	0.638	0.117	0
ripply3	1.17041e-61	1.60756	0.077	0.004	2.46441e-57
zgc:158343	0	1.60752	0.543	0.123	0
cdc42ep4a	2.65104e-223	1.60742	0.308	0.037	5.58203e-219
adrm1	0	1.60702	0.707	0.152	0
tdg.2	0	1.60702	0.628	0.101	0
med20	0	1.60635	0.419	0.048	0
tlcd3ba	0	1.60624	0.769	0.224	0
rps3a	0	1.60421	0.957	0.813	0
aplnr2	2.16597e-75	1.60293	0.118	0.016	4.56066e-71
abcg2c	5.29635e-87	1.60266	0.121	0.012	1.1152e-82
camsap3	5.19915e-248	1.60173	0.326	0.035	1.09473e-243
zgc:173575	8.96044e-12	1.60136	0.016	0.002	1.88671e-07
fasn	0	1.60136	0.937	0.6	0
smcr8b	3.49525e-07	1.6001	0.01	0.001	0.00735959
NAV1	2.36586e-245	1.59946	0.325	0.036	4.98155e-241
FQ976913.1	2.21663e-95	1.59901	0.127	0.01	4.66734e-91
hyou1	0	1.59884	0.693	0.15	0
C2H14orf119	0	1.59748	0.515	0.057	0
rpl23	0	1.59672	0.968	0.828	0
polr3k	0	1.59583	0.528	0.068	0
idh1	0	1.59559	0.612	0.12	0
sept5a	0	1.59453	0.676	0.161	0
timp2a	0	1.59412	0.668	0.135	0
si:ch211-235o23.1	3.72542e-82	1.5939	0.119	0.013	7.84424e-78
zgc:153631	5.78779e-11	1.59384	0.014	0.001	1.21868e-06
plod3	3.96355e-135	1.59222	0.189	0.021	8.34564e-131
spega	9.69203e-265	1.59196	0.378	0.053	2.04075e-260
ttc4	5.89771e-250	1.59193	0.33	0.036	1.24182e-245
borcs7	0	1.59173	0.583	0.084	0
kctd13	0	1.59171	0.71	0.168	0
GARNL3	1.21237e-156	1.59031	0.214	0.022	2.55277e-152
pde4cb	7.7649e-81	1.59024	0.117	0.013	1.63498e-76
znf1016	7.59208e-12	1.58952	0.015	0.001	1.59859e-07
serpinb1l3	0	1.58855	0.563	0.085	0
farsb	0	1.58802	0.675	0.145	0
ppan	0	1.5868	0.489	0.065	0
cyb5r1	0	1.58672	0.713	0.178	0
snrpd2	0	1.58572	0.741	0.208	0
pfdn4	0	1.58531	0.77	0.325	0
eif2s3	0	1.5847	0.781	0.289	0
si:dkey-16p6.1.5	1.78615e-62	1.58428	0.084	0.007	3.76092e-58
maptb	0	1.58326	0.939	0.704	0
WARS1	2.19206e-66	1.58323	0.096	0.011	4.61561e-62
sesn2	1.10185e-219	1.58279	0.292	0.031	2.32006e-215
surf2	0	1.58265	0.539	0.079	0
ednrbb	7.28844e-11	1.58193	0.014	0.001	1.53465e-06
brf1a	4.31347e-219	1.58097	0.298	0.034	9.08245e-215
cdc34b	0	1.58074	0.598	0.093	0
G3BP2	0	1.58053	0.66	0.118	0
otud4	7.70445e-163	1.58025	0.211	0.018	1.62225e-158
ddx52	6.95197e-253	1.57929	0.342	0.04	1.46381e-248
mapk11	0	1.57905	0.468	0.056	0
trnau1apa	2.67209e-57	1.57835	0.071	0.004	5.62635e-53
rpl22l1	0	1.57835	0.823	0.512	0
psmd12	0	1.57799	0.77	0.298	0
cdkn2aipnl	0	1.57777	0.718	0.167	0
si:dkeyp-20g2.1	3.80611e-167	1.57737	0.232	0.026	8.01414e-163
baiap2l2a	7.29059e-11	1.5772	0.014	0.001	1.53511e-06
prkchb	3.51201e-12	1.57632	0.017	0.002	7.39489e-08
CABZ01081752.2	1.80026e-84	1.57605	0.119	0.012	3.79063e-80
tmem63a	1.32839e-132	1.57537	0.188	0.021	2.79705e-128
heatr6	1.96709e-49	1.5753	0.077	0.01	4.14191e-45
proca1	7.03145e-172	1.5752	0.344	0.086	1.48054e-167
snrnp40	0	1.57463	0.46	0.054	0
tmem42a	2.30692e-213	1.57385	0.272	0.024	4.85746e-209
wdr5	0	1.57362	0.718	0.187	0
igf2bp1	7.94346e-31	1.57344	0.038	0.002	1.67257e-26
sdad1	4.9773e-267	1.57303	0.358	0.042	1.04802e-262
ptrhd1	3.17157e-304	1.57268	0.401	0.047	6.67805e-300
vamp4	0	1.57249	0.738	0.216	0
commd5	0	1.57223	0.427	0.049	0
myhb	3.11735e-09	1.572	0.016	0.003	6.56389e-05
LTN1	2.03869e-206	1.57152	0.293	0.037	4.29267e-202
usf1	0	1.57069	0.566	0.078	0
si:ch211-241b2.4	1.53218e-40	1.57037	0.057	0.006	3.22615e-36
flrt2	2.61627e-21	1.56959	0.031	0.004	5.50882e-17
cdca8	7.62752e-12	1.5689	0.015	0.001	1.60605e-07
ptk7a	2.72942e-101	1.56857	0.146	0.017	5.74707e-97
MRAS	2.64864e-204	1.56805	0.275	0.029	5.57698e-200
ttc27	0	1.56777	0.421	0.049	0
tox4a	1.18079e-273	1.56674	0.36	0.04	2.48626e-269
si:dkey-253i9.4	1.54206e-266	1.56666	0.36	0.043	3.24696e-262
nsfl1c	0	1.56637	0.735	0.222	0
smarca4a	0	1.56623	0.787	0.259	0
slc25a20	0	1.5662	0.416	0.043	0
tcea2	0	1.56566	0.466	0.056	0
plpp7a	1.20333e-215	1.56561	0.327	0.049	2.53374e-211
eif3m	0	1.56561	0.784	0.358	0
ankib1a	0	1.56558	0.444	0.054	0
zgc:114119	0	1.56523	0.524	0.066	0
ralab	5.92411e-299	1.56521	0.386	0.042	1.24738e-294
il15l	2.01745e-88	1.5645	0.122	0.012	4.24795e-84
abi1b	0	1.56426	0.604	0.098	0
ola1	0	1.5642	0.843	0.534	0
rtn4b	0	1.56411	0.784	0.272	0
si:ch73-265h17.2	7.90397e-14	1.56401	0.017	0.001	1.66426e-09
abca3b	0	1.56386	0.624	0.112	0
phc1	3.55197e-152	1.56371	0.203	0.019	7.47904e-148
si:dkey-276j7.1	0	1.56258	0.925	0.697	0
baxb	4.20293e-94	1.5616	0.123	0.009	8.84969e-90
rps10	0	1.56154	0.955	0.81	0
si:ch73-263o4.4	2.84597e-21	1.56117	0.029	0.003	5.99247e-17
rad51d	2.36236e-12	1.56077	0.017	0.002	4.97419e-08
adgra1a	0	1.5602	0.737	0.181	0
ptk6a	1.68068e-12	1.56019	0.017	0.002	3.53885e-08
ddx55	1.64614e-136	1.55987	0.188	0.019	3.46611e-132
si:dkey-182g1.6	1.98223e-163	1.55926	0.216	0.02	4.17378e-159
mettl13	2.92642e-82	1.55911	0.115	0.011	6.16187e-78
si:ch211-217k17.7	0	1.55903	0.682	0.144	0
rapgef1a	0	1.55888	0.572	0.09	0
drg1	0	1.55881	0.508	0.066	0
stat2	4.41865e-219	1.55683	0.397	0.088	9.30392e-215
nup35	5.11945e-172	1.55601	0.235	0.025	1.07795e-167
dph1	2.35908e-151	1.55578	0.203	0.02	4.96729e-147
trub1	8.29736e-160	1.55577	0.214	0.021	1.74709e-155
fam222bb	0	1.55381	0.519	0.069	0
myh14	0	1.55336	0.839	0.327	0
psma4	0	1.55283	0.812	0.435	0
prmt2	2.5851e-22	1.55255	0.03	0.003	5.44318e-18
rhogc	3.53415e-167	1.55138	0.21	0.016	7.44151e-163
gemin8	0	1.55102	0.424	0.048	0
arpc5a	0	1.55092	0.593	0.099	0
si:dkey-93n13.2	6.87956e-146	1.55041	0.21	0.025	1.44856e-141
socs6b	1.95914e-291	1.54953	0.371	0.038	4.12516e-287
erbb4a	4.86712e-30	1.54938	0.045	0.005	1.02482e-25
lpcat3	3.99698e-207	1.54923	0.262	0.022	8.41604e-203
mmp15a	3.78324e-30	1.54886	0.043	0.005	7.966e-26
tmed1b	4.33945e-45	1.5488	0.059	0.004	9.13714e-41
impdh1b	0	1.54857	0.498	0.056	0
tchp	0	1.54784	0.464	0.054	0
arhgef28a	3.99396e-57	1.54773	0.075	0.005	8.40969e-53
CR749167.2	1.78457e-17	1.54765	0.022	0.001	3.75758e-13
ptprsa	0	1.54733	0.582	0.119	0
glrx	5.51844e-52	1.54706	0.102	0.022	1.16196e-47
cdh2	0	1.5465	0.869	0.356	0
smyd5	3.37532e-129	1.54618	0.18	0.019	7.10707e-125
prmt5	0	1.54557	0.482	0.061	0
prps1b	0	1.54538	0.494	0.066	0
stxbp6	1.01114e-16	1.54538	0.025	0.003	2.12905e-12
ubfd1	0	1.54373	0.667	0.131	0
si:ch73-44m9.3.1	4.08587e-285	1.5437	0.378	0.044	8.60321e-281
btr09	1.76026e-11	1.54369	0.016	0.002	3.7064e-07
trim25	0	1.54325	0.686	0.159	0
nppb	2.72644e-17	1.54288	0.02	0.001	5.7408e-13
serbp1a	0	1.54198	0.885	0.67	0
p3h2	1.42089e-81	1.54083	0.114	0.011	2.99184e-77
pars2	1.57932e-69	1.54065	0.102	0.012	3.32542e-65
vma21	0	1.54037	0.771	0.291	0
cd3eap	0	1.53975	0.44	0.047	0
stk17b	5.70713e-116	1.53972	0.139	0.007	1.20169e-111
alg6	1.09974e-127	1.53834	0.172	0.016	2.31562e-123
nr2c2ap	4.46594e-172	1.53778	0.227	0.021	9.40348e-168
pkdc	5.80545e-85	1.53737	0.119	0.012	1.2224e-80
tapbp.1	9.40596e-184	1.53721	0.253	0.028	1.98052e-179
dad1	0	1.53711	0.796	0.319	0
cbr1l	5.39845e-43	1.537	0.066	0.008	1.1367e-38
srm	0	1.53669	0.508	0.068	0
si:dkey-286j15.3	1.85882e-23	1.53624	0.028	0.001	3.91393e-19
msi1	2.09031e-293	1.53624	0.433	0.073	4.40135e-289
dnm2a	3.26993e-193	1.53613	0.286	0.039	6.88516e-189
cntfr	0	1.53585	0.539	0.076	0
prmt6	1.74489e-221	1.53537	0.297	0.032	3.67403e-217
dcxr	8.62298e-44	1.53532	0.058	0.005	1.81566e-39
hint3	3.60196e-209	1.53507	0.282	0.03	7.58428e-205
si:dkey-13p1.3	1.31011e-110	1.53494	0.168	0.022	2.75857e-106
nol11	0	1.53414	0.484	0.077	0
hdlbpa	0	1.53352	0.719	0.174	0
slc30a7	1.18028e-230	1.53083	0.327	0.042	2.4852e-226
imp4	6.73148e-219	1.53027	0.293	0.031	1.41738e-214
zc2hc1a	0	1.52845	0.72	0.187	0
prr33	2.40533e-16	1.52841	0.018	0	5.06466e-12
dhx33	5.02471e-263	1.52722	0.363	0.046	1.058e-258
rpl7l1	0	1.52712	0.575	0.094	0
glyctk	4.54994e-148	1.52667	0.202	0.02	9.58036e-144
fbxl3l	9.13297e-27	1.52665	0.035	0.003	1.92304e-22
dnase2	1.12025e-96	1.52654	0.122	0.008	2.35879e-92
ccser2b	0	1.52511	0.589	0.105	0
zgc:113423	3.05197e-77	1.52332	0.113	0.013	6.42623e-73
glmp	0	1.52301	0.437	0.045	0
scn3b	0	1.52208	0.548	0.085	0
zgc:66024.1	4.62683e-214	1.52182	0.338	0.057	9.74226e-210
vps4b	0	1.52068	0.692	0.166	0
zgc:172139	0	1.51965	0.67	0.128	0
zc2hc1c	2.71379e-09	1.51778	0.011	0.001	5.71416e-05
im:7151449	2.69611e-27	1.517	0.037	0.003	5.67693e-23
rtcb	0	1.51672	0.579	0.102	0
srsf10b	0	1.51637	0.572	0.084	0
si:ch1073-145m9.1	2.74449e-63	1.51597	0.084	0.007	5.77881e-59
ccl39.3	2.97454e-37	1.51576	0.056	0.007	6.26319e-33
ptpn23a	0	1.5156	0.628	0.112	0
pkp3a	2.43791e-37	1.51465	0.049	0.004	5.13327e-33
mid1ip1b	0	1.51393	0.925	0.633	0
zgc:66024	2.81685e-104	1.51333	0.143	0.014	5.93116e-100
gnl3	0	1.51317	0.651	0.134	0
ykt6	5.46687e-190	1.51286	0.25	0.024	1.15111e-185
cab39l1	0	1.5126	0.469	0.058	0
cct2	3.07559e-95	1.51194	0.126	0.01	6.47597e-91
pum3	0	1.51193	0.636	0.125	0
mfsd6a	1.86689e-14	1.51183	0.021	0.003	3.93092e-10
csf1a	6.18967e-13	1.51159	0.016	0.001	1.3033e-08
helq	2.96701e-47	1.5111	0.079	0.013	6.24733e-43
im:7143333	4.31171e-59	1.51032	0.084	0.009	9.07875e-55
ptpn12	1.40722e-11	1.51005	0.018	0.003	2.96304e-07
adam19b	3.66871e-69	1.50961	0.11	0.016	7.72485e-65
smtnl	1.82159e-29	1.5094	0.036	0.002	3.83555e-25
stox2a	0	1.50848	0.822	0.362	0
pofut1	1.26668e-30	1.50844	0.041	0.004	2.66713e-26
col9a1a	1.03075e-19	1.50842	0.027	0.003	2.17034e-15
kpnb3	0	1.5084	0.672	0.145	0
si:ch211-15p9.2	4.15718e-17	1.5081	0.023	0.002	8.75335e-13
PLPP1	7.84301e-167	1.50792	0.226	0.023	1.65142e-162
sec11a	0	1.50784	0.742	0.203	0
acat2	0	1.50779	0.585	0.111	0
b9d1	9.33721e-198	1.50681	0.272	0.031	1.96604e-193
si:ch211-255i3.4	0	1.50666	0.807	0.343	0
aatf	0	1.50603	0.427	0.052	0
urb2	2.28987e-98	1.50599	0.131	0.011	4.82154e-94
tpk1	2.86965e-202	1.50522	0.276	0.03	6.04234e-198
ildr1b	8.60926e-21	1.50485	0.024	0.001	1.81277e-16
mpzl1l	1.21361e-49	1.50467	0.072	0.008	2.55537e-45
blvrb	0	1.5044	0.469	0.066	0
bms1	0	1.50347	0.565	0.091	0
tsn	2.32055e-297	1.50344	0.404	0.051	4.88615e-293
golt1bb	0	1.50237	0.503	0.071	0
si:ch211-130m23.5	2.34488e-229	1.50171	0.309	0.034	4.93738e-225
morn4	0	1.50139	0.732	0.185	0
psmd11b	0	1.50125	0.721	0.171	0
ccdc22	1.78154e-257	1.50042	0.362	0.047	3.75121e-253
med11	0	1.49993	0.559	0.089	0
znf979	1.30159e-06	1.49963	0.01	0.002	0.0274063
ubald1b	7.67583e-128	1.49899	0.172	0.016	1.61622e-123
si:dkey-151g10.6	0	1.49808	0.994	0.937	0
efs	0	1.49781	0.43	0.058	0
sept9b	6.98458e-283	1.49764	0.386	0.049	1.47067e-278
etf1b	0	1.49622	0.82	0.342	0
ephb3a	6.93839e-236	1.49542	0.341	0.048	1.46095e-231
slc38a7	7.94808e-299	1.49502	0.384	0.041	1.67355e-294
cyb5d1	3.04142e-15	1.4949	0.019	0.001	6.40401e-11
cep97	9.34749e-251	1.49471	0.321	0.031	1.96821e-246
ruvbl2	5.71882e-274	1.49462	0.355	0.037	1.20415e-269
psmd8	0	1.49418	0.777	0.292	0
plxnb2a.1	2.66676e-48	1.49414	0.077	0.011	5.61513e-44
si:ch211-196f2.3	1.31258e-11	1.49397	0.017	0.002	2.76377e-07
hdac10	5.71045e-37	1.49384	0.051	0.005	1.20239e-32
rac1l.1	6.33517e-42	1.49299	0.058	0.005	1.33393e-37
vangl1	5.90697e-299	1.49245	0.437	0.066	1.24377e-294
si:dkey-27p18.3	1.14374e-181	1.49156	0.248	0.027	2.40825e-177
rrp1	0	1.49071	0.566	0.098	0
slco5a1a.1	0	1.48844	0.542	0.086	0
zgc:109986	2.96637e-120	1.48842	0.151	0.01	6.246e-116
pitrm1	4.02312e-250	1.48759	0.358	0.048	8.47108e-246
palld	5.49402e-75	1.48731	0.128	0.021	1.15682e-70
snrpd1	0	1.4872	0.765	0.282	0
tbl3	2.03066e-125	1.4865	0.172	0.017	4.27576e-121
CU459012.1	6.1842e-64	1.48606	0.095	0.011	1.30214e-59
si:rp71-36a1.2	1.34118e-105	1.48579	0.137	0.01	2.82398e-101
adpgk2	2.30482e-73	1.48521	0.103	0.01	4.85303e-69
relb	0	1.48461	0.574	0.1	0
f11r.1	3.92247e-15	1.48347	0.02	0.002	8.25916e-11
bzw1a	0	1.48301	0.753	0.238	0
hnrnpc	0	1.48251	0.646	0.135	0
rps15a	0	1.48204	0.957	0.826	0
CABZ01079480.1	2.43611e-43	1.48201	0.066	0.008	5.12947e-39
gucd1	1.36124e-203	1.48167	0.284	0.034	2.86623e-199
arf5	0	1.48161	0.762	0.269	0
bod1	0	1.48066	0.573	0.083	0
slc2a8	2.5421e-33	1.48022	0.05	0.006	5.35265e-29
stmn2a	0	1.47987	0.93	0.755	0
evlb	0	1.47937	0.418	0.051	0
slc35c2	2.38424e-21	1.47929	0.03	0.003	5.02026e-17
thap12a	1.13411e-202	1.47784	0.28	0.032	2.38799e-198
rpp30	1.90057e-149	1.47779	0.194	0.016	4.00184e-145
chtf18	2.12842e-120	1.47739	0.163	0.015	4.48159e-116
isg20	0	1.47723	0.592	0.103	0
mettl3	2.89156e-107	1.47657	0.141	0.012	6.08846e-103
mapk9	2.12208e-262	1.47636	0.381	0.055	4.46826e-258
CABZ01002768.1	1.54881e-32	1.47617	0.042	0.003	3.26117e-28
nsun5	8.82831e-260	1.47583	0.351	0.041	1.85889e-255
mak16	0	1.47582	0.489	0.066	0
akap13	1.64129e-230	1.47422	0.393	0.079	3.4559e-226
aopep	1.15356e-154	1.47288	0.225	0.028	2.42894e-150
si:dkey-23a23.2	1.90608e-127	1.4725	0.177	0.018	4.01344e-123
bub3	0	1.47249	0.503	0.07	0
si:ch211-157b11.12	2.33537e-190	1.47228	0.257	0.027	4.91735e-186
serpine2	7.13481e-102	1.47212	0.143	0.015	1.50231e-97
cct8	0	1.47202	0.8	0.358	0
dusp5	0	1.4717	0.711	0.222	0
CABZ01025780.1	6.90453e-10	1.47048	0.011	0	1.45382e-05
VASH1	4.75589e-107	1.46999	0.141	0.012	1.0014e-102
cast	1.74725e-118	1.46931	0.161	0.015	3.67901e-114
prdx6	0	1.46894	0.754	0.23	0
eprs1	0	1.46835	0.685	0.155	0
si:dkey-98f17.5	2.33127e-84	1.46691	0.123	0.014	4.90873e-80
ankzf1	0	1.46555	0.563	0.101	0
tars1	0	1.46517	0.719	0.183	0
zswim7	8.69642e-16	1.46499	0.018	0.001	1.83112e-11
rps6ka3b	2.21531e-180	1.46467	0.25	0.028	4.66456e-176
arhgap32b	1.13568e-92	1.46459	0.144	0.02	2.39128e-88
snrpb	0	1.46379	0.794	0.335	0
rtn1a	0	1.46376	0.99	0.91	0
galcb	1.21472e-32	1.46315	0.052	0.007	2.55772e-28
hmg20a	0	1.4619	0.688	0.162	0
zc3hc1	2.37938e-213	1.46144	0.287	0.031	5.01003e-209
ftr64	3.54662e-09	1.4611	0.013	0.002	7.46776e-05
ppp1r13l	2.28052e-11	1.46034	0.014	0.001	4.80187e-07
rhoac	0	1.46011	0.77	0.294	0
b9d2	1.55912e-222	1.45984	0.275	0.022	3.28288e-218
arf3a	0	1.45804	0.751	0.279	0
pafah1b1a	0	1.45792	0.789	0.325	0
CABZ01090785.1	3.05149e-15	1.4577	0.019	0.001	6.42521e-11
yif1b	1.50662e-237	1.45725	0.312	0.032	3.17234e-233
arl8bb	5.92149e-277	1.4572	0.37	0.043	1.24683e-272
PSMD2	0	1.45706	0.726	0.21	0
dclre1a	6.73685e-56	1.45694	0.085	0.011	1.41851e-51
cct7	0	1.45675	0.826	0.465	0
tspan17	0	1.45668	0.608	0.136	0
arpc4	0	1.45468	0.728	0.208	0
CABZ01035356.1	1.43154e-96	1.45441	0.133	0.013	3.01425e-92
cpeb1a	2.7875e-34	1.45418	0.044	0.003	5.86935e-30
C8H9orf64	2.7704e-81	1.45399	0.107	0.008	5.83335e-77
sf3b5	0	1.45361	0.715	0.19	0
ralba	0	1.45325	0.615	0.116	0
vbp1	0	1.45229	0.703	0.174	0
sox9a	1.80073e-28	1.45174	0.042	0.005	3.79161e-24
slain2	0	1.45112	0.669	0.141	0
atpsckmt	2.97391e-153	1.45017	0.212	0.022	6.26187e-149
pop5	5.79929e-180	1.45003	0.246	0.026	1.2211e-175
rpl7a	0	1.44966	0.944	0.805	0
psmd13	0	1.44941	0.778	0.305	0
riok2	0	1.44849	0.442	0.058	0
apaf1	2.06493e-265	1.44775	0.33	0.03	4.34792e-261
pfdn5	0	1.44689	0.731	0.264	0
znrd1	6.219e-36	1.44582	0.046	0.003	1.30947e-31
xrra1	9.77775e-10	1.44581	0.012	0.001	2.0588e-05
hip1	0	1.4458	0.625	0.128	0
psme3	0	1.4453	0.655	0.135	0
sars1	0	1.44495	0.831	0.471	0
tmco3	1.04415e-34	1.44375	0.049	0.005	2.19856e-30
trmo	1.59169e-95	1.4432	0.138	0.015	3.35146e-91
csde1	0	1.44296	0.833	0.385	0
slc19a3a	3.04394e-20	1.44218	0.032	0.005	6.40932e-16
CABZ01061495.1	1.01051e-259	1.44195	0.36	0.045	2.12774e-255
znf1060	6.36832e-11	1.44013	0.013	0.001	1.34091e-06
phc2b	2.57006e-187	1.44003	0.262	0.03	5.41151e-183
ptges3b	0	1.44002	0.728	0.219	0
glb1l	1.62974e-30	1.43971	0.05	0.008	3.43158e-26
smarce1	0	1.43957	0.748	0.232	0
wbp4	4.89825e-14	1.43671	0.02	0.002	1.03138e-09
si:ch73-308l14.2	1.3081e-272	1.43666	0.389	0.054	2.75434e-268
si:ch211-213a13.1	0	1.43656	0.812	0.281	0
NFX1	0	1.4362	0.59	0.115	0
zgc:86609	1.48454e-26	1.43576	0.037	0.004	3.12586e-22
dhcr7	1.48055e-212	1.43575	0.324	0.049	3.11746e-208
tlnrd1	1.98474e-181	1.43544	0.242	0.024	4.17906e-177
psmd14	0	1.43544	0.757	0.261	0
tmem255a	0	1.43354	0.742	0.21	0
gpc1b	0	1.43343	0.724	0.226	0
clocka	3.55061e-194	1.43297	0.284	0.038	7.47617e-190
exosc3	1.3875e-198	1.43228	0.256	0.023	2.92151e-194
si:dkey-29p23.2	1.75153e-100	1.43175	0.143	0.015	3.68803e-96
tp53bp2b	0	1.43135	0.498	0.086	0
rpl23a	0	1.42953	0.906	0.728	0
rps7	0	1.42924	0.961	0.844	0
psma3	0	1.42894	0.849	0.542	0
wbp1	0	1.42881	0.437	0.052	0
coil	0	1.42846	0.416	0.05	0
tuba1c	0	1.42805	1	0.918	0
capza1a	0	1.42679	0.752	0.277	0
tnk2b	2.68015e-178	1.42662	0.278	0.042	5.64332e-174
thumpd1	0	1.42609	0.429	0.055	0
zgc:172079	4.93578e-10	1.42483	0.012	0.001	1.03928e-05
FAM177A1	2.42767e-145	1.42446	0.201	0.021	5.11169e-141
eif3i	0	1.42383	0.75	0.274	0
rrm2.1	8.2362e-100	1.42316	0.136	0.013	1.73421e-95
BX530097.1	9.79792e-39	1.42293	0.057	0.007	2.06305e-34
si:dkey-253d23.5	3.06989e-34	1.42285	0.062	0.011	6.46396e-30
abcf1	0	1.42252	0.814	0.376	0
zgc:153426	0	1.42234	0.876	0.607	0
fitm1l	4.67933e-09	1.42234	0.01	0.001	9.8528e-05
zgc:153896	1.09759e-26	1.42226	0.034	0.002	2.31108e-22
dpf2l	0	1.42168	0.685	0.166	0
akr1b1.1	0	1.42134	0.493	0.064	0
raph1b	0	1.42119	0.73	0.198	0
eif2ak1	2.82419e-171	1.42116	0.237	0.026	5.94661e-167
tpt1	0	1.42071	0.891	0.691	0
insig1	0	1.42045	0.89	0.415	0
ddx39aa	0	1.42	0.679	0.143	0
igsf9a	3.26908e-19	1.41999	0.025	0.002	6.88338e-15
mindy4b	1.22738e-19	1.41855	0.025	0.002	2.58437e-15
si:dkeyp-81f3.4	1.65544e-23	1.41851	0.033	0.004	3.48569e-19
cpvl	0	1.41845	0.435	0.057	0
zgc:113363	5.42206e-11	1.41796	0.022	0.005	1.14167e-06
ascc1	1.0105e-88	1.41771	0.126	0.013	2.12771e-84
las1l	7.72941e-252	1.4172	0.357	0.047	1.6275e-247
acta1a	9.32535e-17	1.41657	0.022	0.002	1.96355e-12
si:ch211-108d22.2	4.16994e-65	1.41635	0.093	0.01	8.78024e-61
btr04	3.64862e-34	1.41604	0.046	0.004	7.68253e-30
psmb2	0	1.41572	0.772	0.341	0
gpr37b	2.96485e-230	1.4154	0.373	0.067	6.2428e-226
crabp2b	3.399e-62	1.41509	0.099	0.014	7.15694e-58
zgc:153293	3.73263e-39	1.41495	0.058	0.007	7.85943e-35
angel1	3.07702e-109	1.41481	0.156	0.017	6.47898e-105
RHOU	6.26661e-19	1.41477	0.027	0.003	1.3195e-14
exosc9	0	1.41453	0.41	0.048	0
aars1	0	1.41401	0.739	0.213	0
rpl36a	0	1.41257	0.963	0.852	0
si:dkey-85k7.12	3.50738e-23	1.41223	0.046	0.01	7.38513e-19
zgc:112998	2.85584e-50	1.41196	0.071	0.007	6.01325e-46
zc4h2	0	1.41144	0.764	0.289	0
znf1156	7.08036e-270	1.41128	0.373	0.047	1.49084e-265
arrdc3b	7.01862e-301	1.41101	0.425	0.06	1.47784e-296
si:dkey-7i4.11	3.38271e-15	1.41035	0.021	0.002	7.12264e-11
rplp1	0	1.40991	0.974	0.881	0
flot2b	0	1.40991	0.767	0.314	0
usp5	0	1.40791	0.779	0.283	0
rpl11	0	1.40786	0.949	0.812	0
nkain2	0	1.40781	0.511	0.08	0
dok6	4.02194e-142	1.40716	0.217	0.03	8.46859e-138
tnnc2	2.22853e-21	1.40665	0.028	0.002	4.69239e-17
ptrh2	1.25947e-228	1.40642	0.31	0.035	2.65194e-224
atat1	0	1.40504	0.593	0.098	0
hnrnpabb	0	1.40489	0.826	0.472	0
gramd4b	0	1.40326	0.633	0.116	0
tprkb	0	1.40311	0.478	0.068	0
klhl24b	1.19307e-72	1.40208	0.103	0.01	2.51214e-68
ttll11	1.71825e-291	1.40182	0.404	0.054	3.61794e-287
tmem231	4.81855e-201	1.40145	0.267	0.027	1.01459e-196
pak2b	0	1.40017	0.744	0.231	0
ddr2a	4.64093e-27	1.39902	0.042	0.006	9.77194e-23
rpl12	0	1.3988	0.925	0.774	0
stau1	0	1.39873	0.766	0.248	0
ENSDARG00000035679	0	1.3971	0.771	0.313	0
CR450832.1	1.93576e-14	1.39707	0.016	0.001	4.07593e-10
eif4a1b	0	1.39672	0.862	0.552	0
psmd2	0	1.39611	0.585	0.121	0
bod1l1	5.16342e-242	1.39596	0.365	0.056	1.08721e-237
flvcr2b	1.01131e-31	1.39578	0.048	0.006	2.12942e-27
nelfb	3.60922e-228	1.3951	0.312	0.036	7.59958e-224
enc3	4.5592e-120	1.39471	0.166	0.017	9.59986e-116
parp2	0	1.3947	0.491	0.071	0
dock11	0	1.39427	0.487	0.08	0
C9H2orf76	0	1.39351	0.424	0.054	0
bmf2	0	1.39325	0.499	0.084	0
cabz01076234.2	4.25504e-50	1.39291	0.079	0.011	8.9594e-46
psmd7	0	1.39219	0.809	0.375	0
znf800b	1.25183e-48	1.39156	0.068	0.007	2.63585e-44
thoc7	0	1.39052	0.448	0.063	0
abce1	0	1.39029	0.682	0.166	0
oxsr1a	0	1.38982	0.822	0.442	0
kirrel1b	5.6549e-268	1.3896	0.382	0.053	1.19069e-263
slc16a3	0	1.3894	0.661	0.161	0
cks1b	2.17266e-53	1.38935	0.068	0.004	4.57474e-49
slc39a4	7.63401e-14	1.3889	0.022	0.004	1.60742e-09
ehhadh	6.37809e-18	1.38879	0.022	0.001	1.34297e-13
esyt2a	4.23135e-138	1.38819	0.224	0.036	8.90953e-134
zgc:162879	6.85417e-07	1.38789	0.014	0.004	0.0144321
elovl2	1.17729e-69	1.38759	0.105	0.013	2.47889e-65
ephb1	2.57071e-146	1.3871	0.228	0.034	5.41289e-142
src	0	1.38637	0.51	0.087	0
CR762475.1	3.20846e-14	1.38622	0.02	0.002	6.75572e-10
vgll4l	3.40166e-18	1.38585	0.026	0.003	7.16254e-14
uba1	0	1.38562	0.875	0.506	0
gatad2ab	0	1.38558	0.583	0.093	0
lman2la	1.26235e-263	1.3851	0.365	0.046	2.65801e-259
si:ch211-212o1.2	2.80929e-162	1.38472	0.227	0.025	5.91525e-158
aimp1a	0	1.38272	0.739	0.226	0
si:ch211-180f4.1	0	1.38255	0.713	0.227	0
znf219	3.25041e-179	1.3824	0.278	0.042	6.84407e-175
wdr41	0	1.38239	0.447	0.062	0
spsb4a	0	1.3823	0.457	0.064	0
si:ch211-276i12.11	0	1.38211	0.601	0.114	0
mettl4	3.75997e-57	1.38204	0.081	0.008	7.91699e-53
shmt2	4.84665e-86	1.38193	0.124	0.014	1.02051e-81
rpl10a	0	1.38157	0.942	0.812	0
arf6b	0	1.38152	0.602	0.109	0
itpkcb	1.42512e-24	1.38148	0.036	0.004	3.00072e-20
CABZ01077220.3	3.14166e-29	1.38122	0.046	0.006	6.61508e-25
vsig10	7.73844e-10	1.38055	0.012	0.001	1.62941e-05
cmtr2	1.47211e-46	1.38049	0.068	0.007	3.09967e-42
rhebl1	3.41906e-263	1.37994	0.366	0.046	7.19918e-259
plxna3	0	1.37937	0.772	0.218	0
actl6a	0	1.37904	0.708	0.198	0
znf980	3.51162e-10	1.37899	0.012	0.001	7.39406e-06
hsdl2	0	1.3789	0.548	0.089	0
rnf213a	1.64252e-266	1.37863	0.69	0.238	3.45849e-262
cenpl	1.43817e-14	1.37844	0.018	0.001	3.02822e-10
nup50	0	1.37836	0.675	0.163	0
[truncated: 1,080 more rows]

## Sheet: U1_I7_BPGO
Enrichment FDR	nGenes	Pathway Genes	Fold Enrichment	Pathway	URL	Genes
1.66916e-35	143	463	3.26425	GO:0006412 translation	http://amigo.geneontology.org/amigo/term/GO:0006412	eif4a1b rpl12 abce1 rpl15 rpl22l1 qars1 rps9 eif2d rwdd1 fxr2 farsb eif5a eif2b3 lars1b rps23 rplp1 fxr1 zgc:103482 exosc2 eef1db rps14 drg1 gtpbp1l dph3 rps5 eif4ebp1 etf1b rpl13a pars2 eef1b2 cpeb1a eif2s2 rpl31 rars1 eif5a2 rpl17 rpl6 larp1b aars1 rpl22 nck1a samd4a polr2d rps2 eif3f rpl29 gra rpl35a lars1a eif2b1 eif4a1a gspt1l eef2b wars1 rpl26 kars1 ube2e1 rpl3 hars larp6a rpl28 eif2s1a eif…
1.66916e-35	144	467	3.25893	GO:0043043 peptide biosynthetic process	http://amigo.geneontology.org/amigo/term/GO:0043043	eif4a1b rpl12 abce1 rpl15 rpl22l1 qars1 rps9 eif2d rwdd1 fxr2 farsb eif5a eif2b3 lars1b rps23 rplp1 fxr1 zgc:103482 exosc2 eef1db rps14 drg1 gtpbp1l dph3 rps5 eif4ebp1 etf1b rpl13a pars2 eef1b2 cpeb1a eif2s2 rpl31 rars1 eif5a2 rpl17 rpl6 larp1b aars1 rpl22 nck1a samd4a polr2d rps2 eif3f rpl29 gra rpl35a lars1a eif2b1 eif4a1a gspt1l eef2b wars1 rpl26 kars1 ube2e1 rpl3 hars larp6a rpl28 eif2s1a eif…
7.80292e-34	101	262	4.07426	GO:0022613 ribonucleoprotein complex biogenesis	http://amigo.geneontology.org/amigo/term/GO:0022613	bysl noc2l rpl3 rrs1 rpl23a rpl38 xab2 mrto4 abce1 rpl7 snrpd1 ddx49 eif2d npm1a rpl5b riok1 utp4 gtpbp4 rpl7a rpl5a rrp12 snu13b pinx1 znhit3 exosc2 rps19 rrp36 heatr3 rps14 pwp2h snrpd2 rpl7l1 nsun5 nop2 rps5 abt1 rps16 eif2s2 gemin8 fbl bms1 nat10 imp4 rps27.2 rsl1d1 nle1 rpl6 nol6 dhx37 rps15 snrpd3l polr2d helq rpl35a gpatch4 mphosph6 nop53 nufip1 rpl26 rrp1 rpl14 gemin6 utp15 wdr12 pin4 wdr…
8.28731e-33	84	192	4.62388	GO:0042254 ribosome biogenesis	http://amigo.geneontology.org/amigo/term/GO:0042254	bysl noc2l rpl3 rrs1 rpl23a mrto4 abce1 rpl7 ddx49 npm1a rpl5b riok1 utp4 gtpbp4 rpl7a rpl5a rrp12 snu13b pinx1 znhit3 exosc2 rps19 rrp36 heatr3 rps14 pwp2h rpl7l1 nsun5 nop2 rps5 abt1 rps16 fbl bms1 nat10 imp4 rps27.2 rsl1d1 nle1 rpl6 nol6 dhx37 rps15 helq rpl35a gpatch4 mphosph6 nop53 rpl26 rrp1 rpl14 utp15 wdr12 pin4 wdr36 dimt1l wdr55 tsr1 rrp15 pwp1 utp25 rpl35 eif6 ppan nol11 utp11 gemin4 r…
1.32314e-31	152	554	2.89976	GO:0043604 amide biosynthetic process	http://amigo.geneontology.org/amigo/term/GO:0043604	eif4a1b acsl1b rpl12 abce1 rpl15 rpl22l1 qars1 rps9 eif2d cers2a rwdd1 fxr2 farsb eif5a eif2b3 lars1b rps23 rplp1 fxr1 zgc:103482 tlcd3ba exosc2 eef1db acsl1a rps14 drg1 gtpbp1l dph3 rps5 eif4ebp1 etf1b rpl13a pars2 eef1b2 cpeb1a eif2s2 rpl31 rars1 eif5a2 rpl17 rpl6 larp1b aars1 rpl22 nck1a zgc:162183 samd4a polr2d rps2 eif3f rpl29 gra rpl35a lars1a eif2b1 eif4a1a gspt1l eef2b wars1 rpl26 kars1 u…
6.64479e-31	154	574	2.83555	GO:0006518 peptide metabolic process	http://amigo.geneontology.org/amigo/term/GO:0006518	eif4a1b rpl12 abce1 sec11a rpl15 rpl22l1 qars1 rps9 eif2d thop1 rwdd1 fxr2 farsb eif5a eif2b3 gsr lars1b rps23 erap1b rplp1 fxr1 zgc:103482 exosc2 eef1db rps14 hm13 drg1 gstt1a gtpbp1l dph3 rps5 eif4ebp1 etf1b rpl13a pars2 eef1b2 gsap cpeb1a eif2s2 rpl31 rars1 eif5a2 rpl17 rpl6 larp1b aars1 rpl22 nck1a samd4a polr2d rps2 eif3f rpl29 gra rpl35a gsta.1 lars1a eif2b1 eif4a1a gspt1l eef2b wars1 rpl26…
1.88368e-26	173	748	2.44441	GO:0043603 cellular amide metabolic process	http://amigo.geneontology.org/amigo/term/GO:0043603	eif4a1b acsl1b acsl4a rpl12 abce1 sec11a rpl15 rpl22l1 qars1 rps9 eif2d cers2a thop1 rwdd1 fxr2 farsb eif5a eif2b3 gsr lars1b rps23 erap1b rplp1 fxr1 zgc:103482 tlcd3ba exosc2 eef1db acsl1a acsl3a rps14 hm13 drg1 gstt1a gtpbp1l dph3 rps5 eif4ebp1 etf1b rpl13a pars2 eef1b2 gsap cpeb1a eif2s2 rpl31 rars1 eif5a2 rpl17 rpl6 larp1b zgc:153031 aars1 rpl22 pmvk nck1a zgc:162183 samd4a gba polr2d rps2 ei…
4.22809e-22	175	827	2.23646	GO:0034645 cellular macromolecule biosynthetic process	http://amigo.geneontology.org/amigo/term/GO:0034645	eif4a1b rpl12 abce1 rpl15 rpl22l1 qars1 rps9 eif2d rwdd1 fxr2 farsb eif5a alg6 pigs eif2b3 lars1b tmtc4 alas1 rps23 rplp1 fxr1 atg5 zgc:103482 exosc2 eef1db gyg2 sdf2l1 st8sia5 rps14 drg1 gtpbp1l dph3 rps5 eif4ebp1 etf1b rpl13a gfpt2 pars2 eef1b2 alg8 zdhhc4 tmtc2a cpeb1a b3gnt2a nmt1a eif2s2 rpl31 rars1 eif5a2 gfpt1 rpl17 rpl6 larp1b aars1 rpl22 nck1a gpaa1 samd4a polr2d rps2 eif3f rpl29 gra rpl…
9.82372e-21	98	350	2.95928	GO:0034660 ncRNA metabolic process	http://amigo.geneontology.org/amigo/term/GO:0034660	bysl rrs1 mrto4 rpl7 trmt61a qars1 ddx49 riok1 farsb utp4 rpl7a lars1b spout1 rrp12 snu13b znhit3 rpp30 exosc2 pus3 ssb rrp36 zcchc8 pop7 rps14 trmt10a pwp2h rpl7l1 nsun5 nop2 dph3 abt1 pars2 rps16 trub1 fbl bms1 nat10 rars1 imp4 rsl1d1 nol6 alkbh8 dhx37 aars1 helq lars1a mphosph6 thumpd1 nop53 wars1 rrp1 kars1 utp15 hars pin4 wdr36 dimt1l dus4l wdr55 iars1 sars1 tars1 rrp15 pwp1 elp2 utp25 rpl35…
1.30847e-18	222	1239	1.8937	GO:1901566 organonitrogen compound biosynthetic process	http://amigo.geneontology.org/amigo/term/GO:1901566	eif4a1b acsl1b rpl12 abce1 odc1 hmbsa rpl15 rpl22l1 b4galt6 qars1 rps9 prtfdc1 eif2d cers2a rwdd1 fxr2 asns psat1 farsb eif5a alg6 pigs eif2b3 lars1b tmtc4 alas1 rps23 rplp1 fxr1 atg5 zgc:103482 tlcd3ba exosc2 eef1db acsl1a atpsckmt sdf2l1 st8sia5 rps14 prps1b tpk1 drg1 qdpra gtpbp1l dph3 rps5 eif4ebp1 etf1b rpl13a gfpt2 pars2 eef1b2 alg8 fpgs zdhhc4 elovl2 tmtc2a cpeb1a dtymk b3gnt2a nmt1a eif2s…
9.27646e-18	78	265	3.11084	GO:0034470 ncRNA processing	http://amigo.geneontology.org/amigo/term/GO:0034470	bysl rrs1 mrto4 rpl7 trmt61a ddx49 riok1 utp4 rpl7a spout1 rrp12 snu13b znhit3 rpp30 exosc2 pus3 ssb rrp36 zcchc8 pop7 rps14 trmt10a pwp2h rpl7l1 nsun5 nop2 dph3 abt1 rps16 trub1 fbl bms1 nat10 imp4 rsl1d1 nol6 alkbh8 dhx37 aars1 helq mphosph6 thumpd1 nop53 rrp1 utp15 pin4 wdr36 dimt1l dus4l wdr55 rrp15 pwp1 elp2 utp25 rpl35 ctu1 ppan nol11 trmo polr3k thg1l utp11 gemin4 rrp9 ctu2 tbl3 pop5 emg1 …
2.4626e-17	52	134	4.10135	GO:0006364 rRNA processing	http://amigo.geneontology.org/amigo/term/GO:0006364	bysl rrs1 mrto4 rpl7 ddx49 riok1 utp4 rpl7a rrp12 snu13b znhit3 exosc2 rrp36 rps14 pwp2h rpl7l1 nsun5 nop2 abt1 rps16 fbl bms1 nat10 imp4 rsl1d1 nol6 dhx37 helq mphosph6 nop53 rrp1 utp15 pin4 wdr36 dimt1l wdr55 rrp15 pwp1 utp25 rpl35 ppan nol11 utp11 gemin4 rrp9 tbl3 emg1 las1l bop1 gar1 heatr1 ftsj3
2.36436e-16	53	145	3.86311	GO:0016072 rRNA metabolic process	http://amigo.geneontology.org/amigo/term/GO:0016072	bysl rrs1 mrto4 rpl7 ddx49 riok1 utp4 rpl7a rrp12 snu13b znhit3 exosc2 rrp36 rps14 pwp2h rpl7l1 nsun5 nop2 abt1 rps16 fbl bms1 nat10 imp4 rsl1d1 nol6 dhx37 helq mphosph6 nop53 rrp1 utp15 pin4 wdr36 dimt1l wdr55 rrp15 pwp1 utp25 rpl35 ppan nol11 utp11 gemin4 rrp9 tbl3 emg1 las1l bop1 gar1 heatr1 ftsj3 chd7
1.13186e-13	26	44	6.24524	GO:0042273 ribosomal large subunit biogenesis	http://amigo.geneontology.org/amigo/term/GO:0042273	noc2l rpl3 rrs1 rpl23a mrto4 rpl7 npm1a rpl5b gtpbp4 rpl7a rpl5a snu13b znhit3 heatr3 rpl7l1 nop2 rsl1d1 nle1 rpl6 rpl35a nop53 rpl26 rpl14 rpl35 wdr74 sdad1
3.73266e-12	26	49	5.60797	GO:0002181 cytoplasmic translation	http://amigo.geneontology.org/amigo/term/GO:0002181	eif4a1b rpl15 rpl22l1 eif2d rwdd1 eif2b3 rplp1 drg1 dph3 etf1b cpeb1a eif2s2 rpl31 rpl17 rpl6 rpl22 rpl29 rpl35a eif4a1a rpl26 ube2e1 rplp2l dph1 eif3k dph2 dph5
4.02872e-11	481	3737	1.36035	GO:0071840 cellular component organization or biogenesis	http://amigo.geneontology.org/amigo/term/GO:0071840	cntn2 bysl tomm34 noc2l stx3a tuba1a cacnb1 tubb4b mapre1b rpl3 rrs1 marcksa atl3 stx2a mad2l1 tpm3 kif4 tuba8l4 rpl23a triobpb rpl38 csrp1a kifap3b xab2 mrto4 abce1 rpl7 dysf sema3bl dbnla arpc1a pole3 kifap3a marcksb eml2 zfand1 col16a1 robo4 twf2b vim bin2b rab34b gsna snrpd1 cttn ddx49 eif2d pdlim3b npm1a ehd1b reep1 lamp2 lims2 rpl5b phip mkks fxr2 riok1 baiap2l2a vaspb prx tmed1b utp4 xrcc3…
1.32682e-10	578	4675	1.3067	GO:0044260 cellular macromolecule metabolic process	http://amigo.geneontology.org/amigo/term/GO:0044260	psmb9a psmb8a adam8a noc2l pygb psme1 psmb6 rpa3 eif4a1b psmd1 psma5 casp9 kmt2a rpl12 mrto4 psmc3 abce1 fgf20a il15l hdac6 trmt61a pole3 ptprq usp28 sec11a rpl15 fgf6a psmb1 rpl22l1 qars1 psma8 rps9 elmsan1a psme3 dnase1 cdc34b eif2d tdg.1 usp9 psmb3 psma6b usp5 serpinb1l3 diablob dnase1l4.1 ube2g1a psmc5 ppil1 ptprea rwdd1 gins4 spsb4a trib3 psmd13 fxr2 gtf2h2 rnf20 farsb wdr5 zgc:152670 eif5a …
8.85772e-10	501	3999	1.32408	GO:0044267 cellular protein metabolic process	http://amigo.geneontology.org/amigo/term/GO:0044267	psmb9a psmb8a adam8a noc2l psme1 psmb6 eif4a1b psmd1 psma5 casp9 kmt2a rpl12 psmc3 abce1 fgf20a il15l hdac6 ptprq usp28 sec11a rpl15 fgf6a psmb1 rpl22l1 qars1 psma8 rps9 elmsan1a psme3 cdc34b eif2d usp9 psmb3 psma6b usp5 serpinb1l3 diablob ube2g1a psmc5 ppil1 ptprea rwdd1 spsb4a trib3 psmd13 fxr2 rnf20 farsb wdr5 zgc:152670 eif5a alg6 pigs eif2b3 psmd3 pak2b lars1b bmpr1aa psmc2 tyk2 tmtc4 psmd8 …
9.82753e-10	34	97	3.70455	GO:0022618 ribonucleoprotein complex assembly	http://amigo.geneontology.org/amigo/term/GO:0022618	rpl3 rpl23a rpl38 xab2 snrpd1 eif2d rpl5b rpl5a znhit3 rps19 rps14 pwp2h snrpd2 rps5 abt1 eif2s2 gemin8 rps27.2 nle1 rpl6 rps15 snrpd3l polr2d nop53 nufip1 gemin6 mrto4 snrpc snrpd3 gemin4 eif3k snrpg clns1a snrpf
9.82753e-10	17	26	6.91042	GO:0042255 ribosome assembly	http://amigo.geneontology.org/amigo/term/GO:0042255	rpl3 rpl23a rpl5b rpl5a rps19 rps14 pwp2h rps5 abt1 rps27.2 nle1 rpl6 rps15 nop53 mrto4 eif6 nip7
9.82753e-10	238	1630	1.54319	GO:0044085 cellular component biogenesis	http://amigo.geneontology.org/amigo/term/GO:0044085	bysl noc2l mapre1b rpl3 rrs1 atl3 rpl23a rpl38 csrp1a xab2 mrto4 abce1 rpl7 dbnla pole3 twf2b bin2b rab34b gsna snrpd1 cttn ddx49 eif2d npm1a ehd1b rpl5b mkks fxr2 riok1 baiap2l2a vaspb utp4 xrcc3 cenpj gtpbp4 rpl7a fn1a rpl5a napab nefma plecb rrp12 fxr1 pkp2 snu13b atg5 pinx1 znhit3 marveld2a ezrb cotl1 tp53inp1 rhogc exosc2 rab1ab vbp1 rps19 rhogd tnnt2c pomp rrp36 zgc:171927 capza1a evla heat…
1.75277e-09	35	104	3.55683	GO:0071826 ribonucleoprotein complex subunit organization	http://amigo.geneontology.org/amigo/term/GO:0071826	rpl3 rpl23a rpl38 xab2 zfand1 snrpd1 eif2d rpl5b rpl5a znhit3 rps19 rps14 pwp2h snrpd2 rps5 abt1 eif2s2 gemin8 rps27.2 nle1 rpl6 rps15 snrpd3l polr2d nop53 nufip1 gemin6 mrto4 snrpc snrpd3 gemin4 eif3k snrpg clns1a snrpf
5.49307e-09	569	4697	1.28033	GO:0019538 protein metabolic process	http://amigo.geneontology.org/amigo/term/GO:0019538	psmb9a psmb8a adam8a noc2l psme1 psmb6 eif4a1b psmd1 psma5 cndp2 casp9 kmt2a rpl12 psmc3 abce1 fgf20a il15l hdac6 ptprq usp28 sec11a fgb rpl15 fgf6a psmb1 rpl22l1 qars1 psma8 rps9 elmsan1a psme3 rnpep cdc34b eif2d usp9 thop1 psmb3 psma6b usp5 serpinb1l3 lamp2 diablob dnajb11 ube2g1a psmc5 ppil1 ptprea rwdd1 spsb4a trib3 psmd13 fxr2 rnf20 farsb wdr5 zgc:152670 eif5a cela1.6 alg6 pigs eif2b3 psmd3 …
2.5139e-07	539	4522	1.25976	GO:0010467 gene expression	http://amigo.geneontology.org/amigo/term/GO:0010467	znf281a bysl noc2l bach1b prdm1a zgc:153911 meis3 phc1 eif4a1b cd276 sox9a igf2bp2a nr2f6a rrs1 kmt2a sox4a ybx1 foxp1a tcf3a gatad2ab her6 rpl12 arntl1a xab2 mrto4 abce1 rpl7 fgf20a il15l atf3 srsf9 vezf1a hdac6 trmt61a pole3 sec11a rpl15 fgf6a rpl22l1 qars1 eaf2 snrpb rps9 elmsan1a snrpd1 clocka sp8a cry4 dpf2 eftud2 ddx49 eif2d phc2b ppp1r13l klf11b npm1a usf1l itpr1a zgc:113220 dnajb11 fosl1a…
2.89477e-07	43	171	2.65767	GO:0006399 tRNA metabolic process	http://amigo.geneontology.org/amigo/term/GO:0006399	trmt61a qars1 farsb lars1b rpp30 exosc2 pus3 ssb pop7 trmt10a dph3 pars2 trub1 rars1 alkbh8 aars1 lars1a thumpd1 wars1 kars1 hars dus4l iars1 sars1 tars1 elp2 ctu1 mars1 yars1 cars1 trmo polr3k thg1l vars1 ctu2 pop5 nat10 gars1 eprs1 nars1 tyw1 tsen2 rtcb
3.80769e-07	124	769	1.70421	GO:0006396 RNA processing	http://amigo.geneontology.org/amigo/term/GO:0006396	bysl rrs1 xab2 mrto4 rpl7 srsf9 trmt61a snrpb snrpd1 eftud2 ddx49 fxr2 riok1 sf3b5 prx utp4 sf3b4 cstf3 rpl7a ptbp1a spout1 rbm7 rrp12 fxr1 snu13b znhit3 zgc:103482 rpp30 cpsf3 exosc2 cpsf2 pus3 ssb pqbp1 rrp36 zcchc8 pop7 rps14 trmt10a pwp2h snrpd2 rpl7l1 nsun5 nop2 dph3 abt1 rps16 gemin8 trub1 fbl bms1 nat10 imp4 rsl1d1 prpf40a nol6 alkbh8 dhx37 wbp4 aars1 snrpd3l polr2d helq srsf10b mphosph6 s…
1.22322e-06	18	41	4.63999	GO:0042274 ribosomal small subunit biogenesis	http://amigo.geneontology.org/amigo/term/GO:0042274	rrs1 npm1a riok1 utp4 snu13b rps19 rrp36 rps14 pwp2h rps5 abt1 rps16 bms1 nat10 rps27.2 dhx37 rps15 nol11
1.87673e-06	20	51	4.14466	GO:0006418 tRNA aminoacylation for protein translation	http://amigo.geneontology.org/amigo/term/GO:0006418	qars1 farsb lars1b pars2 rars1 aars1 lars1a wars1 kars1 hars iars1 sars1 tars1 mars1 yars1 cars1 vars1 gars1 eprs1 nars1
2.19607e-06	27	87	3.28	GO:0006413 translational initiation	http://amigo.geneontology.org/amigo/term/GO:0006413	eif4a1b abce1 eif2d eif2b3 zgc:103482 eif4ebp1 eif2s2 nck1a polr2d eif3f gra eif2b1 eif4a1a eif2s1a eif4g1a eif4e1c eif2b4 eif5b eif5a eif6 eif2s1b pkz eif3ba eif3k eif2b5 eif3ea ybx1
3.67228e-06	20	53	3.98825	GO:0043038 amino acid activation	http://amigo.geneontology.org/amigo/term/GO:0043038	qars1 farsb lars1b pars2 rars1 aars1 lars1a wars1 kars1 hars iars1 sars1 tars1 mars1 yars1 cars1 vars1 gars1 eprs1 nars1
3.67228e-06	20	53	3.98825	GO:0043039 tRNA aminoacylation	http://amigo.geneontology.org/amigo/term/GO:0043039	qars1 farsb lars1b pars2 rars1 aars1 lars1a wars1 kars1 hars iars1 sars1 tars1 mars1 yars1 cars1 vars1 gars1 eprs1 nars1
1.8666e-05	57	295	2.04212	GO:0051493 regulation of cytoskeleton organization	http://amigo.geneontology.org/amigo/term/GO:0051493	mapre1b dbnla twf2b gsna cttn baiap2l2a vaspb arhgap17a rhoca wasf2 cotl1 gmfb rhogc stmn4 rhogd capza1a evla spata4 stmn4l gsk3bb map1aa map1b cdc42ep5 arfip1 stmn2b arhgef10lb rac1a si:ch211-203d1.3 rac1b pfn1 rac3a tmsb5 cdc42ep4a scinla cdk2ap2 limk1a pak1 cenpj tmod2 arpc1a nck2a arpc5b ap1ar stmn2a arpc5a lmod2b arpc4 afap1 apc arpc2 lima1a twf1a gna12a alkbh4 gna13a dync1li2 dync1li1
2.81979e-05	54	277	2.06036	GO:0010498 proteasomal protein catabolic process	http://amigo.geneontology.org/amigo/term/GO:0010498	psmb9a psmb8a psme1 psmb6 psmd1 psma5 psmc3 psmb1 psma8 psme3 psmb3 psma6b ube2g1a psmc5 spsb4a trib3 psmc2 psmd8 psmd4b psmc4 psmc1a psmb2 psmb12 psme2 psmc6 zgc:173570 fbxl3l psmb7 psma2 spsb4b tnfaip1 ankzf1 derl2 plaa psmb10 psma6l rnf14 psma4 psmb4 zgc:114174 zgc:114081 psmd14 psmd6 si:dkey-147f3.8 zgc:153722 psmb5 psma3 nsfl1c psma1 psmd7 si:rp71-1k13.6 rnft1 rnft2
3.21191e-05	142	987	1.52055	GO:0007010 cytoskeleton organization	http://amigo.geneontology.org/amigo/term/GO:0007010	tuba1a tubb4b mapre1b marcksa tpm3 kif4 tuba8l4 triobpb csrp1a dbnla arpc1a marcksb eml2 twf2b vim gsna cttn pdlim3b npm1a phip baiap2l2a vaspb cenpj arpc5b evpla arhgap17a cfl1 rhoca nefma plecb pkp2 wasf2 cotl1 mast1a pdlim5b prph gmfb rhogc stmn4 rhogd tnnt2c capza1a evla dync1li2 pard6gb myo1ea spata4 pls3 tubb5 arpc5a smtnl1 eml1 vamp4 ehbp1 stmn4l map7d2b tuba1b lmod2b alkbh4 gsk3bb rtkn2b …
9.11792e-05	8	11	7.68645	GO:0000027 ribosomal large subunit assembly	http://amigo.geneontology.org/amigo/term/GO:0000027	rpl3 rpl23a rpl5b rpl5a nle1 rpl6 nop53 mrto4
0.000107358	108	719	1.58754	GO:0033554 cellular response to stress	http://amigo.geneontology.org/amigo/term/GO:0033554	rpa3 casp9 pole3 usp28 tdg.1 lamp2 diablob gins4 fxr2 gtf2h2 xrcc3 rell1 gsr tmtc4 fxr1 atg5 prdx2 chek2 gtf2h1 bcl2l10 nuak1b nudt1 baxb pdia8 psmc6 rpa2 uba1 zgc:173570 polr2i nme5 ankzf1 derl2 rfc4 unga cdc45 mbtps2 mcm6 zgc:114174 zgc:114081 hspb8 prdx1 egln2 gtf2h3 sesn2 si:dkey-147f3.8 zgc:153722 xrcc6 nim1k arhgef10lb nck1a dnajc10 etaa1 polr2d palb2 mapk9 si:dkey-16p21.7 si:ch211-141o9.10…
0.000128922	13	30	4.57985	GO:0030490 maturation of SSU-rRNA	http://amigo.geneontology.org/amigo/term/GO:0030490	rrs1 riok1 utp4 snu13b rrp36 rps14 pwp2h abt1 rps16 bms1 nat10 dhx37 nol11
0.000161012	62	354	1.85105	GO:0007015 actin filament organization	http://amigo.geneontology.org/amigo/term/GO:0007015	marcksa tpm3 triobpb dbnla arpc1a marcksb twf2b gsna cttn baiap2l2a vaspb arpc5b cfl1 rhoca wasf2 cotl1 gmfb rhogc rhogd capza1a evla myo1ea pls3 arpc5a lmod2b arpc4 bcar1 cdc42ep5 hip1 arfip1 arhgef10lb rac1a arpc2 si:ch211-203d1.3 rac1b pfn1 rac3a tmsb5 rflnb si:dkey-276j7.3 sh3d21 cdc42ep4a scinla limk1a tmod2 dpysl3 spire2 abi1a nck2a ap1ar pacsin1b tmsb fscn1a dbn1 actr3 tmsb2 evlb lima1a tw…
0.000167821	274	2215	1.30739	GO:0006996 organelle organization	http://amigo.geneontology.org/amigo/term/GO:0006996	tomm34 stx3a tuba1a tubb4b mapre1b rpl3 marcksa atl3 stx2a mad2l1 tpm3 kif4 tuba8l4 rpl23a triobpb csrp1a kifap3b dysf dbnla arpc1a pole3 kifap3a marcksb eml2 zfand1 twf2b vim bin2b rab34b gsna cttn pdlim3b npm1a ehd1b reep1 rpl5b phip mkks baiap2l2a vaspb tmed1b xrcc3 cenpj arpc5b tram1 evpla rpl5a arhgap17a cfl1 rhoca nefma actr6 plecb pkp2 atg5 wasf2 nsl1 ezrb cotl1 mast1a pdlim5b tp53inp1 prp…
0.000177883	417	3576	1.23244	GO:0016043 cellular component organization	http://amigo.geneontology.org/amigo/term/GO:0016043	cntn2 tomm34 stx3a tuba1a cacnb1 tubb4b mapre1b rpl3 marcksa atl3 stx2a mad2l1 tpm3 kif4 tuba8l4 rpl23a triobpb rpl38 csrp1a kifap3b xab2 abce1 dysf sema3bl dbnla arpc1a pole3 kifap3a marcksb eml2 zfand1 col16a1 robo4 twf2b vim bin2b rab34b gsna snrpd1 cttn eif2d pdlim3b npm1a ehd1b reep1 lamp2 lims2 rpl5b phip mkks fxr2 baiap2l2a vaspb prx tmed1b xrcc3 cenpj sulf2a pak2b arpc5b tram1 evpla fn1a …
0.000236374	11	23	5.05468	GO:0000387 spliceosomal snRNP assembly	http://amigo.geneontology.org/amigo/term/GO:0000387	snrpd1 snrpd2 gemin8 snrpd3l gemin6 snrpc snrpd3 gemin4 snrpg clns1a snrpf
0.000420212	32	145	2.33244	GO:0031099 regeneration	http://amigo.geneontology.org/amigo/term/GO:0031099	gap43 anxa1b cnp mustn1a prph ctsba pdgfba socs3a tgif1 hbegfa hapln1a cntn2 csrp1a fgf20a sdcbp2 hdac1 tnfrsf1a ccn1 atg5 cntfr dpysl2b tubb5 mmp9 gabrr1 sox9b fhl1b gck smarca4a runx1 igfbp1a il4r.1 il6st
0.000457879	21	76	2.92035	GO:0045862 positive regulation of proteolysis	http://amigo.geneontology.org/amigo/term/GO:0045862	adam8a psme1 casp9 psme3 diablob trib3 psme2 rnf14 cflara uacab hip1 casp10 psmc3 psmc5 rnft1 psmc2 psmc4 psmc1a psmc6 rnft2 baxb
0.000476332	519	4611	1.1896	GO:1901576 organic substance biosynthetic process	http://amigo.geneontology.org/amigo/term/GO:1901576	znf281a noc2l bach1b prdm1a meis3 phc1 eif4a1b sox9a nr2f6a acsl1b kmt2a sox4a foxp1a tcf3a gatad2ab her6 rpl12 arntl1a abce1 odc1 atf3 vezf1a hdac6 hmbsa rpl15 rpl22l1 b4galt6 qars1 eaf2 rps9 elmsan1a prtfdc1 clocka sp8a dpf2 eif2d phc2b cers2a ppp1r13l klf11b npm1a usf1l itpr1a zgc:113220 fosl1a hdac1 socs6b stat6 rwdd1 phip fxr2 asns irf9 gtf2h2 rfxank psat1 farsb smarce1 eif5a alg6 pigs brf1a…
0.000548656	7	10	7.39821	GO:0000028 ribosomal small subunit assembly	http://amigo.geneontology.org/amigo/term/GO:0000028	rps19 rps14 pwp2h rps5 abt1 rps27.2 rps15
0.000592088	524	4671	1.18563	GO:0009058 biosynthetic process	http://amigo.geneontology.org/amigo/term/GO:0009058	znf281a noc2l bach1b prdm1a meis3 phc1 eif4a1b sox9a nr2f6a acsl1b kmt2a sox4a foxp1a tcf3a gatad2ab her6 rpl12 arntl1a abce1 odc1 atf3 vezf1a hdac6 hmbsa rpl15 rpl22l1 b4galt6 qars1 eaf2 rps9 elmsan1a prtfdc1 clocka sp8a dpf2 eif2d phc2b cers2a ppp1r13l klf11b npm1a usf1l itpr1a zgc:113220 fosl1a hdac1 socs6b stat6 rwdd1 phip fxr2 asns irf9 gtf2h2 rfxank psat1 farsb smarce1 eif5a alg6 pigs brf1a…
0.000650141	509	4528	1.18806	GO:0044249 cellular biosynthetic process	http://amigo.geneontology.org/amigo/term/GO:0044249	znf281a noc2l bach1b prdm1a meis3 phc1 eif4a1b sox9a nr2f6a acsl1b kmt2a sox4a foxp1a tcf3a gatad2ab her6 rpl12 arntl1a abce1 odc1 atf3 vezf1a hdac6 hmbsa rpl15 rpl22l1 b4galt6 qars1 eaf2 rps9 elmsan1a prtfdc1 clocka sp8a dpf2 eif2d phc2b cers2a ppp1r13l klf11b npm1a usf1l itpr1a zgc:113220 fosl1a hdac1 socs6b stat6 rwdd1 phip fxr2 asns irf9 gtf2h2 rfxank psat1 farsb smarce1 eif5a alg6 pigs brf1a…
0.000734303	469	4141	1.19701	GO:0032502 developmental process	http://amigo.geneontology.org/amigo/term/GO:0032502	cntn2 nav2b prdm1a meis3 sox9a igf2bp2a nr2f6a marcksa acsl4a aplnr2 sox4a itga5 triobpb her6 csrp1a fgf20a dysf sema3bl crybb1l1 lgsn dbnla marcksb fgf6a robo4 twf2b gsna dpf2 ppp1r13l pdlim3b lims2 dvl3a phip mkks vaspb prx f11r.1 casp3a ptk6a sulf2a pak2b dusp5 ptbp1a bmpr1aa fn1a tyk2 elf1 alas1 rhoca si:ch211-241e1.3 pkp2 ezrb xkr9 ldlrb lims1 pdlim5b rhogc stmn4 rhogd flvcr1 acsl3a tnnt2c a…
0.000761919	42	221	2.00856	GO:0032956 regulation of actin cytoskeleton organization	http://amigo.geneontology.org/amigo/term/GO:0032956	dbnla twf2b gsna cttn baiap2l2a vaspb arhgap17a rhoca wasf2 cotl1 gmfb rhogc rhogd capza1a evla cdc42ep5 arfip1 arhgef10lb rac1a si:ch211-203d1.3 rac1b pfn1 rac3a tmsb5 cdc42ep4a scinla limk1a pak1 tmod2 arpc1a nck2a arpc5b ap1ar arpc5a lmod2b arpc4 arpc2 lima1a twf1a gna12a alkbh4 gna13a
0.000837777	42	222	1.99952	GO:0032970 regulation of actin filament-based process	http://amigo.geneontology.org/amigo/term/GO:0032970	dbnla twf2b gsna cttn baiap2l2a vaspb arhgap17a rhoca wasf2 cotl1 gmfb rhogc rhogd capza1a evla cdc42ep5 arfip1 arhgef10lb rac1a si:ch211-203d1.3 rac1b pfn1 rac3a tmsb5 cdc42ep4a scinla limk1a pak1 tmod2 arpc1a nck2a arpc5b ap1ar arpc5a lmod2b arpc4 arpc2 lima1a twf1a gna12a alkbh4 gna13a
0.000919095	447	3937	1.19997	GO:0048856 anatomical structure development	http://amigo.geneontology.org/amigo/term/GO:0048856	cntn2 nav2b meis3 sox9a igf2bp2a nr2f6a marcksa acsl4a aplnr2 sox4a itga5 triobpb her6 csrp1a fgf20a dysf sema3bl crybb1l1 lgsn dbnla marcksb fgf6a robo4 twf2b gsna dpf2 pdlim3b lims2 dvl3a phip vaspb prx f11r.1 casp3a sulf2a pak2b dusp5 bmpr1aa fn1a alas1 rhoca si:ch211-241e1.3 pkp2 ezrb xkr9 ldlrb lims1 pdlim5b rhogc stmn4 rhogd flvcr1 acsl3a tnnt2c actl6b cebpa dpf2l prcp mpz wnt3 sox9b stmn4l…
0.00148422	27	121	2.35834	GO:0006417 regulation of translation	http://amigo.geneontology.org/amigo/term/GO:0006417	rps9 fxr2 eif5a fxr1 zgc:103482 exosc2 dph3 eif4ebp1 rpl13a cpeb1a eif5a2 larp1b nck1a samd4a polr2d gra larp6a caprin1a pkz caprin1b dph1 eif3k dph2 dph5 rps3 shmt2 ybx1
0.00152288	28	128	2.31194	GO:0034248 regulation of cellular amide metabolic process	http://amigo.geneontology.org/amigo/term/GO:0034248	rps9 fxr2 eif5a fxr1 zgc:103482 exosc2 dph3 eif4ebp1 rpl13a gsap cpeb1a eif5a2 larp1b nck1a samd4a polr2d gra larp6a caprin1a pkz caprin1b dph1 eif3k dph2 dph5 rps3 shmt2 ybx1
0.00167729	85	574	1.56508	GO:0030036 actin cytoskeleton organization	http://amigo.geneontology.org/amigo/term/GO:0030036	marcksa tpm3 triobpb csrp1a dbnla arpc1a marcksb twf2b gsna cttn pdlim3b baiap2l2a vaspb arpc5b arhgap17a cfl1 rhoca wasf2 cotl1 pdlim5b gmfb rhogc rhogd tnnt2c capza1a evla myo1ea pls3 arpc5a smtnl1 ehbp1 lmod2b alkbh4 rtkn2b arpc4 bcar1 pgm5 cdc42ep5 hip1 tnnt3b pdlim4 arfip1 arhgef10lb rac1a arpc2 si:ch211-203d1.3 rac1b pfn1 si:dkey-30c15.10 rac3a tmsb5 rflnb si:dkey-276j7.3 sh3d21 ldb3b anxa1…
0.00171479	25	109	2.42405	GO:1901987 regulation of cell cycle phase transition	http://amigo.geneontology.org/amigo/term/GO:1901987	psme1 mad2l1 usp28 cdc6 psme3 chek2 cdk2 psme2 orc1 mos ccnd2b etaa1 bub3 anxa1b cdk2ap2 cenpj tipin aurkb ttk zwilch cdc25d miip si:ch73-352p4.5 stmn4 swap70b
0.00175928	67	426	1.66224	GO:0033043 regulation of organelle organization	http://amigo.geneontology.org/amigo/term/GO:0033043	mapre1b mad2l1 dbnla twf2b gsna cttn baiap2l2a vaspb arhgap17a rhoca wasf2 ezrb cotl1 gmfb rhogc stmn4 rhogd capza1a evla spata4 stmn4l gsk3bb msna map1aa map1b cdc42ep5 mos arfip1 stmn2b arhgef10lb rac1a bub3 si:ch211-203d1.3 rac1b pfn1 rac3a tmsb5 anxa1b cdc42ep4a scinla cdk2ap2 limk1a pak1 cenpj tmod2 arpc1a nck2a arpc5b mapk1 ap1ar stmn2a aurkb arpc5a lmod2b arpc4 afap1 apc bbc3 arpc2 lima1a …
0.00181884	87	593	1.55058	GO:0030029 actin filament-based process	http://amigo.geneontology.org/amigo/term/GO:0030029	marcksa tpm3 triobpb csrp1a dbnla arpc1a marcksb twf2b gsna cttn pdlim3b baiap2l2a vaspb arpc5b arhgap17a cfl1 rhoca wasf2 cotl1 pdlim5b gmfb rhogc rhogd tnnt2c capza1a evla myo1ea pls3 arpc5a smtnl1 ehbp1 lmod2b alkbh4 rtkn2b arpc4 bcar1 pgm5 scn3b cdc42ep5 hip1 tnnt3b pdlim4 arfip1 arhgef10lb rac1a arpc2 si:ch211-203d1.3 rac1b pfn1 si:dkey-30c15.10 rac3a tmsb5 rflnb si:dkey-276j7.3 sh3d21 ldb3b…
0.00221453	16	55	3.07458	GO:0006403 RNA localization	http://amigo.geneontology.org/amigo/term/GO:0006403	npm1a znhit3 nol6 polr2d si:dkey-17o15.2 igf2bp2a igf2bp3 nup35 eif5a nup50 ndc1 eif5a2 igf2bp1 eny2 nup85 ybx1
0.00231965	44	248	1.87512	GO:0006520 cellular amino acid metabolic process	http://amigo.geneontology.org/amigo/term/GO:0006520	odc1 glud1a qars1 asns psat1 farsb lars1b si:dkeyp-120h9.1 blmh qdpra pars2 rars1 aars1 cth lars1a si:ch73-263o4.4 pycr1b wars1 kars1 shmt2 phgdh hars pfas lgsn iars1 sars1 dpydb tars1 hpda enoph1 mars1 slc25a44b yars1 cars1 psph gfpt2 vars1 gfpt1 gars1 eprs1 nars1 zgc:153031 gmps hpdl
0.00243584	15	50	3.17066	GO:0050657 nucleic acid transport	http://amigo.geneontology.org/amigo/term/GO:0050657	npm1a nol6 polr2d si:dkey-17o15.2 igf2bp2a igf2bp3 nup35 eif5a nup50 ndc1 eif5a2 igf2bp1 eny2 nup85 ybx1
0.00243584	15	50	3.17066	GO:0050658 RNA transport	http://amigo.geneontology.org/amigo/term/GO:0050658	npm1a nol6 polr2d si:dkey-17o15.2 igf2bp2a igf2bp3 nup35 eif5a nup50 ndc1 eif5a2 igf2bp1 eny2 nup85 ybx1
0.00243584	15	50	3.17066	GO:0051236 establishment of RNA localization	http://amigo.geneontology.org/amigo/term/GO:0051236	npm1a nol6 polr2d si:dkey-17o15.2 igf2bp2a igf2bp3 nup35 eif5a nup50 ndc1 eif5a2 igf2bp1 eny2 nup85 ybx1
0.00284609	52	313	1.75585	GO:0032270 positive regulation of cellular protein metabolic process	http://amigo.geneontology.org/amigo/term/GO:0032270	adam8a psme1 casp9 fgf20a il15l fgf6a rps9 psme3 diablob trib3 fxr2 eif5a fxr1 inhbab zgc:103482 tgfb2 hbegfb psme2 ankle2 inhbb rnf14 cflara kitb eif5a2 uacab larp1b hip1 zgc:153631 casp10 nck1a etaa1 hbegfa polr2d inavaa pdgfba pdgfab dcun1d1 psmc3 cks1b psmc5 rnft1 rnf20 psmc2 cab39l1 rplp1 psmc4 psmc1a cab39l psmc6 rnft2 meis3 baxb
0.00287532	6	9	7.04592	GO:0006448 regulation of translational elongation	http://amigo.geneontology.org/amigo/term/GO:0006448	eif5a dph3 eif5a2 dph1 dph2 dph5
0.0029492	40	221	1.91292	GO:0032259 methylation	http://amigo.geneontology.org/amigo/term/GO:0032259	kmt2a trmt61a wdr5 atpsckmt trmt10a nsun5 nop2 dnmt3ba fbl hells prmt5 unga lcmt2 prdm1a ezh2 mettl3 comta prmt3 ntmt1 cmtr2 prmt9 trmo eef1akmt1 prmt7 emg1 mrm1 alkbh8 prmt2 prmt6 ash1l smyd5 mettl4 camkmt setdb1b shmt2 ftsj3 kmt5aa n6amt1 cebpb ddx39ab
0.00295818	101	724	1.47439	GO:0051246 regulation of protein metabolic process	http://amigo.geneontology.org/amigo/term/GO:0051246	adam8a noc2l psme1 casp9 fgf20a il15l ptprq fgf6a rps9 psme3 serpinb1l3 diablob trib3 fxr2 eif5a fxr1 inhbab zgc:103482 tgfb2 exosc2 serpine2 hbegfb psme2 ankle2 ccnb2 arpp19b inhbb dph3 eif4ebp1 rnf14 rpl13a gsap cpeb1a fetub cdkn1bb serpinb1 cflara kitb eif5a2 cast uacab larp1b timp2a hip1 zgc:153631 casp10 ccnd2b nck1a rasip1 etaa1 hbegfa samd4a polr2d otud4 inavaa si:dkey-175m17.7 gra agrn pd…
0.003031	431	3840	1.18625	GO:0044271 cellular nitrogen compound biosynthetic process	http://amigo.geneontology.org/amigo/term/GO:0044271	znf281a noc2l bach1b prdm1a meis3 phc1 eif4a1b sox9a nr2f6a acsl1b kmt2a sox4a foxp1a tcf3a gatad2ab her6 rpl12 arntl1a abce1 odc1 atf3 vezf1a hdac6 hmbsa rpl15 rpl22l1 qars1 eaf2 rps9 elmsan1a prtfdc1 clocka sp8a dpf2 eif2d phc2b cers2a ppp1r13l klf11b npm1a usf1l itpr1a zgc:113220 fosl1a hdac1 stat6 rwdd1 phip fxr2 irf9 gtf2h2 rfxank farsb smarce1 eif5a brf1a eif2b3 lars1b tfdp1a nfe2l3 nono el…
0.00321364	351	3063	1.21112	GO:0007275 multicellular organism development	http://amigo.geneontology.org/amigo/term/GO:0007275	cntn2 nav2b meis3 sox9a igf2bp2a marcksa acsl4a aplnr2 itga5 her6 sema3bl crybb1l1 lgsn dbnla marcksb robo4 twf2b gsna dpf2 pdlim3b dvl3a vaspb prx casp3a sulf2a pak2b dusp5 bmpr1aa fn1a alas1 si:ch211-241e1.3 pkp2 ldlrb pdlim5b rhogc stmn4 rhogd flvcr1 acsl3a actl6b cebpa dpf2l prcp mpz wnt3 sox9b stmn4l rtn4a ush1c gsk3bb arf6b kitb runx2b map1aa map1b taok3a neurl1ab mxra8a pllp manf tead3b pa…
0.00321364	21	88	2.52212	GO:0022604 regulation of cell morphogenesis	http://amigo.geneontology.org/amigo/term/GO:0022604	triobpb dbnla lims2 phip rhoca ezrb lims1 rhogc rhogd msna cdc42ep5 rac1a plxnb1a si:dkey-183c2.4 rac1b rac3a si:dkey-276j7.3 anxa1b cdc42ep4a palm1b ap1ar
0.00321364	96	683	1.48552	GO:0032268 regulation of cellular protein metabolic process	http://amigo.geneontology.org/amigo/term/GO:0032268	adam8a noc2l psme1 casp9 fgf20a il15l ptprq fgf6a rps9 psme3 serpinb1l3 diablob trib3 fxr2 eif5a fxr1 inhbab zgc:103482 tgfb2 exosc2 serpine2 hbegfb psme2 ankle2 ccnb2 arpp19b inhbb dph3 eif4ebp1 rnf14 rpl13a cpeb1a fetub cdkn1bb serpinb1 cflara kitb eif5a2 cast uacab larp1b timp2a hip1 zgc:153631 casp10 ccnd2b nck1a rasip1 etaa1 hbegfa samd4a polr2d otud4 inavaa si:dkey-175m17.7 gra agrn pdgfba …
0.0032618	81	555	1.54248	GO:0097435 supramolecular fiber organization	http://amigo.geneontology.org/amigo/term/GO:0097435	marcksa tpm3 triobpb csrp1a dbnla arpc1a marcksb twf2b vim gsna cttn baiap2l2a vaspb arpc5b cfl1 rhoca nefma pkp2 wasf2 cotl1 prph gmfb rhogc stmn4 rhogd tnnt2c capza1a evla myo1ea pls3 arpc5a stmn4l lmod2b arpc4 bcar1 clip2 map1aa map1b pgm5 cdc42ep5 hip1 tnnt3b arfip1 stmn2b arhgef10lb rac1a arpc2 si:ch211-203d1.3 rac1b pfn1 rac3a tmsb5 rflnb si:dkey-276j7.3 sh3d21 cdc42ep4a scinla limk1a tmod2…
0.00361508	23	102	2.38318	GO:0006913 nucleocytoplasmic transport	http://amigo.geneontology.org/amigo/term/GO:0006913	rrs1 abce1 npm1a nutf2l nup50 ipo7 heatr3 kpna2 tnpo2 ipo4 rangap1b nutf2 nol6 polr2d si:dkeyp-20g2.1 aaas si:dkey-17o15.2 nup35 kpnb3 xpo6 eny2 nup85 sdad1
0.00382071	8	17	4.97359	GO:0000470 maturation of LSU-rRNA	http://amigo.geneontology.org/amigo/term/GO:0000470	rpl7 rpl7a snu13b znhit3 rpl7l1 nop2 rsl1d1 rpl35
0.00395602	14	47	3.14818	GO:0006414 translational elongation	http://amigo.geneontology.org/amigo/term/GO:0006414	eif5a eef1db gtpbp1l dph3 eef1b2 eif5a2 eef2b rplp2l eef1a1l1 rplp1 eef1g dph1 dph2 dph5
0.00395602	96	688	1.47473	GO:0051128 regulation of cellular component organization	http://amigo.geneontology.org/amigo/term/GO:0051128	mapre1b mad2l1 sema3bl dbnla twf2b gsna cttn npm1a fxr2 baiap2l2a vaspb pak2b napab arhgap17a rhoca fxr1 wasf2 ezrb cotl1 gmfb rhogc stmn4 rhogd capza1a abhd17b evla spata4 psmc6 stmn4l lgals3b gsk3bb msna map1aa map1b cdc42ep5 dock11 pak2a mos arfip1 stmn2b arhgef10lb rac1a plxnb1a bub3 si:ch211-203d1.3 si:dkey-183c2.4 rac1b pfn1 rac3a tmsb5 si:dkey-276j7.3 anxa1b cdc42ep4a si:ch211-204c21.1 sci…
0.00440161	81	561	1.52599	GO:0019752 carboxylic acid metabolic process	http://amigo.geneontology.org/amigo/term/GO:0019752	acsl1b acsl4a acat2 odc1 glud1a qars1 asns psat1 farsb eci1 hoga1 lars1b ptges acoxl si:dkeyp-120h9.1 tecrb blmh dbi acsl1a lipg acsl3a scd qdpra pklr pars2 elovl2 me1 rars1 hadhaa hadhab gck zgc:153031 aars1 cth gnpat fasn lars1a acbd7 si:ch73-263o4.4 pycr1b elovl1a anxa1b wars1 elovl1b kars1 shmt2 phgdh hars pfas lgsn iars1 sars1 dpydb si:ch211-212o1.2 tars1 hpda fads2 enoph1 csad mars1 crabp1b…
0.00487107	9	22	4.32363	GO:0000462 maturation of SSU-rRNA from tricistronic rRNA transcript (SSU-rRNA 5.8S rRNA LSU-rRNA)	http://amigo.geneontology.org/amigo/term/GO:0000462	rrs1 utp4 rrp36 rps14 pwp2h abt1 rps16 bms1 dhx37
0.0049413	12	37	3.42774	GO:0051028 mRNA transport	http://amigo.geneontology.org/amigo/term/GO:0051028	polr2d si:dkey-17o15.2 igf2bp2a igf2bp3 nup35 eif5a nup50 ndc1 eif5a2 igf2bp1 eny2 nup85
0.00515088	10	27	3.9144	GO:0034250 positive regulation of cellular amide metabolic process	http://amigo.geneontology.org/amigo/term/GO:0034250	rps9 fxr2 eif5a fxr1 zgc:103482 gsap eif5a2 larp1b nck1a polr2d
0.00515088	23	105	2.31509	GO:0051169 nuclear transport	http://amigo.geneontology.org/amigo/term/GO:0051169	rrs1 abce1 npm1a nutf2l nup50 ipo7 heatr3 kpna2 tnpo2 ipo4 rangap1b nutf2 nol6 polr2d si:dkeyp-20g2.1 aaas si:dkey-17o15.2 nup35 kpnb3 xpo6 eny2 nup85 sdad1
0.00515088	53	331	1.6923	GO:0051247 positive regulation of protein metabolic process	http://amigo.geneontology.org/amigo/term/GO:0051247	adam8a psme1 casp9 fgf20a il15l fgf6a rps9 psme3 diablob trib3 fxr2 eif5a fxr1 inhbab zgc:103482 tgfb2 hbegfb psme2 ankle2 inhbb rnf14 gsap cflara kitb eif5a2 uacab larp1b hip1 zgc:153631 casp10 nck1a etaa1 hbegfa polr2d inavaa pdgfba pdgfab dcun1d1 psmc3 cks1b psmc5 rnft1 rnf20 psmc2 cab39l1 rplp1 psmc4 psmc1a cab39l psmc6 rnft2 meis3 baxb
0.00548064	8	18	4.69728	GO:0006695 cholesterol biosynthetic process	http://amigo.geneontology.org/amigo/term/GO:0006695	ebp pmvk fdft1 tm7sf2 hmgcra mvda hmgcs1 dhcr7
0.00548064	81	566	1.51251	GO:0043436 oxoacid metabolic process	http://amigo.geneontology.org/amigo/term/GO:0043436	acsl1b acsl4a acat2 odc1 glud1a qars1 asns psat1 farsb eci1 hoga1 lars1b ptges acoxl si:dkeyp-120h9.1 tecrb blmh dbi acsl1a lipg acsl3a scd qdpra pklr pars2 elovl2 me1 rars1 hadhaa hadhab gck zgc:153031 aars1 cth gnpat fasn lars1a acbd7 si:ch73-263o4.4 pycr1b elovl1a anxa1b wars1 elovl1b kars1 shmt2 phgdh hars pfas lgsn iars1 sars1 dpydb si:ch211-212o1.2 tars1 hpda fads2 enoph1 csad mars1 crabp1b…
0.00548064	8	18	4.69728	GO:1902653 secondary alcohol biosynthetic process	http://amigo.geneontology.org/amigo/term/GO:1902653	ebp pmvk fdft1 tm7sf2 hmgcra mvda hmgcs1 dhcr7
0.00586583	106	786	1.42532	GO:0009790 embryo development	http://amigo.geneontology.org/amigo/term/GO:0009790	meis3 dvl3a vaspb dusp5 ush1c tead3b chd7 pdzd7a dusp2 sulf2a si:ch211-241e1.3 tgfb2 lama1 prdm1a sox9a rbpja sox4a itga5 eaf2 clocka sdcbp2 ptprea fn1a gna12a bcl2l10 fstl1b sox9b rtn4a arf6b gna13a rac1a sox11a ctnnd1 sap130b pfn1 celsr2 sox4b ybx1 larp6a rpl28 rpl38 her6 csrp1a marcksb rplp2l hdac1 mkks cct3 trib3 ptges rpl5a nono cfl1 fxr1 pkp2 fabp3 snu13b nolc1 ezrb mapk1 rab32a rps19 csrnp…
0.00718441	110	826	1.40748	GO:0043933 protein-containing complex organization	http://amigo.geneontology.org/amigo/term/GO:0043933	rpl3 atl3 rpl23a rpl38 xab2 abce1 dbnla zfand1 twf2b bin2b gsna snrpd1 cttn eif2d lamp2 rpl5b mkks baiap2l2a vaspb rpl5a napab cfl1 actr6 znhit3 cotl1 stmn4 vbp1 rps19 pomp capza1a evla rps14 psmc6 pfdn6 pwp2h snrpd2 dmap1 rps5 vamp4 abt1 cdc45 stmn4l etf1b tapbp.2 eif2s2 gemin8 rps27.2 nle1 rpl6 map1aa map1b cdc42ep5 hip1 stmn2b nap1l4a rps15 snrpd3l polr2d tapbp.1 si:ch211-203d1.3 pfn1 tmsb5 dn…
0.00750837	23	108	2.25078	GO:0008033 tRNA processing	http://amigo.geneontology.org/amigo/term/GO:0008033	trmt61a rpp30 pus3 ssb pop7 trmt10a dph3 trub1 alkbh8 aars1 thumpd1 dus4l elp2 ctu1 trmo polr3k thg1l ctu2 pop5 nat10 tyw1 tsen2 rtcb
0.00819011	31	166	1.97371	GO:0110053 regulation of actin filament organization	http://amigo.geneontology.org/amigo/term/GO:0110053	dbnla twf2b gsna cttn baiap2l2a vaspb wasf2 cotl1 gmfb capza1a evla cdc42ep5 arfip1 arhgef10lb si:ch211-203d1.3 pfn1 tmsb5 cdc42ep4a scinla limk1a tmod2 arpc1a nck2a arpc5b ap1ar arpc5a lmod2b arpc4 arpc2 lima1a twf1a
0.00819414	8	19	4.45005	GO:0006446 regulation of translational initiation	http://amigo.geneontology.org/amigo/term/GO:0006446	zgc:103482 eif4ebp1 nck1a polr2d gra pkz eif3k ybx1
0.00909491	10	29	3.64444	GO:0010950 positive regulation of endopeptidase activity	http://amigo.geneontology.org/amigo/term/GO:0010950	psme1 casp9 psme3 diablob psme2 cflara uacab hip1 casp10 baxb
0.00909491	9	24	3.96333	GO:0045727 positive regulation of translation	http://amigo.geneontology.org/amigo/term/GO:0045727	rps9 fxr2 eif5a fxr1 zgc:103482 eif5a2 larp1b nck1a polr2d
0.00992283	28	146	2.02691	GO:0044770 cell cycle phase transition	http://amigo.geneontology.org/amigo/term/GO:0044770	psme1 mad2l1 usp28 cdc6 psme3 chek2 cdk2 psme2 ccnb2 fbxl3l orc1 cdkn1bb mos ccnd2b etaa1 bub3 anxa1b cdk2ap2 cenpj tipin aurkb ttk zwilch cdc25d miip si:ch73-352p4.5 stmn4 swap70b
0.0101096	34	191	1.88137	GO:1902903 regulation of supramolecular fiber organization	http://amigo.geneontology.org/amigo/term/GO:1902903	dbnla twf2b gsna cttn baiap2l2a vaspb wasf2 cotl1 gmfb capza1a evla map1aa map1b cdc42ep5 arfip1 arhgef10lb si:ch211-203d1.3 pfn1 tmsb5 cdc42ep4a scinla limk1a tmod2 arpc1a nck2a arpc5b ap1ar arpc5a lmod2b arpc4 apc arpc2 lima1a twf1a
0.0103864	25	125	2.11377	GO:0008064 regulation of actin polymerization or depolymerization	http://amigo.geneontology.org/amigo/term/GO:0008064	dbnla twf2b gsna cttn baiap2l2a vaspb cotl1 capza1a evla cdc42ep5 si:ch211-203d1.3 pfn1 tmsb5 cdc42ep4a scinla tmod2 arpc1a nck2a arpc5b arpc5a lmod2b arpc4 arpc2 lima1a twf1a
0.0103864	25	125	2.11377	GO:0030832 regulation of actin filament length	http://amigo.geneontology.org/amigo/term/GO:0030832	dbnla twf2b gsna cttn baiap2l2a vaspb cotl1 capza1a evla cdc42ep5 si:ch211-203d1.3 pfn1 tmsb5 cdc42ep4a scinla tmod2 arpc1a nck2a arpc5b arpc5a lmod2b arpc4 arpc2 lima1a twf1a
0.0106779	11	35	3.32165	GO:0003401 axis elongation	http://amigo.geneontology.org/amigo/term/GO:0003401	ptk7a dvl3a swap70b itga5 eaf2 dcn hdac1 mpzl1l tax1bp3 gdpd5b si:ch211-195e19.1
0.0107245	19	84	2.39058	GO:0015931 nucleobase-containing compound transport	http://amigo.geneontology.org/amigo/term/GO:0015931	npm1a nol6 polr2d si:dkey-17o15.2 igf2bp2a igf2bp3 nup35 eif5a nup50 slc33a1 ndc1 slc25a24l slc35b3 eif5a2 igf2bp1 eny2 slc29a3 nup85 ybx1
0.0112713	173	1418	1.28943	GO:0006950 response to stress	http://amigo.geneontology.org/amigo/term/GO:0006950	adam8a rpa3 casp9 dysf ifit10 mxg pole3 usp28 fgb nod2 tdg.1 lamp2 diablob stat6 gins4 fxr2 gtf2h2 xrcc3 ptk6a rell1 ifih1 tnfrsf1a gsr evpla fn1a tmtc4 plecb fxr1 mxd atg5 nlrc5 prdx2 chek2 gtf2h1 bcl2l10 hmox1a nuak1b nudt1 baxb pdia8 psmc6 rpa2 uba1 zgc:173570 prcp polr2i nme5 ankzf1 derl2 rfc4 unga cdc45 ppp1r14ba rel mbtps2 mcm6 zgc:114174 zgc:114081 hspb8 akirin2 prdx1 egln2 gtf2h3 zgc:1536…
0.0112713	31	170	1.92727	GO:0010608 post-transcriptional regulation of gene expression	http://amigo.geneontology.org/amigo/term/GO:0010608	rps9 fxr2 eif5a spout1 fxr1 zgc:103482 exosc2 dph3 eif4ebp1 rpl13a cpeb1a eif5a2 larp1b nck1a samd4a polr2d ajuba gra larp6a caprin1a pkz caprin1b dph1 mov10b.1 eif3k prkra dph2 dph5 rps3 shmt2 ybx1
0.0112713	51	328	1.64333	GO:0040007 growth	http://amigo.geneontology.org/amigo/term/GO:0040007	sema3bl dbnla plxnb1a gap43 anxa1b ptk7a socs6b socs3a socs3b dpysl2b mustn1a socs6a socs1b prph ctsba pdgfba casp9 grna dvl3a casp3a gna12a tlcd3ba pard6gb swap70b tgif1 gna13a hbegfa hapln1a cntn2 itga5 fgf20a eaf2 dcn sdcbp2 hnrnpr hdac1 tnfrsf1a ccn1 atg5 tubb5 orc1 mmp9 ist1 mpzl1l tax1bp3 cdh5 gdpd5b smarca4a si:ch211-195e19.1 runx1 ndrg4
0.0112713	10	30	3.52296	GO:0072528 pyrimidine-containing compound biosynthetic process	http://amigo.geneontology.org/amigo/term/GO:0072528	tpk1 dtymk umps cmpk upp2 nme5 nme7 uckl1b nme3 nme2b.1
0.0113945	9	25	3.80479	GO:0006221 pyrimidine nucleotide biosynthetic process	http://amigo.geneontology.org/amigo/term/GO:0006221	dtymk umps cmpk upp2 nme5 nme7 uckl1b nme3 nme2b.1
0.0113945	9	25	3.80479	GO:0006270 DNA replication initiation	http://amigo.geneontology.org/amigo/term/GO:0006270	orc1 cdc45 orc6 orc4 mcm7 cdc6 mcm10 prim2 mcm6
0.0113945	9	25	3.80479	GO:0016126 sterol biosynthetic process	http://amigo.geneontology.org/amigo/term/GO:0016126	tm7sf2 ebp hmgcra pmvk fdft1 sqlea mvda hmgcs1 dhcr7
0.0117394	31	171	1.91599	GO:0006457 protein folding	http://amigo.geneontology.org/amigo/term/GO:0006457	cct7 cct8 cct4 cct3 tcp1 hspa4b cct6a pfdn2 pdia8 pfdn6 ppih cct5 dnajc25 pdia3 nudc ppiaa hsp90aa1.1 hyou1 dnajb11 ppil1 mkks hsp90ab1 vbp1 ppil3 pfdn5 hspa14 pfdn4 dnajc2 cct2 calr3b ppie
0.0117394	26	134	2.05068	GO:0009451 RNA modification	http://amigo.geneontology.org/amigo/term/GO:0009451	trmt61a pus3 trmt10a nsun5 nop2 dph3 trub1 fbl nat10 alkbh8 aars1 thumpd1 dimt1l dus4l mettl3 dkc1 elp2 ctu1 trmo thg1l ctu2 emg1 mrm1 gar1 nop10 ftsj3
0.0121138	5	8	6.60555	GO:0002182 cytoplasmic translational elongation	http://amigo.geneontology.org/amigo/term/GO:0002182	dph3 rplp2l dph1 dph2 dph5
0.0121138	24	120	2.11377	GO:0030833 regulation of actin filament polymerization	http://amigo.geneontology.org/amigo/term/GO:0030833	dbnla twf2b gsna cttn baiap2l2a vaspb cotl1 capza1a evla cdc42ep5 si:ch211-203d1.3 pfn1 tmsb5 cdc42ep4a scinla tmod2 arpc1a nck2a arpc5b arpc5a lmod2b arpc4 arpc2 twf1a
0.0133986	4	5	8.4551	GO:1900024 regulation of substrate adhesion-dependent cell spreading	http://amigo.geneontology.org/amigo/term/GO:1900024	triobpb lims2 lims1 ap1ar
0.0134006	165	1351	1.2908	GO:0007399 nervous system development	http://amigo.geneontology.org/amigo/term/GO:0007399	cntn2 nav2b meis3 sox9a igf2bp2a marcksa acsl4a her6 sema3bl dbnla marcksb robo4 twf2b gsna dpf2 dvl3a vaspb prx casp3a pak2b fn1a si:ch211-241e1.3 ldlrb rhogc stmn4 rhogd acsl3a actl6b dpf2l mpz wnt3 sox9b stmn4l rtn4a ush1c gsk3bb arf6b runx2b map1aa map1b taok3a neurl1ab mxra8a pllp manf pak2a stmn2b actl6a wnt6b rac1a chd7 cln8 plxnb1a gdpd5b pdzd7a si:dkey-16p21.7 sox11a plppr4b agrn si:dkey…
0.013666	46	291	1.67068	GO:0048589 developmental growth	http://amigo.geneontology.org/amigo/term/GO:0048589	sema3bl dbnla plxnb1a gap43 anxa1b ptk7a dpysl2b mustn1a prph ctsba pdgfba casp9 grna dvl3a casp3a gna12a tlcd3ba pard6gb swap70b tgif1 gna13a hbegfa hapln1a cntn2 itga5 fgf20a eaf2 dcn sdcbp2 hnrnpr hdac1 tnfrsf1a ccn1 atg5 tubb5 orc1 mmp9 ist1 mpzl1l tax1bp3 cdh5 gdpd5b smarca4a si:ch211-195e19.1 runx1 ndrg4
0.0139368	307	2712	1.1964	GO:0048731 system development	http://amigo.geneontology.org/amigo/term/GO:0048731	cntn2 nav2b meis3 sox9a igf2bp2a marcksa acsl4a aplnr2 itga5 her6 sema3bl crybb1l1 lgsn dbnla marcksb robo4 twf2b gsna dpf2 pdlim3b dvl3a vaspb prx casp3a sulf2a pak2b fn1a alas1 si:ch211-241e1.3 pkp2 ldlrb pdlim5b rhogc stmn4 rhogd flvcr1 acsl3a actl6b cebpa dpf2l prcp mpz wnt3 sox9b stmn4l rtn4a ush1c gsk3bb arf6b kitb runx2b map1aa map1b taok3a neurl1ab mxra8a pllp manf pak2a pdlim4 stmn2b act…
0.0150468	27	144	1.98166	GO:2000112 regulation of cellular macromolecule biosynthetic process	http://amigo.geneontology.org/amigo/term/GO:2000112	rps9 fxr2 eif5a fxr1 zgc:103482 exosc2 dph3 eif4ebp1 rpl13a cpeb1a eif5a2 larp1b nck1a samd4a polr2d gra larp6a caprin1a pkz caprin1b dph1 eif3k dph2 dph5 rps3 shmt2 ybx1
0.0154829	32	182	1.85826	GO:0043414 macromolecule methylation	http://amigo.geneontology.org/amigo/term/GO:0043414	kmt2a trmt61a wdr5 atpsckmt trmt10a nsun5 nop2 dnmt3ba fbl hells prmt5 unga ezh2 mettl3 prmt3 ntmt1 prmt9 trmo eef1akmt1 prmt7 emg1 mrm1 prmt2 prmt6 ash1l smyd5 camkmt setdb1b ftsj3 kmt5aa cebpb ddx39ab
0.0166845	82	601	1.44201	GO:0006082 organic acid metabolic process	http://amigo.geneontology.org/amigo/term/GO:0006082	acsl1b acsl4a acat2 odc1 glud1a qars1 cyp2ae1 asns psat1 farsb eci1 hoga1 lars1b ptges acoxl si:dkeyp-120h9.1 tecrb blmh dbi acsl1a lipg acsl3a scd qdpra pklr pars2 elovl2 me1 rars1 hadhaa hadhab gck zgc:153031 aars1 cth gnpat fasn lars1a acbd7 si:ch73-263o4.4 pycr1b elovl1a anxa1b wars1 elovl1b kars1 shmt2 csad phgdh hars pfas lgsn iars1 sars1 dpydb si:ch211-212o1.2 tars1 hpda fads2 enoph1 mars1…
0.017098	418	3815	1.15801	GO:0009059 macromolecule biosynthetic process	http://amigo.geneontology.org/amigo/term/GO:0009059	znf281a noc2l bach1b prdm1a meis3 phc1 eif4a1b sox9a nr2f6a kmt2a sox4a foxp1a tcf3a gatad2ab her6 rpl12 arntl1a abce1 atf3 vezf1a hdac6 rpl15 rpl22l1 qars1 eaf2 rps9 elmsan1a clocka sp8a dpf2 eif2d phc2b ppp1r13l klf11b npm1a usf1l itpr1a zgc:113220 fosl1a hdac1 stat6 rwdd1 phip fxr2 irf9 gtf2h2 rfxank farsb smarce1 eif5a alg6 pigs brf1a eif2b3 lars1b tfdp1a nfe2l3 tmtc4 nono elf1 creb3l3l alas1…
0.0178638	86	638	1.42464	GO:0060429 epithelium development	http://amigo.geneontology.org/amigo/term/GO:0060429	sox9a dvl3a vaspb f11r.1 casp3a sox9b ush1c pdzd7a anxa1b errfi1a ptk7a dnm2a rbpja stat6 tp53 rel runx2b stat1b relb runx1 rela sox4a itga5 eaf2 sdcbp2 ptprea mkks fn1a gna12a mmp9 rtn4a arf6b ilk swap70b tgif1 st14a gna13a hbegfa sox11a sap130b pfn1 celsr2 sox4b larp6a her6 csrp1a marcksb dcn hdac1 trib3 psmd3 nono cfl1 fxr1 pkp2 fabp3 snu13b ezrb socs3a bcl2l10 tgfb2 pard6gb slc43a1a ctsba kir…
0.0212259	28	155	1.90922	GO:0008154 actin polymerization or depolymerization	http://amigo.geneontology.org/amigo/term/GO:0008154	dbnla twf2b gsna cttn baiap2l2a vaspb cfl1 cotl1 capza1a evla cdc42ep5 si:ch211-203d1.3 pfn1 tmsb5 cdc42ep4a scinla tmod2 arpc1a abi1a nck2a arpc5b arpc5a lmod2b arpc4 arpc2 evlb lima1a twf1a
0.0222147	47	307	1.61804	GO:0002009 morphogenesis of an epithelium	http://amigo.geneontology.org/amigo/term/GO:0002009	sox9a dvl3a vaspb sox9b ptk7a dnm2a sox4a eaf2 sdcbp2 ptprea mkks fn1a gna12a arf6b swap70b st14a gna13a sox11a pfn1 celsr2 sox4b csrp1a marcksb dcn hdac1 trib3 cfl1 pkp2 fabp3 ezrb bcl2l10 pard6gb ctsba msna mpzl1l tax1bp3 dub satb2 g6pd chd7 cdh5 smarca4a mapk9 igfbp3 ndrg4 pak1 rhoca
0.0222147	6	13	4.87794	GO:0006450 regulation of translational fidelity	http://amigo.geneontology.org/amigo/term/GO:0006450	rps9 yrdc lars1b aars1 dnajc2 lars1a
0.0222147	27	148	1.92811	GO:0010628 positive regulation of gene expression	http://amigo.geneontology.org/amigo/term/GO:0010628	fgf20a il15l fgf6a rps9 fxr2 eif5a sulf2a ifih1 sf3b4 fxr1 zgc:103482 lgals9l3 eif5a2 larp1b zgc:153631 nck1a polr2d dhx58 anxa1b cirbpa panx1b clocka arntl1b runx1 ybx1 dhx37 acta1a
0.0222147	5	9	5.8716	GO:0010769 regulation of cell morphogenesis involved in differentiation	http://amigo.geneontology.org/amigo/term/GO:0010769	triobpb dbnla lims2 lims1 ap1ar
0.0222147	35	210	1.76148	GO:0032535 regulation of cellular component size	http://amigo.geneontology.org/amigo/term/GO:0032535	sema3bl dbnla twf2b gsna cttn baiap2l2a vaspb cotl1 capza1a evla cdc42ep5 slc12a7a si:ch211-203d1.3 pfn1 tmsb5 cdc42ep4a scinla si:cabz01102082.1 tmod2 arpc1a nck2a arpc5b dpysl2b arpc5a lmod2b arpc4 arpc2 lima1a clns1a twf1a casp9 casp3a pard6gb cntn2 piezo1
0.0243858	72	522	1.45778	GO:0007017 microtubule-based process	http://amigo.geneontology.org/amigo/term/GO:0007017	tuba1a tubb4b mapre1b kif4 tuba8l4 kifap3b kifap3a eml2 npm1a cenpj stmn4 vbp1 dync1li2 pard6gb tubb5 eml1 vamp4 stmn4l map7d2b tuba1b dynlt1 dynlt3 gsk3bb tuba1c hydin clip2 map1aa ttll11 map1b dync1i1 kif21a tuba8l3 stmn2b tuba4l dync1i2a ttll4 kif3cb klc4 kif3a maptb ttll1 kif28 dync1li1 dnaaf4 si:ch73-281i18.6 cdk2ap2 dync1i2b zgc:153426 fignl1 ndel1a dync1h1 kif26ab kif3ca katna1 kif26bb stm…
0.0255791	3	3	10.5689	GO:0006564 L-serine biosynthetic process	http://amigo.geneontology.org/amigo/term/GO:0006564	psat1 phgdh psph
0.0255791	3	3	10.5689	GO:0009826 unidimensional cell growth	http://amigo.geneontology.org/amigo/term/GO:0009826	gna12a gna13a cdh5
0.0255791	8	23	3.67613	GO:0031102 neuron projection regeneration	http://amigo.geneontology.org/amigo/term/GO:0031102	gap43 cnp cntn2 csrp1a socs3a cntfr dpysl2b il6st
0.0255791	149	1225	1.28552	GO:0044281 small molecule metabolic process	http://amigo.geneontology.org/amigo/term/GO:0044281	gale acsl1b acsl4a acat2 odc1 entpd6 glud1a qars1 prtfdc1 cyp2ae1 asns psat1 farsb eci1 hoga1 lars1b ptges acoxl si:dkeyp-120h9.1 fbp1a adh8b tecrb blmh dbi acsl1a lipg acsl3a atpsckmt scd fuca1.1 upp2 prps1b tpk1 ca8 dhdds qdpra pklr mthfd1l gfpt2 pars2 elovl2 ebp dtymk uap1 me1 rars1 hadhaa gfpt1 pde9a sgpp1 hadhab itpkcb gck nppc zgc:153031 aars1 pmvk g6pd cth gnpat nudt5 dcxr gmps adh5 fasn l…
0.0255791	3	3	10.5689	GO:0045338 farnesyl diphosphate metabolic process	http://amigo.geneontology.org/amigo/term/GO:0045338	fdps fdft1 hmgcs1
0.0255791	8	23	3.67613	GO:0048678 response to axon injury	http://amigo.geneontology.org/amigo/term/GO:0048678	gap43 cnp dpysl3 cntn2 socs3a cntfr dpysl2b il6st
0.0255791	3	3	10.5689	GO:1900026 positive regulation of substrate adhesion-dependent cell spreading	http://amigo.geneontology.org/amigo/term/GO:1900026	triobpb lims2 lims1
0.0295711	77	571	1.42522	GO:0000902 cell morphogenesis	http://amigo.geneontology.org/amigo/term/GO:0000902	cntn2 triobpb sema3bl dbnla robo4 lims2 phip vaspb pak2b rhoca si:ch211-241e1.3 ezrb lims1 rhogc rhogd rtn4a ilk msna map1aa map1b taok3a cdc42ep5 pak2a cspg5a rac1a cdh5 plxnb1a pdzd7a si:dkey-16p21.7 plppr4b dchs1b si:dkey-183c2.4 rac1b rac3a nyap2b si:dkey-276j7.3 gap43 anxa1b cdc42ep4a pak1 plxna3 palm1b dpysl5a ptk7a ap1ar dpysl2b zgc:77784 si:dkey-1c11.1 dpysl4 kalrna casp9 grna casp3a gna1…
0.0295711	4	6	7.04592	GO:0006285 base-excision repair AP site formation	http://amigo.geneontology.org/amigo/term/GO:0006285	tdg.1 unga ungb tdg.2
0.0295711	27	152	1.87737	GO:0009611 response to wounding	http://amigo.geneontology.org/amigo/term/GO:0009611	dysf fgb evpla fn1a plecb prcp gap43 anxa1b cnp dpysl3 si:ch1073-416d2.3 itgb3b prozb f3a pax7a cntn2 vim socs3a cntfr dpysl2b mmp9 lgals2a dcbld2 hbegfa hcar1-4 il6st rhoca
0.0295711	4	6	7.04592	GO:0017182 peptidyl-diphthamide metabolic process	http://amigo.geneontology.org/amigo/term/GO:0017182	dph3 dph1 dph2 dph5
0.0295711	4	6	7.04592	GO:0017183 peptidyl-diphthamide biosynthetic process from peptidyl-histidine	http://amigo.geneontology.org/amigo/term/GO:0017183	dph3 dph1 dph2 dph5
0.0295711	4	6	7.04592	GO:1900247 regulation of cytoplasmic translational elongation	http://amigo.geneontology.org/amigo/term/GO:1900247	dph3 dph1 dph2 dph5
0.0297148	9	29	3.28	GO:0006220 pyrimidine nucleotide metabolic process	http://amigo.geneontology.org/amigo/term/GO:0006220	dtymk umps cmpk upp2 nme5 nme7 uckl1b nme3 nme2b.1
0.0301877	13	53	2.59237	GO:0061136 regulation of proteasomal protein catabolic process	http://amigo.geneontology.org/amigo/term/GO:0061136	psme1 psme3 trib3 psme2 rnf14 psmc3 psmc5 rnft1 psmc2 psmc4 psmc1a psmc6 rnft2
0.0301877	15	66	2.40202	GO:1901988 negative regulation of cell cycle phase transition	http://amigo.geneontology.org/amigo/term/GO:1901988	mad2l1 usp28 cdc6 chek2 orc1 mos etaa1 bub3 cdk2ap2 tipin aurkb ttk zwilch miip si:ch73-352p4.5
0.0307198	6	14	4.52952	GO:0009070 serine family amino acid biosynthetic process	http://amigo.geneontology.org/amigo/term/GO:0009070	psat1 cth shmt2 phgdh psph zgc:153031
0.0320255	33	200	1.74386	GO:0140694 non-membrane-bounded organelle assembly	http://amigo.geneontology.org/amigo/term/GO:0140694	mapre1b rpl3 rpl23a csrp1a bin2b rpl5b cenpj rpl5a rps19 tnnt2c rps14 pwp2h rps5 abt1 lmod2b rps27.2 nle1 rpl6 pgm5 tnnt3b rps15 nop53 mrto4 g3bp2 eif6 cenpk nip7 cenpt asb2b tpm3 flncb plecb cct5
0.0331844	7	19	3.8938	GO:0000154 rRNA modification	http://amigo.geneontology.org/amigo/term/GO:0000154	nsun5 nop2 fbl nat10 dimt1l emg1 ftsj3
0.0331844	7	19	3.8938	GO:0009220 pyrimidine ribonucleotide biosynthetic process	http://amigo.geneontology.org/amigo/term/GO:0009220	umps upp2 nme5 nme7 uckl1b nme3 nme2b.1
0.0331844	26	146	1.88213	GO:0043254 regulation of protein-containing complex assembly	http://amigo.geneontology.org/amigo/term/GO:0043254	dbnla twf2b gsna cttn baiap2l2a vaspb napab cotl1 capza1a evla psmc6 cdc42ep5 si:ch211-203d1.3 pfn1 tmsb5 cdc42ep4a scinla tmod2 arpc1a nck2a arpc5b arpc5a lmod2b arpc4 arpc2 twf1a
0.0338124	5	10	5.28444	GO:0006880 intracellular sequestering of iron ion	http://amigo.geneontology.org/amigo/term/GO:0006880	fthl27 fthl28 fthl30 fthl31 fthl29
0.0338124	15	67	2.36617	GO:0045010 actin nucleation	http://amigo.geneontology.org/amigo/term/GO:0045010	arpc1a arpc5b wasf2 gmfb arpc5a arpc4 arfip1 arpc2 spire2 gsna ap1ar evla actr3 evlb scinla
0.0338124	5	10	5.28444	GO:0097577 sequestering of iron ion	http://amigo.geneontology.org/amigo/term/GO:0097577	fthl27 fthl28 fthl30 fthl31 fthl29
0.0341206	13	54	2.54436	GO:0008203 cholesterol metabolic process	http://amigo.geneontology.org/amigo/term/GO:0008203	ebp pmvk nsdhl fdft1 cyp46a1.4 insig1 nfe2l1a tm7sf2 hmgcra gba mvda hmgcs1 dhcr7
0.0354378	22	117	1.98731	GO:0097190 apoptotic signaling pathway	http://amigo.geneontology.org/amigo/term/GO:0097190	casp9 diablob ifi45 bcl2l10 dedd baxb zgc:152791 nme5 lgals3b gsk3bb grinab cflara nck1a si:dkey-188i13.9 rps3 apaf1 uacab bbc3 casp10 rps19 xrcc5 rps29
0.0373512	10	36	2.9358	GO:0010952 positive regulation of peptidase activity	http://amigo.geneontology.org/amigo/term/GO:0010952	psme1 casp9 psme3 diablob psme2 cflara uacab hip1 casp10 baxb
0.0373512	105	832	1.33381	GO:0030030 cell projection organization	http://amigo.geneontology.org/amigo/term/GO:0030030	cntn2 kifap3b sema3bl dbnla kifap3a robo4 twf2b gsna ehd1b mkks fxr2 vaspb cenpj pak2b si:ch211-241e1.3 fxr1 rhogc stmn4 rhogd cdc42l stmn4l rtn4a ush1c gsk3bb arf6b hydin map1aa map1b taok3a cdc42ep5 dock11 manf pak2a cspg5a stmn2b rac1a plxnb1a pdzd7a si:dkey-16p21.7 plppr4b si:dkey-183c2.4 kif3a maptb rac1b nyap2b si:dkey-276j7.3 ehd1a dnaaf4 gap43 fgd1 cdc42ep4a scinla npm3 pak1 cnp dpysl3 rt…
0.0389864	13	55	2.4981	GO:0009123 nucleoside monophosphate metabolic process	http://amigo.geneontology.org/amigo/term/GO:0009123	prtfdc1 gmps pfas ak2 umps cmpk guk1a upp2 prps1b dck dtymk uckl1b gart
0.0389864	24	133	1.90717	GO:0032271 regulation of protein polymerization	http://amigo.geneontology.org/amigo/term/GO:0032271	dbnla twf2b gsna cttn baiap2l2a vaspb cotl1 capza1a evla cdc42ep5 si:ch211-203d1.3 pfn1 tmsb5 cdc42ep4a scinla tmod2 arpc1a nck2a arpc5b arpc5a lmod2b arpc4 arpc2 twf1a
0.0389864	137	1131	1.28023	GO:0048468 cell development	http://amigo.geneontology.org/amigo/term/GO:0048468	cntn2 triobpb her6 csrp1a dysf sema3bl dbnla robo4 twf2b lims2 vaspb prx f11r.1 pak2b alas1 si:ch211-241e1.3 lims1 rhogc stmn4 rhogd tnnt2c stmn4l rtn4a lmod2b ush1c gsk3bb arf6b ilk map1aa map1b pgm5 taok3a mxra8a manf pak2a tnnt3b stmn2b rac1a plxnb1a pdzd7a si:dkey-16p21.7 plppr4b si:dkey-183c2.4 maptb rac1b nyap2b rflnb csf3b gap43 pak1 alpk3b cnp dpysl3 plxna3 dpysl5a ptk7a sulf2a ap1ar dpys…
0.0389864	13	55	2.4981	GO:1903050 regulation of proteolysis involved in cellular protein catabolic process	http://amigo.geneontology.org/amigo/term/GO:1903050	psme1 psme3 trib3 psme2 rnf14 psmc3 psmc5 rnft1 psmc2 psmc4 psmc1a psmc6 rnft2
0.0389864	13	55	2.4981	GO:1903362 regulation of cellular protein catabolic process	http://amigo.geneontology.org/amigo/term/GO:1903362	psme1 psme3 trib3 psme2 rnf14 psmc3 psmc5 rnft1 psmc2 psmc4 psmc1a psmc6 rnft2
0.0411326	14	62	2.38652	GO:0016125 sterol metabolic process	http://amigo.geneontology.org/amigo/term/GO:0016125	tm7sf2 ebp hmgcra pmvk nsdhl fdft1 cyp46a1.4 insig1 nfe2l1a gba sqlea mvda hmgcs1 dhcr7
0.0411326	172	1464	1.2417	GO:0022607 cellular component assembly	http://amigo.geneontology.org/amigo/term/GO:0022607	mapre1b rpl3 atl3 rpl23a rpl38 csrp1a xab2 dbnla pole3 twf2b bin2b rab34b gsna snrpd1 cttn eif2d ehd1b rpl5b mkks fxr2 baiap2l2a vaspb xrcc3 cenpj fn1a rpl5a napab nefma plecb fxr1 pkp2 atg5 znhit3 marveld2a ezrb cotl1 tp53inp1 rhogc rab1ab vbp1 rps19 rhogd tnnt2c pomp zgc:171927 capza1a evla rps14 psmc6 pfdn6 pwp2h pls3 cdc42l snrpd2 atg16l2 rps5 vamp4 abt1 cdc45 tapbp.2 rab34a lmod2b pkp3a ciao…
0.0419882	57	406	1.48381	GO:0008610 lipid biosynthetic process	http://amigo.geneontology.org/amigo/term/GO:0008610	acsl1b b4galt6 cers2a socs6b pigs ptges srd5a1 socs3a tecrb socs3b tlcd3ba acsl1a lipg tm7sf2 scd dhdds fdps elovl2 ebp hmgcra zgc:158659 pi4kab chkb itpkcb etnk2 pmvk gnpat gpaa1 zgc:162183 sccpdha.2 lpcat3 pik3cb fasn socs1b elovl1a anxa1b fdft1 hmgcs1 elovl1b fads2 idi1 slc27a2a pi4kb pcyt2 sc5d msmo1 pld1b socs6a cept1a lss acaca sqlea si:ch1073-145m9.1 sdr42e1 nsdhl mvda dhcr7
0.04199	7	20	3.69911	GO:0009218 pyrimidine ribonucleotide metabolic process	http://amigo.geneontology.org/amigo/term/GO:0009218	umps upp2 nme5 nme7 uckl1b nme3 nme2b.1
0.04199	7	20	3.69911	GO:2000045 regulation of G1/S transition of mitotic cell cycle	http://amigo.geneontology.org/amigo/term/GO:2000045	psme1 psme3 psme2 ccnd2b anxa1b cdk2ap2 cenpj
0.0425771	16	76	2.22503	GO:0008360 regulation of cell shape	http://amigo.geneontology.org/amigo/term/GO:0008360	phip rhoca ezrb rhogc rhogd msna cdc42ep5 rac1a plxnb1a si:dkey-183c2.4 rac1b rac3a si:dkey-276j7.3 anxa1b cdc42ep4a palm1b
0.0437404	117	949	1.30301	GO:0071705 nitrogen compound transport	http://amigo.geneontology.org/amigo/term/GO:0071705	slc1a4 tomm34 stx3a rhd syt9a stx2a slc38a8a arf1 scamp4 nacad slc25a55b npm1a nutf2l slc38a5b lamp2 tmed1b nup50 sfxn2 napab tmed3 rab32a rab1ab rab6bb flvcr2b flvcr1 zgc:171927 tap2t ipo7 arrdc3b heatr3 txnipa syt4 tomm40l slc44a2 slc43a1a kpna2 tnpo2 slc25a20 rab11a ipo4 stx11b.2 zdhhc4 rab10 arf6b zgc:110626 syt11b nutf2 arfrp1 nol6 vps8 slc6a15 slc25a15a gck tcnba stx2b arfip1 arf5 arf3a slc…
0.0458819	19	98	2.04907	GO:0045597 positive regulation of cell differentiation	http://amigo.geneontology.org/amigo/term/GO:0045597	sox9a triobpb dbnla ppp1r13l lims2 lims1 sox9b plxnb1a gdpd5b si:dkey-183c2.4 anxa1b si:ch211-194k22.8 metrnla cntn2 prdm1a hdac1 lgals2a swap70b runx1
0.0458819	25	143	1.84771	GO:0060560 developmental growth involved in morphogenesis	http://amigo.geneontology.org/amigo/term/GO:0060560	sema3bl dbnla plxnb1a ptk7a dpysl2b casp9 grna dvl3a casp3a gna12a pard6gb swap70b gna13a cntn2 itga5 eaf2 dcn hnrnpr hdac1 ist1 mpzl1l tax1bp3 cdh5 gdpd5b si:ch211-195e19.1
0.0472115	36	231	1.6471	GO:0030162 regulation of proteolysis	http://amigo.geneontology.org/amigo/term/GO:0030162	adam8a psme1 casp9 psme3 serpinb1l3 diablob trib3 serpine2 psme2 rnf14 fetub serpinb1 cflara cast uacab timp2a hip1 casp10 otud4 agrn serpinb14 serpinb1l1 psmc3 psmc5 rnft1 psmc2 psmc4 psmc1a tfpia psmc6 ntd5 rnft2 col28a1b cst14b.1 baxb runx1
0.047645	16	77	2.19613	GO:0010948 negative regulation of cell cycle process	http://amigo.geneontology.org/amigo/term/GO:0010948	mad2l1 usp28 cdc6 chek2 orc1 mos etaa1 bub3 cdk2ap2 tipin aurkb ttk zwilch miip si:ch73-352p4.5 gabrr1
0.0489787	5	11	4.80403	GO:0006563 L-serine metabolic process	http://amigo.geneontology.org/amigo/term/GO:0006563	psat1 si:ch73-263o4.4 shmt2 phgdh psph
0.0489787	4	7	6.03936	GO:0006782 protoporphyrinogen IX biosynthetic process	http://amigo.geneontology.org/amigo/term/GO:0006782	cpox alas1 hmbsb alad
0.0489787	55	393	1.4791	GO:0006974 cellular response to DNA damage stimulus	http://amigo.geneontology.org/amigo/term/GO:0006974	rpa3 casp9 pole3 usp28 tdg.1 gins4 fxr2 gtf2h2 xrcc3 fxr1 chek2 gtf2h1 bcl2l10 baxb rpa2 uba1 polr2i rfc4 unga cdc45 mcm6 gtf2h3 xrcc6 etaa1 palb2 si:ch211-141o9.10 brca2 parp2 rfwd3 smc6 ungb xrcc5 mcm7 sprtn ercc3 zgc:112496 fancf sfr1 rad51d inip tipin rad50 dmap1 apc brat1 msh4 ap5s1 babam1 si:dkey-28b4.7 tdg.2 si:ch73-352p4.5 dclre1a pclaf smug1 rps3
0.0489787	10	38	2.78128	GO:0009161 ribonucleoside monophosphate metabolic process	http://amigo.geneontology.org/amigo/term/GO:0009161	prtfdc1 gmps pfas ak2 umps guk1a upp2 prps1b uckl1b gart
0.0489787	49	341	1.51869	GO:0009792 embryo development ending in birth or egg hatching	http://amigo.geneontology.org/amigo/term/GO:0009792	dvl3a vaspb chd7 sulf2a prdm1a rbpja itga5 fn1a sap130b larp6a rpl28 rpl38 her6 rplp2l hdac1 rpl5a fxr1 fabp3 nolc1 bcl2l10 rps19 pard6gb rps14 pls3 ca8 orc1 polr1c pitpnaa rps29 rpl11 tp53bp2b smtnl gfpt1 rpl6 map1b hip1 vgll4l dnm2a slc41a1 rps15 smarca4a si:ch211-195e19.1 rpl35a igfbp3 eef2b gart rps3 hmgcs1 pak1
0.0489787	4	7	6.03936	GO:0010770 positive regulation of cell morphogenesis involved in differentiation	http://amigo.geneontology.org/amigo/term/GO:0010770	triobpb dbnla lims2 lims1
0.0489787	4	7	6.03936	GO:0018202 peptidyl-histidine modification	http://amigo.geneontology.org/amigo/term/GO:0018202	dph3 dph1 dph2 dph5
0.0489787	4	7	6.03936	GO:0031639 plasminogen activation	http://amigo.geneontology.org/amigo/term/GO:0031639	serpine2 plat plaua runx1
0.0489787	49	341	1.51869	GO:0043009 chordate embryonic development	http://amigo.geneontology.org/amigo/term/GO:0043009	dvl3a vaspb chd7 sulf2a prdm1a rbpja itga5 fn1a sap130b larp6a rpl28 rpl38 her6 rplp2l hdac1 rpl5a fxr1 fabp3 nolc1 bcl2l10 rps19 pard6gb rps14 pls3 ca8 orc1 polr1c pitpnaa rps29 rpl11 tp53bp2b smtnl gfpt1 rpl6 map1b hip1 vgll4l dnm2a slc41a1 rps15 smarca4a si:ch211-195e19.1 rpl35a igfbp3 eef2b gart rps3 hmgcs1 pak1
0.0489787	4	7	6.03936	GO:0046501 protoporphyrinogen IX metabolic process	http://amigo.geneontology.org/amigo/term/GO:0046501	cpox alas1 hmbsb alad
0.0489787	10	38	2.78128	GO:1901800 positive regulation of proteasomal protein catabolic process	http://amigo.geneontology.org/amigo/term/GO:1901800	trib3 rnf14 psmc3 psmc5 rnft1 psmc2 psmc4 psmc1a psmc6 rnft2
0.0489787	10	38	2.78128	GO:1903052 positive regulation of proteolysis involved in cellular protein catabolic process	http://amigo.geneontology.org/amigo/term/GO:1903052	trib3 rnf14 psmc3 psmc5 rnft1 psmc2 psmc4 psmc1a psmc6 rnft2
0.0489787	10	38	2.78128	GO:1903364 positive regulation of cellular protein catabolic process	http://amigo.geneontology.org/amigo/term/GO:1903364	trib3 rnf14 psmc3 psmc5 rnft1 psmc2 psmc4 psmc1a psmc6 rnft2
0.0495147	24	137	1.85148	GO:0030041 actin filament polymerization	http://amigo.geneontology.org/amigo/term/GO:0030041	dbnla twf2b gsna cttn baiap2l2a vaspb cotl1 capza1a evla cdc42ep5 si:ch211-203d1.3 pfn1 tmsb5 cdc42ep4a scinla tmod2 arpc1a nck2a arpc5b arpc5a lmod2b arpc4 arpc2 twf1a
0.0496387	17	85	2.11377	GO:0042176 regulation of protein catabolic process	http://amigo.geneontology.org/amigo/term/GO:0042176	adam8a psme1 psme3 trib3 psme2 rnf14 timp2a psmd1 psmc3 psmc5 rnft1 psmd3 psmc2 psmc4 psmc1a psmc6 rnft2
0.0496937	92	725	1.34115	GO:0065003 protein-containing complex assembly	http://amigo.geneontology.org/amigo/term/GO:0065003	rpl3 atl3 rpl23a rpl38 xab2 dbnla twf2b bin2b gsna snrpd1 cttn eif2d rpl5b mkks baiap2l2a vaspb rpl5a napab znhit3 cotl1 vbp1 rps19 pomp capza1a evla rps14 psmc6 pfdn6 pwp2h snrpd2 rps5 vamp4 abt1 cdc45 tapbp.2 eif2s2 gemin8 rps27.2 nle1 rpl6 cdc42ep5 hip1 nap1l4a rps15 snrpd3l polr2d tapbp.1 si:ch211-203d1.3 pfn1 tmsb5 dnaaf4 nop53 nufip1 cdc42ep4a scinla nsg2 shmt2 gemin6 tmod2 tfg mrto4 arpc1a…
0.0501474	7	21	3.52296	GO:0006516 glycoprotein catabolic process	http://amigo.geneontology.org/amigo/term/GO:0006516	zgc:173570 zgc:114174 zgc:114081 si:dkey-147f3.8 zgc:153722 si:rp71-1k13.6
0.0501474	7	21	3.52296	GO:0031103 axon regeneration	http://amigo.geneontology.org/amigo/term/GO:0031103	gap43 cnp cntn2 socs3a cntfr dpysl2b il6st
0.0501474	7	21	3.52296	GO:1902806 regulation of cell cycle G1/S phase transition	http://amigo.geneontology.org/amigo/term/GO:1902806	psme1 psme3 psme2 ccnd2b anxa1b cdk2ap2 cenpj
0.0520449	6	16	3.96333	GO:0018216 peptidyl-arginine methylation	http://amigo.geneontology.org/amigo/term/GO:0018216	prmt5 prmt3 prmt9 prmt7 prmt2 prmt6
0.0524515	110	893	1.30188	GO:0022008 neurogenesis	http://amigo.geneontology.org/amigo/term/GO:0022008	cntn2 sox9a acsl4a her6 sema3bl dbnla robo4 twf2b vaspb prx casp3a pak2b si:ch211-241e1.3 rhogc stmn4 rhogd acsl3a wnt3 sox9b stmn4l rtn4a ush1c gsk3bb arf6b runx2b map1aa map1b taok3a mxra8a manf pak2a stmn2b wnt6b rac1a plxnb1a gdpd5b pdzd7a si:dkey-16p21.7 sox11a plppr4b si:dkey-183c2.4 maptb runx1 rac1b nyap2b gap43 anxa1b pak1 cnp nav2b dpysl3 plxna3 dpysl5a ptk7a dpysl2b pacsin1b zgc:77784 …
0.0555325	29	178	1.7219	GO:0022411 cellular component disassembly	http://amigo.geneontology.org/amigo/term/GO:0022411	abce1 zfand1 twf2b gsna lamp2 napab cfl1 atg5 stmn4 capza1a stmn4l etf1b map1aa map1b stmn2b dnase2 sqstm1 scinla tmod2 eif5a nck2a lmod2b pym1 dffa eif5a2 apc gspt1l lima1a plaat1
0.0555325	15	72	2.20185	GO:1901990 regulation of mitotic cell cycle phase transition	http://amigo.geneontology.org/amigo/term/GO:1901990	psme1 mad2l1 cdc6 psme3 cdk2 psme2 orc1 ccnd2b bub3 anxa1b cdk2ap2 cenpj aurkb miip swap70b
0.0599612	20	109	1.93924	GO:0006479 protein methylation	http://amigo.geneontology.org/amigo/term/GO:0006479	kmt2a wdr5 atpsckmt fbl prmt5 unga ezh2 prmt3 ntmt1 prmt9 eef1akmt1 prmt7 prmt2 prmt6 ash1l smyd5 camkmt setdb1b kmt5aa ddx39ab
0.0599612	20	109	1.93924	GO:0008213 protein alkylation	http://amigo.geneontology.org/amigo/term/GO:0008213	kmt2a wdr5 atpsckmt fbl prmt5 unga ezh2 prmt3 ntmt1 prmt9 eef1akmt1 prmt7 prmt2 prmt6 ash1l smyd5 camkmt setdb1b kmt5aa ddx39ab
0.060534	17	87	2.06518	GO:0090501 RNA phosphodiester bond hydrolysis	http://amigo.geneontology.org/amigo/term/GO:0090501	rrs1 rpp30 exosc2 cpsf2 pop7 abt1 bms1 si:dkey-97a13.6 cpsf3 rrp36 znrd1 polr3k polr2i si:dkey-222f8.3 zgc:109744 angel1 isg20l2
0.0606616	81	631	1.3567	GO:0030163 protein catabolic process	http://amigo.geneontology.org/amigo/term/GO:0030163	psmb9a psmb8a adam8a psme1 psmb6 psmd1 psma5 psmc3 psmb1 psma8 psme3 cdc34b psmb3 psma6b lamp2 ube2g1a psmc5 spsb4a trib3 psmd13 psmd3 psmc2 psmd8 clpp psmd4b psmc4 psmc1a psmb2 psmb12 rps27a psme2 abhd17b zgc:103438 psmc6 uba1 zgc:173570 fbxl3l psmb7 psma2 ubl7b spsb4b uba52 tnfaip1 ankzf1 derl2 plaa psmb10 psma6l rnf14 psma4 psmb4 ctsba zgc:114174 zgc:114081 timp2a psmd14 psmd6 si:dkey-147f3.8 …
0.0613101	16	80	2.11377	GO:0002011 morphogenesis of an epithelial sheet	http://amigo.geneontology.org/amigo/term/GO:0002011	sox4a sdcbp2 gna12a arf6b gna13a sox11a pfn1 celsr2 sox4b cfl1 ezrb bcl2l10 ctsba satb2 g6pd rhoca
0.0613101	24	140	1.81181	GO:0032984 protein-containing complex disassembly	http://amigo.geneontology.org/amigo/term/GO:0032984	abce1 zfand1 twf2b gsna lamp2 napab cfl1 stmn4 capza1a stmn4l etf1b map1aa map1b stmn2b scinla tmod2 eif5a nck2a lmod2b pym1 eif5a2 apc gspt1l lima1a
0.0627417	3	4	7.92666	GO:0006048 UDP-N-acetylglucosamine biosynthetic process	http://amigo.geneontology.org/amigo/term/GO:0006048	uap1 gfpt2 gfpt1
0.0629268	38	254	1.58117	GO:0044087 regulation of cellular component biogenesis	http://amigo.geneontology.org/amigo/term/GO:0044087	dbnla twf2b gsna cttn fxr2 baiap2l2a vaspb napab fxr1 pinx1 ezrb cotl1 capza1a evla psmc6 msna cdc42ep5 dock11 arhgef10lb si:ch211-203d1.3 pfn1 gpatch4 tmsb5 cdc42ep4a scinla limk1a cenpj tmod2 dpysl3 arpc1a nck2a arpc5b arpc5a lmod2b arpc4 arpc2 twf1a mcm7
0.0631239	199	1748	1.20321	GO:0009653 anatomical structure morphogenesis	http://amigo.geneontology.org/amigo/term/GO:0009653	cntn2 meis3 sox9a sox4a itga5 triobpb csrp1a fgf20a sema3bl lgsn dbnla fgf6a robo4 lims2 dvl3a phip vaspb pak2b dusp5 rhoca si:ch211-241e1.3 ezrb lims1 rhogc rhogd tnnt2c prcp sox9b rtn4a lmod2b ush1c ilk msna map1aa map1b pgm5 taok3a cdc42ep5 pak2a tnnt3b cspg5a mydgf rasip1 rac1a chd7 cdh5 plxnb1a pdzd7a si:dkey-16p21.7 sox11a plppr4b dchs1b si:dkey-183c2.4 rac1b rac3a nyap2b rflnb si:dkey-276j…
0.0631239	7	22	3.36282	GO:0043280 positive regulation of cysteine-type endopeptidase activity involved in apoptotic process	http://amigo.geneontology.org/amigo/term/GO:0043280	casp9 diablob cflara uacab hip1 casp10 baxb
0.0656281	99	799	1.30954	GO:0120036 plasma membrane bounded cell projection organization	http://amigo.geneontology.org/amigo/term/GO:0120036	cntn2 kifap3b sema3bl dbnla kifap3a robo4 twf2b ehd1b mkks fxr2 vaspb cenpj pak2b si:ch211-241e1.3 fxr1 rhogc stmn4 rhogd stmn4l rtn4a ush1c gsk3bb arf6b hydin map1aa map1b taok3a cdc42ep5 dock11 manf pak2a stmn2b rac1a plxnb1a pdzd7a si:dkey-16p21.7 plppr4b si:dkey-183c2.4 kif3a maptb rac1b nyap2b ehd1a dnaaf4 gap43 fgd1 cdc42ep4a npm3 pak1 cnp dpysl3 rttn plxna3 dpysl5a ptk7a dpysl2b zgc:77784 …
0.0659128	5	12	4.4037	GO:0051238 sequestering of metal ion	http://amigo.geneontology.org/amigo/term/GO:0051238	fthl27 fthl28 fthl30 fthl31 fthl29
0.0669407	19	103	1.9496	GO:0045786 negative regulation of cell cycle	http://amigo.geneontology.org/amigo/term/GO:0045786	mad2l1 si:dkey-42i9.4 usp28 cdc6 chek2 orc1 cdkn1bb btg3 mos etaa1 bub3 cdk2ap2 tipin aurkb ttk zwilch miip si:ch73-352p4.5 gabrr1
0.0672522	6	17	3.73019	GO:0002183 cytoplasmic translational initiation	http://amigo.geneontology.org/amigo/term/GO:0002183	eif4a1b eif2d eif2b3 eif2s2 eif4a1a eif3k
0.0672522	13	60	2.28992	GO:0006694 steroid biosynthetic process	http://amigo.geneontology.org/amigo/term/GO:0006694	srd5a1 tm7sf2 ebp hmgcra pmvk fdft1 slc27a2a sqlea sdr42e1 nsdhl mvda hmgcs1 dhcr7
0.0672522	13	60	2.28992	GO:0007229 integrin-mediated signaling pathway	http://amigo.geneontology.org/amigo/term/GO:0007229	itgb6 itga5 lims2 lims1 itga6a itgb3b ilk zyx adam8a fermt2 itgb1a mibp2 itgb1b
0.0672787	15	74	2.14234	GO:0006400 tRNA modification	http://amigo.geneontology.org/amigo/term/GO:0006400	trmt61a pus3 trmt10a dph3 trub1 alkbh8 aars1 thumpd1 dus4l elp2 ctu1 trmo thg1l ctu2 nat10
0.0704742	29	182	1.68405	GO:0010564 regulation of cell cycle process	http://amigo.geneontology.org/amigo/term/GO:0010564	psme1 mad2l1 usp28 cdc6 psme3 npm1a chek2 cdk2 psme2 orc1 mos ccnd2b etaa1 bub3 anxa1b cdk2ap2 cenpj tipin aurkb ttk zwilch cdc25d miip si:ch73-352p4.5 stmn4 dync1li2 gabrr1 swap70b dync1li1
0.0726572	19	104	1.93085	GO:0042246 tissue regeneration	http://amigo.geneontology.org/amigo/term/GO:0042246	gap43 anxa1b mustn1a prph ctsba pdgfba tgif1 hbegfa hapln1a fgf20a sdcbp2 hdac1 tnfrsf1a ccn1 atg5 tubb5 mmp9 smarca4a runx1
0.0732934	77	601	1.35408	GO:0051603 proteolysis involved in cellular protein catabolic process	http://amigo.geneontology.org/amigo/term/GO:0051603	psmb9a psmb8a psme1 psmb6 psmd1 psma5 psmc3 psmb1 psma8 psme3 cdc34b psmb3 psma6b ube2g1a psmc5 spsb4a trib3 psmd13 psmd3 psmc2 psmd8 clpp psmd4b psmc4 psmc1a psmb2 psmb12 rps27a psme2 zgc:103438 psmc6 uba1 zgc:173570 fbxl3l psmb7 psma2 ubl7b spsb4b uba52 tnfaip1 ankzf1 derl2 plaa psmb10 psma6l rnf14 psma4 psmb4 ctsba zgc:114174 zgc:114081 psmd14 psmd6 si:dkey-147f3.8 zgc:153722 si:ch211-281g13.4…
0.0734058	83	656	1.33722	GO:0044255 cellular lipid metabolic process	http://amigo.geneontology.org/amigo/term/GO:0044255	acsl1b acsl4a acat2 b4galt6 cers2a socs6b alg6 pigs eci1 ptges acoxl socs3a tecrb dbi socs3b tlcd3ba mboat1 acsl1a lipg acsl3a scd dhdds acp6 fdps alg8 elovl2 hmgcra hadhaa plpp5 sgpp1 hadhab zgc:158659 dgkaa sgpl1 pi4kab chkb itpkcb etnk2 alg2 pmvk gnpat gdpd3a gpaa1 zgc:162183 sccpdha.2 lpcat3 pik3cb cln8 gba plppr4b fasn socs1b acbd7 naga elovl1a plaat1 anxa1b fdft1 hmgcs1 elovl1b serinc5 pla2…
0.0734058	63	475	1.40177	GO:0070925 organelle assembly	http://amigo.geneontology.org/amigo/term/GO:0070925	mapre1b rpl3 rpl23a csrp1a bin2b rab34b ehd1b rpl5b mkks cenpj rpl5a atg5 ezrb tp53inp1 rab1ab rps19 tnnt2c zgc:171927 rps14 pwp2h atg16l2 rps5 abt1 rab34a lmod2b rps27.2 hydin nle1 msna rpl6 pgm5 tnnt3b rps15 kif3a nsfl1c ehd1a dnaaf4 nop53 npm3 mrto4 g3bp2 eif6 cenpk nip7 tmem67 cenpt flncb cfl1 hs3st1l2 asb2b nudc tubb4b tpm3 sav1 plecb orc1 cct5 mustn1a si:ch211-71m22.1 dub orc6 orc4 mcm7
0.0752465	4	8	5.28444	GO:0000054 ribosomal subunit export from nucleus	http://amigo.geneontology.org/amigo/term/GO:0000054	rrs1 abce1 npm1a sdad1
0.0752465	4	8	5.28444	GO:0033750 ribosome localization	http://amigo.geneontology.org/amigo/term/GO:0033750	rrs1 abce1 npm1a sdad1
[truncated: 148 more rows]

## Sheet: U1_I7_KEGG
Enrichment FDR	nGenes	Pathway Genes	Fold Enrichment	Pathway	URL	Genes
[truncated: 77 more rows]

## Sheet: U1_U7
gene	p_val	avg_log2FC	pct.1	pct.2	p_val_adj
tubb5	0	3.70216	0.509	0.101	0
gap43	2.15536e-260	2.61782	0.492	0.143	4.53832e-256
tmsb	7.39233e-163	2.0517	0.342	0.101	1.55653e-158
rpl26	5.50325e-128	1.11531	0.574	0.35	1.15876e-123
tuba8l3	9.35269e-96	4.04907	0.138	0.016	1.9693e-91
acsbg2	1.6527e-92	1.02686	0.484	0.285	3.47994e-88
cspg5a	1.16624e-86	1.52499	0.421	0.241	2.45563e-82
flnca	2.55919e-85	2.4439	0.124	0.014	5.38863e-81
[truncated: 264 more rows]

## Sheet: U1_U7_BPGO
Enrichment FDR	nGenes	Pathway Genes	Fold Enrichment	Pathway	URL	Genes
[truncated: 216 more rows]

[truncated: 1 more sheets: U1_U7_KEGG]
